# Supplementary material for: Impact of Z chromosome inversions on gene expression in testis and liver tissues in the zebra finch
Source: Mol Ecol. 2023 Dec 21;33(24):e17236. doi: 10.1111/mec.17236 (PMC11628666; doi:10.1111/mec.17236)
Supplement: Supplementary file 1 — Data S1. [file MEC-33-e17236-s002.txt]

################################################################################
## STAR
# Prepare the genome
STAR --runThreadN $SLURM_CPUS_PER_TASK --runMode genomeGenerate --genomeSAindexNbases 13 –sjdbGTFfile /path/to/Taeniopygia_guttata.bTaeGut1_v1.p.101.gtf --genomeDir /path/to/star_TaeGut_gtf --genomeFastaFiles /path/to/Taeniopygia_guttata.bTaeGut1_v1.p.dna.primary_assembly.ALL.fa

# Aling the transcriptomes to bTaeGut1_v1.p.101
for SAMPLE in $(cat SampleNameList.tmp); do
STAR --runThreadN $SLURM_CPUS_PER_TASK --genomeDir /path/to/star_TaeGut_gtf --quantMode GeneCounts --outFileNamePrefix ./STAR_outfiles/$SAMPLE"_" --outReadsUnmapped Fastx --peOverlapNbasesMin 10 --outSAMtype BAM Unsorted --readFilesCommand zcat --readFilesIn ./input/$SAMPLE"_Tr1.fastq.gz" ./input/$SAMPLE"_Tr2.fastq.gz"
done

################################################################################


################################################################################
## Variant calling of transcriptomes
# Sort bam files
for SAMPLE in $(cat SampleNameList.tmp); do
	echo $SAMPLE"_out.bam"
	samtools sort -@ $SLURM_CPUS_PER_TASK -o $SAMPLE"_s.bam" $SAMPLE"_out.bam" 
done

# index the bam files
for SAMPLE in $(cat SampleNameList.tmp); do
	samtools index -@ $SLURM_CPUS_PER_TASK -b $SAMPLE"_s.bam"
done

# Prepare genome, call and filter variants
samtools faidx $GENOME
bcftools mpileup --threads $SLURM_CPUS_PER_TASK -Ou -q 10 -a FORMAT/DP,AD,ADF,ADR -f Taeniopygia_guttata.bTaeGut1_v1.p.dna.primary_assembly.ALL.fa -r Z -b bams.txt | bcftools call -cv -Ov -f GQ -o ZF_rna_SNPs_chrZ 
bcftools filter -s LowQual -e '%QUAL<999' ZF_rna_SNPs_chrZ > temp1.vcf
bcftools filter -s LowCov -e 'INFO/DP<640' temp1.vcf > temp2.vcf
grep -v 'LowQual' temp2.vcf > temp3.vcf
grep -v 'INDEL' temp3.vcf > temp4.vcf
grep -v 'LowCov' temp3.vcf > ZF_rna_SNPs_chrZ_filt.vcf
vcftools --vcf ZF_rna_SNPs_chrZ_filt.vcf --remove-indels --minQ 999 --minGQ 10 --minDP 8 --max-missing 0.99 --recode --recode-INFO-all --out ZF_rna_SNPs_chrZ_filt_GQ10DP8.vcf

# Matching the variants to genes from chromosome Z
intersectBed -a ZF_rna_SNPs_chrZ_filt_GQ10DP8.vcf -b SignificantGenesLimma.bed -wa -wb > ZF_rna_SNPs_chrZ_filt_GQ10DP8_sigGenes.vcf
cut --complement -f3,6,7,8,74,75,76 ZF_rna_SNPs_chrZ_filt_GQ10DP8_sigGenes.vcf > ZF_rna_SNPs_chrZ_filt_GQ10DP8_sigGenes_forR.txt 

################################################################################


################################################################################
## Preparing variant data for genotypeplot R package
bcftools norm -Ou -m- ZF_rna_SNPs_chrZ_filt_GQ10DP8.vcf | bcftools sort -Ov -o ZF_rna_SNPs_chrZ_filt_GQ10DP8_GTplot.vcf
bgzip -c ZF_rna_SNPs_chrZ_filt_GQ10DP8_GTplot.vcf > ZF_rna_SNPs_chrZ_filt_GQ10DP8_GTplot.vcf.gz
tabix -f -p ZF_rna_SNPs_chrZ_filt_GQ10DP8_GTplot.vcf.gz

################################################################################


################################################################################
## LIMMA analysis in R

library(limma)
library(edgeR)
library(tidyverse)
library(pheatmap)

## Prepare input data 
# Load experimental desing information from Supplementary Table 1
SampleDesign<-read.table("setup.txt", header=T) 
SampleDesign
SampleDesignT <- SampleDesign[SampleDesign$Tissue == "testis",]
SampleDesignL <- SampleDesign[SampleDesign$Tissue == "liver",]

Group=factor(SampleDesign$Group)
GroupT=factor(SampleDesignT$Group)
GroupL=factor(SampleDesignL$Group)

# Load the count data from STAR out files, both tissues together but also separately
Dat=readDGE(files=SampleDesign$Sample, columns=c(1,2), group=Group)
DatT=readDGE(files=SampleDesignT$Sample, columns=c(1,2), group=GroupT)
DatL=readDGE(files=SampleDesignL$Sample, columns=c(1,2), group=GroupL)

# Build the design matrix for each dataset
design <- model.matrix(~0+Group)
colnames(design) <- levels(Group)
design

designL <- model.matrix(~0+GroupL)
colnames(designL) <- levels(GroupL)
designL

designT <- model.matrix(~0+GroupT)
colnames(designT) <- levels(GroupT)
designT

# Load information from gtf, gene information and chr length and gene count
gtf.annot <- read.table("Taeniopygia_guttata.bTaeGut1_v1.p.101.gtf_GENES", header=TRUE)
chr.info <- read.table("chrLentghGeneCount.txt", header=TRUE)

## Preliminary analysis with Limma for both tissues
keepB <- filterByExpr(Dat, design, min.count = 10)
dge2B <- Dat[keepB,,keep.lib.sizes=FALSE]
dim(dge2B)
names(dge2B$samples)
filteredClusters=rownames(dge2B$counts)
dge3B <- calcNormFactors(dge2B, method="TMM")
write.table(cpm(dge3B, log=TRUE, prior.count=3), "Both_logCPM.txt", row.names=TRUE, col.names=TRUE, quote=FALSE, sep="\t", dec=".")
rownames(design) <- colnames(dge3B)
design
v_dataB <- voom(dge3B,design,plot=TRUE)
plotMDS(v_dataB,xlim=c(-8,8)) 
SpermStg.b <- substring(SampleDesign$stage,1,3)
SpermStg.b.num <- SpermStg.b %>%
  revalue(., c("st1"="1", "st2"="2", "st3"="3", "st4"="4"))
TissueType <- substring(SampleDesign$Tissue,1,1)
plotMDS(v_dataB, labels=SpermStg.b.num, pch=NULL, dim.plot = c(1,2), top=1000, col=Genot, gene.selection="common",
        cex=2, cex.lab=1.5, cex.axis=1.5, cex.main=1.5, cex.sub=1.5)
       #  cex=3, cex.lab=2, cex.axis=2, cex.main=2, cex.sub=2)
legend("topleft", pch=19, c("AA","AB*","B*B*"), col=unique(Genot), title= "Genotype")


## Liver only for differential expression analysis
keepL <- filterByExpr(DatL, designL, min.count = 10)
dge2L <- DatL[keepL,,keep.lib.sizes=FALSE]
dim(dge2L)

# write the names of genes that were kept in the analysis 
names(dge2L$samples)
filteredClustersL=rownames(dge2L$counts)
head(filteredClustersL)
write.table(filteredClustersL,file="Liver_GenesForAnalysis_min10_filtered.txt")


# LIMMA-Normalize data
dge3L <- calcNormFactors(dge2L, method="TMM")
rownames(designL) <- colnames(dge3L)
designL

dge3L$samples$norm.factors
dge3L$samples$lib.size


# LIMMA-voom analysis - when the library sizes are variable voom before running limma differential expression

png("Liver_voom_min10_filtered_TMMnorm.png")
v_dataL <- voom(dge3L,designL,plot=TRUE)
dev.off()

logCPM_L <- cpm(dge3L, log=TRUE, prior.count=3)
fitL <- lmFit(logCPM_L, designL)
fitL <- eBayes(fitL, trend=TRUE)
topTable(fitL, coef=ncol(designL),)
resultsTable_L <- topTable(fitL, n=Inf)
write.table(resultsTable_L,file="Liver_MDS_min10_filtered_TMMnorm_LogCPM_topTable.txt", col.names=TRUE, quote=FALSE, sep="\t", dec=".")

# Plot the PCA
trans_cts <- as.data.frame(logCPM_L)
pca_matrix <- trans_cts %>% 
  # make the "gene" column become the rownames of the table, and this is not needed with output from cpm as it already contains columnnames
  #column_to_rownames("gene") %>% 
  # coerce to a matrix
  as.matrix() %>% 
  # transpose the matrix so that rows = samples and columns = variables
  t()
sample_pca <- prcomp(pca_matrix)

# create a "tibble" manually with 
# a variable indicating the PC number
# and a variable with the variances
pc_eigenvalues <- sample_pca$sdev^2
pc_eigenvalues <- tibble(PC = factor(1:length(pc_eigenvalues)), 
                         variance = pc_eigenvalues) %>% 
  # add a new column with the percent variance
  mutate(pct = variance/sum(variance)*100) %>% 
  # add another column with the cumulative variance explained
  mutate(pct_cum = cumsum(pct))

# print the result
pc_eigenvalues

#Scree Plot, which shows the fraction of total variance explained by each principal component.
pc_eigenvalues %>% 
  ggplot(aes(x = PC)) +
  geom_col(aes(y = pct)) +
  geom_line(aes(y = pct_cum, group = 1)) + 
  geom_point(aes(y = pct_cum)) +
  labs(x = "Principal component", y = "Fraction variance explained")

# The PC scores are stored in the "x" value of the prcomp object
pc_scores <- sample_pca$x
pc_scores <- pc_scores %>% 
  # convert to a tibble retaining the sample names as a new column
  as_tibble(rownames = "sample")

# print the result
pc_scores

#do a PC plot
pc_scores %>% 
  # create the plot
  ggplot(aes(x = PC1, y = PC2)) +
  geom_point()

# get the PC scores from prcomp object
pca_plotL=sample_pca$x %>% 
  # convert it to a tibble
  as_tibble(rownames = "Sample") %>% 
  # join with "sample_info" table
  left_join(SampleDesignL, by = "Sample") %>% 
  # make the plot
  ggplot(aes(x = PC1, y = PC2, 
             color = Genotype, shape = Spermatogenesis)) +
  scale_color_manual(breaks = c("AA", "AB", "BB"), values=c("#CC3333", "#009900", "#000099"), labels=c("AA", "AB*", "B*B*"), name="Karyotype")+
  geom_point(size=3, stroke = 1.5)+
  geom_point(size=2, stroke = 1.5)+
  xlab(" PC1 (11.6%)")+
  ylab(" PC2 (10.9%)")+
  theme_bw() +
  theme_minimal() +
  theme(panel.grid = element_blank(), panel.border = element_rect(fill= "transparent")) +
  #geom_hline(yintercept = 0, lty = 2) +
  #geom_vline(xintercept = 0, lty = 2) +
  theme(plot.title = element_text(size=20),
        axis.text = element_text(size = 18, angle = 45, hjust=1), axis.title = element_text(size=22),
        legend.text=element_text(size=18), legend.title=element_text(size=22),
        panel.grid.minor.x = element_blank(), panel.grid.minor.y = element_blank())

pca_plotL


# Apply the contrast matrix
cont.matrix.DEaveGenot<- makeContrasts(
  AAvsAB=((st1AA+st2AA+st3AA+st4AA)/4 -(st1AB+st2AB+st3AB+st4AB)/4),
  AAvsBB=((st1AA+st2AA+st3AA+st4AA)/4 -(st1BB+st2BB+st3BB+st4BB)/4),
  ABvsBB=((st1AB+st2AB+st3AB+st4AB)/4 -(st1BB+st2BB+st3BB+st4BB)/4),
  levels=designL)
fitL.DEaveGenotVOOM<-contrasts.fit(fitL.vdata, cont.matrix.DEaveGenot)
fitL.DEaveGenotVOOM<-eBayes(fitL.DEaveGenotVOOM)
out.fitL.DEaveGenotVOOM <- data.frame(decideTests(fitL.DEaveGenotVOOM, method="global", p.value=0.05))
write.table(file="fitLs_DE_aveGenotVOOM.txt", 
            cbind(Liver_genes, fitL.vdata$coefficients, fitL.DEaveGenotVOOM$coefficients,fitL.DEaveGenotVOOM$p.value, out.fitL.DEaveGenotVOOM), 
            row.names=F, col.names=c("gene",colnames(fitL.vdata$coefficients), colnames(fitL.DEaveGenotVOOM$coefficients), paste("pval",colnames(fitL.DEaveGenotVOOM$p.value), sep="_"), paste("signifGlobal", colnames(out.fitL.DEaveGenotVOOM), sep="_")), sep="\t", quote=FALSE)

# Build the heatmap
top420 <- c("ENSTGUG00000019494","ENSTGUG00000000937","ENSTGUG00000019544","ENSTGUG00000029604","ENSTGUG00000000665","ENSTGUG00000021693","ENSTGUG00000021041", "ENSTGUG00000025309","ENSTGUG00000008898","ENSTGUG00000028155","ENSTGUG00000012400","ENSTGUG00000011179","ENSTGUG00000010436","ENSTGUG00000010136",
			"ENSTGUG00000009841","ENSTGUG00000010058","ENSTGUG00000009438","ENSTGUG00000003967","ENSTGUG00000003147","ENSTGUG00000022978","ENSTGUG00000008127", "ENSTGUG00000012816","ENSTGUG00000011047","ENSTGUG00000020678","ENSTGUG00000026244","ENSTGUG00000005688","ENSTGUG00000008038","ENSTGUG00000008293",
			"ENSTGUG00000019281","ENSTGUG00000006236","ENSTGUG00000006099","ENSTGUG00000006925","ENSTGUG00000000286","ENSTGUG00000006837","ENSTGUG00000020044", "ENSTGUG00000024127","ENSTGUG00000008640","ENSTGUG00000002822","ENSTGUG00000022695","ENSTGUG00000013701","ENSTGUG00000028946","ENSTGUG00000011016",
			"ENSTGUG00000003259","ENSTGUG00000023593","ENSTGUG00000027557","ENSTGUG00000024695","ENSTGUG00000026362","ENSTGUG00000028380","ENSTGUG00000000058", "ENSTGUG00000000120","ENSTGUG00000000732","ENSTGUG00000027830","ENSTGUG00000001492","ENSTGUG00000002480","ENSTGUG00000002779","ENSTGUG00000012236",
			"ENSTGUG00000008228","ENSTGUG00000000534","ENSTGUG00000029359","ENSTGUG00000020011","ENSTGUG00000011032","ENSTGUG00000019855","ENSTGUG00000029620", "ENSTGUG00000019168","ENSTGUG00000010864","ENSTGUG00000008721","ENSTGUG00000002115","ENSTGUG00000019788","ENSTGUG00000008736","ENSTGUG00000010067",
			"ENSTGUG00000009399","ENSTGUG00000005121","ENSTGUG00000020638","ENSTGUG00000003833","ENSTGUG00000009145","ENSTGUG00000006272","ENSTGUG00000005957", "ENSTGUG00000005914","ENSTGUG00000007561","ENSTGUG00000010415","ENSTGUG00000009928","ENSTGUG00000018635","ENSTGUG00000001488","ENSTGUG00000007986",
			"ENSTGUG00000024828","ENSTGUG00000003196","ENSTGUG00000003648","ENSTGUG00000004430","ENSTGUG00000008321","ENSTGUG00000018813","ENSTGUG00000019417", "ENSTGUG00000002457","ENSTGUG00000019753","ENSTGUG00000003630","ENSTGUG00000022358","ENSTGUG00000026271","ENSTGUG00000000497","ENSTGUG00000003613",
			"ENSTGUG00000017405","ENSTGUG00000023060","ENSTGUG00000001511","ENSTGUG00000001612","ENSTGUG00000029771","ENSTGUG00000000921","ENSTGUG00000023165", "ENSTGUG00000024412","ENSTGUG00000023260","ENSTGUG00000025788","ENSTGUG00000012268","ENSTGUG00000022503","ENSTGUG00000028795","ENSTGUG00000006480",
			"ENSTGUG00000026957","ENSTGUG00000019916","ENSTGUG00000019913","ENSTGUG00000027665","ENSTGUG00000015587","ENSTGUG00000023016","ENSTGUG00000024292", "ENSTGUG00000020987","ENSTGUG00000022003","ENSTGUG00000028606","ENSTGUG00000029586","ENSTGUG00000027465","ENSTGUG00000021348","ENSTGUG00000015853",
			"ENSTGUG00000023848","ENSTGUG00000000524","ENSTGUG00000023444","ENSTGUG00000000926","ENSTGUG00000025511","ENSTGUG00000017026","ENSTGUG00000003818", "ENSTGUG00000005948","ENSTGUG00000005631","ENSTGUG00000024894","ENSTGUG00000005041","ENSTGUG00000019478","ENSTGUG00000020828","ENSTGUG00000000359",
			"ENSTGUG00000009855","ENSTGUG00000010405","ENSTGUG00000023610","ENSTGUG00000003705","ENSTGUG00000003619","ENSTGUG00000003539","ENSTGUG00000021403", "ENSTGUG00000019687","ENSTGUG00000023859","ENSTGUG00000025575","ENSTGUG00000002297","ENSTGUG00000028372","ENSTGUG00000001874","ENSTGUG00000023916",
			"ENSTGUG00000026946","ENSTGUG00000028656","ENSTGUG00000007472","ENSTGUG00000027375","ENSTGUG00000021225","ENSTGUG00000020469","ENSTGUG00000022052","ENSTGUG00000024979","ENSTGUG00000013590","ENSTGUG00000013553","ENSTGUG00000011398","ENSTGUG00000029518","ENSTGUG00000011262","ENSTGUG00000002596",
			"ENSTGUG00000002378","ENSTGUG00000008684","ENSTGUG00000013127","ENSTGUG00000024925","ENSTGUG00000013004","ENSTGUG00000012846","ENSTGUG00000021173","ENSTGUG00000011109","ENSTGUG00000010214","ENSTGUG00000003676","ENSTGUG00000003063","ENSTGUG00000002560","ENSTGUG00000023271","ENSTGUG00000008589",
			"ENSTGUG00000004627","ENSTGUG00000025115","ENSTGUG00000005716","ENSTGUG00000012288","ENSTGUG00000012985","ENSTGUG00000022913","ENSTGUG00000003586","ENSTGUG00000007092","ENSTGUG00000021562","ENSTGUG00000010094","ENSTGUG00000010448","ENSTGUG00000006807","ENSTGUG00000007994","ENSTGUG00000011303",
			"ENSTGUG00000025994","ENSTGUG00000008059","ENSTGUG00000019024","ENSTGUG00000029430","ENSTGUG00000004151","ENSTGUG00000005668","ENSTGUG00000010693","ENSTGUG00000006153","ENSTGUG00000026294","ENSTGUG00000008713","ENSTGUG00000009174","ENSTGUG00000029501","ENSTGUG00000009630","ENSTGUG00000001595",
			"ENSTGUG00000009830","ENSTGUG00000027811","ENSTGUG00000007428","ENSTGUG00000027006","ENSTGUG00000020263","ENSTGUG00000008244","ENSTGUG00000018839","ENSTGUG00000008645","ENSTGUG00000002433","ENSTGUG00000020822","ENSTGUG00000001915","ENSTGUG00000028160","ENSTGUG00000027318","ENSTGUG00000007240",
			"ENSTGUG00000008696","ENSTGUG00000008877","ENSTGUG00000023310","ENSTGUG00000010229","ENSTGUG00000011705","ENSTGUG00000029302","ENSTGUG00000028072","ENSTGUG00000000362","ENSTGUG00000003755","ENSTGUG00000001950","ENSTGUG00000029716","ENSTGUG00000006040","ENSTGUG00000005218","ENSTGUG00000019785",
			"ENSTGUG00000002675","ENSTGUG00000021108","ENSTGUG00000007155","ENSTGUG00000008904","ENSTGUG00000009428","ENSTGUG00000006565","ENSTGUG00000019757","ENSTGUG00000010268","ENSTGUG00000010805","ENSTGUG00000009709","ENSTGUG00000012118","ENSTGUG00000007625","ENSTGUG00000007574","ENSTGUG00000021469",
			"ENSTGUG00000009794","ENSTGUG00000010162","ENSTGUG00000009849","ENSTGUG00000000678","ENSTGUG00000009988","ENSTGUG00000021045","ENSTGUG00000024777","ENSTGUG00000025006","ENSTGUG00000004464","ENSTGUG00000027559","ENSTGUG00000000943","ENSTGUG00000000651","ENSTGUG00000001051","ENSTGUG00000003284",
			"ENSTGUG00000019995","ENSTGUG00000019404","ENSTGUG00000015659","ENSTGUG00000020449","ENSTGUG00000019466","ENSTGUG00000023198","ENSTGUG00000010526","ENSTGUG00000019300","ENSTGUG00000016203","ENSTGUG00000029142","ENSTGUG00000029466","ENSTGUG00000024711","ENSTGUG00000029240","ENSTGUG00000020786",
			"ENSTGUG00000008218","ENSTGUG00000019332","ENSTGUG00000001728","ENSTGUG00000005188","ENSTGUG00000008103","ENSTGUG00000007095","ENSTGUG00000013547","ENSTGUG00000020039","ENSTGUG00000013347","ENSTGUG00000011989","ENSTGUG00000008975","ENSTGUG00000023878","ENSTGUG00000001236","ENSTGUG00000002546",
			"ENSTGUG00000025656","ENSTGUG00000006092","ENSTGUG00000006397","ENSTGUG00000006411","ENSTGUG00000008431","ENSTGUG00000008839","ENSTGUG00000019632","ENSTGUG00000011252","ENSTGUG00000011483","ENSTGUG00000027312","ENSTGUG00000021883","ENSTGUG00000013260","ENSTGUG00000008414","ENSTGUG00000005284",
			"ENSTGUG00000029172","ENSTGUG00000002747","ENSTGUG00000012959","ENSTGUG00000003489","ENSTGUG00000023549","ENSTGUG00000011358","ENSTGUG00000011363","ENSTGUG00000003766","ENSTGUG00000025957","ENSTGUG00000009391","ENSTGUG00000004819","ENSTGUG00000007585","ENSTGUG00000009349","ENSTGUG00000022983",
			"ENSTGUG00000005434","ENSTGUG00000004078","ENSTGUG00000007763","ENSTGUG00000025391","ENSTGUG00000025449","ENSTGUG00000002030","ENSTGUG00000004554","ENSTGUG00000013259","ENSTGUG00000013071","ENSTGUG00000012620","ENSTGUG00000012223","ENSTGUG00000020544","ENSTGUG00000001271","ENSTGUG00000001370",
			"ENSTGUG00000024826","ENSTGUG00000019202","ENSTGUG00000002432","ENSTGUG00000017751","ENSTGUG00000026190","ENSTGUG00000009132","ENSTGUG00000009250","ENSTGUG00000011579","ENSTGUG00000012594","ENSTGUG00000012802","ENSTGUG00000011930","ENSTGUG00000011580","ENSTGUG00000011323","ENSTGUG00000022407",
			"ENSTGUG00000007118","ENSTGUG00000011039","ENSTGUG00000009987","ENSTGUG00000009573","ENSTGUG00000009056","ENSTGUG00000006536","ENSTGUG00000002169","ENSTGUG00000002010","ENSTGUG00000004441","ENSTGUG00000026916","ENSTGUG00000005692","ENSTGUG00000023680","ENSTGUG00000005629","ENSTGUG00000011365",
			"ENSTGUG00000009182","ENSTGUG00000028204","ENSTGUG00000004588","ENSTGUG00000009095","ENSTGUG00000021641","ENSTGUG00000008294","ENSTGUG00000008910","ENSTGUG00000023888","ENSTGUG00000017303","ENSTGUG00000000962","ENSTGUG00000017641","ENSTGUG00000000469","ENSTGUG00000026926","ENSTGUG00000023193",
			"ENSTGUG00000025768","ENSTGUG00000006564","ENSTGUG00000018862","ENSTGUG00000012393","ENSTGUG00000019387","ENSTGUG00000007551","ENSTGUG00000022091","ENSTGUG00000028779","ENSTGUG00000000888","ENSTGUG00000000989","ENSTGUG00000014992","ENSTGUG00000027046","ENSTGUG00000001289","ENSTGUG00000026641",
			"ENSTGUG00000004460","ENSTGUG00000013607","ENSTGUG00000024201","ENSTGUG00000028180","ENSTGUG00000023268","ENSTGUG00000004406","ENSTGUG00000025681","ENSTGUG00000025723","ENSTGUG00000004582","ENSTGUG00000007811","ENSTGUG00000009019","ENSTGUG00000010372","ENSTGUG00000017052","ENSTGUG00000005459",
			"ENSTGUG00000020301","ENSTGUG00000020259","ENSTGUG00000022536","ENSTGUG00000025713","ENSTGUG00000026807","ENSTGUG00000010759","ENSTGUG00000027281","ENSTGUG00000009178","ENSTGUG00000012458","ENSTGUG00000010784","ENSTGUG00000029760","ENSTGUG00000007888","ENSTGUG00000028247","ENSTGUG00000005985")

i2 <- which(rownames(liver_heatmap) %in% pull(top420, V1))

# Build the vector for naming the variables
anno_col_infoL = SampleDesignL %>%
  dplyr::select(Sample, Genotype, Spermatogenesis)
row.names(anno_col_infoL) <- anno_col_infoL$Sample
anno_col_infoL$Karyotype <-
  plyr::revalue(anno_col_infoL$Genotype, c("AA"="AA", "AB"="AB*", "BB"="B*B*")) 
anno_col_infoL[,3:4]

# Build the vectors for the colors
anno_info_colorsL = list(
  Karyotype = c("AA"="#CC3333", "AB*"="#009900", "B*B*"="#000099")
  #Spermatogenesis = c("inactive" = "#E0E0E0", "accelerating_I" = "#A0A0A0", "accelerating_II" = "#606060", "active" = "#000000")
)

# Scale the data to mean, Z-score
liver_420_scaled = 
  logCPM_L[i2,] %>%                 # using CPM instead og logCPM (logCPM_L)
  t(.) %>%                              # transpose to have the genes in columns 
  scale() %>%                           # scale(x, center = TRUE, scale = TRUE) 
  t(.)                                  # back in original shape

# load package
library(dendextend)

# Then use similar clustering of genes as used for the heatmap testisHM
liverHM$tree_row 
# which is cluster method complete and distance euclidean with hclust
my_hclust_geneL <- hclust(dist(liver_420_scaled), method = "complete")
as.dendrogram(my_hclust_geneL) %>%
  plot(horiz = TRUE)

# and when pulling out the dendrogram from the heatmap
liverHM$tree_row %>%
  as.dendrogram() %>%
  plot(horiz = TRUE)


# appearance matches so moving forward with using cutree and height
my_gene_colL <- cutree(tree = as.dendrogram(my_hclust_geneL), h = 10)
table(my_gene_colL)
# transform this to a dataframe to use as annotation in pheatmap
my_gene_colL <- data.frame(my_gene_colL)
colnames(my_gene_colL) <- c("cluster")
# change the cluster ID to a factor
my_gene_colL$cluster <- as.factor(my_gene_colL$cluster) 

# Create the annotation of each gene to the clusters and then redraw the map
OrderGenoColL <- liver_420_scaled[order(my_gene_colL$cluster),]
anno_col_infoLL <- as.data.frame(anno_col_infoL[,4])
row.names(anno_col_infoLL) <- row.names(anno_col_infoL)
names(anno_col_infoLL) <- c("Karyotype")

# And last the vector for ordering the input matrix
OrderGenoColL.L <- OrderGenoColL[,c("SKO301L","SKO205L","SKO198L","SKO321L","SKO333L","SKO299L","SKO223L","SKO235L","SKO199L","SKO312L","SKO260L","SKO325L","SKO329L","SKO331L","SKO327L","SKO266L","SKO328L","SKO173L","SKO221L","SKO220L","SKO201L","SKO191L","SKO192L","SKO165L","SKO167L","SKO186L","SKO187L","SKO196L","SKO292L","SKO295L","SKO203L","SKO217L")]

# Then redraw the heatmap
liverHM_2 <- pheatmap(
  OrderGenoColL.L,
  cluster_rows = TRUE, 
  cluster_cols = FALSE, 
  scale = "none",
  show_rownames = FALSE, 
  show_colnames = FALSE,
  #annotation_row = my_gene_colL,
  #annotation_names_row = TRUE,
  annotation_col = anno_col_infoLL,
  annotation_colors = anno_info_colorsL,
  cutree_rows = 4,                    # this helps to see the joined clusters between h7 and h8
  main="Liver DE genes")


## Testis only for differential expression analysis
#Create a prefiltered count data by replacing values < 10 with NA in the original DGE object
DatT.10 <- DatT$counts
low <- c(1,2,3,4,5,6,7,8,9)
for (i in seq_along(DatT.10)){
  DatT.10[[i]][DatT.10[[i]] %in% low] <- 0
}

# Checking that all is correct in the input file (i.e. values below 10 are NA)
write.table(DatT.10, "DGElist_Counts_FilteredMin10.txt", row.names = T, col.names = T, quote=F, sep="\t")

# check the row sums to match with lib size
NEWlib.size <- colSums(DatT.10)

# Build a min 10 filtered DGElist for limma input
DatT.filt <- DatT
DatT.filt$samples$lib.size <- NEWlib.size
DatT.filt$counts <- DatT.10
DatT.filt

keep.filt <- filterByExpr(DatT.filt, designT, min.count = 10, min.total.count = 320)
dge2 <- DatT[keep.filt,,keep.lib.sizes=FALSE]
dim(dge2)

## write the names of genes that were kept in the analysis 
names(dge2$samples)
filteredClusters=rownames(dge2$counts)
head(filteredClusters)
write.table(filteredClusters,file="Testis_GenesForAnalysis_min10min320_filtered_using_prefilter_but_original_counts.txt")

# LIMMA-Normalize data
dge3 <- calcNormFactors(dge2, method="TMM")
rownames(designT) <- colnames(dge3)
designT

dge3$samples$norm.factors
dge3$samples$lib.size

# VOOM the data
v_data <- voom(dge3,designT,plot=TRUE)
fit <- lmFit(v_data,designT)
fit <- eBayes(fit)
fit.vdata <- eBayes(fit)

logCPM.filtOrig <- cpm(dge3, log=TRUE, prior.count=3)  fit <- lmFit(logCPM.filtOrig, designT)
fit <- eBayes(fit, trend=TRUE)
topTable(fit, coef=ncol(designT),)
resultsTable <- topTable(fit, n=Inf)
write.table(resultsTable,file="Testis_MDS_min10min320_filtered_using_prefilter_but_original_counts_TMMnorm_LogCPM_topTable.txt", col.names=TRUE, quote=FALSE, sep="\t", dec=".")

# PCA plot
trans_cts <- as.data.frame(logCPM.filtOrig)
pca_matrix <- trans_cts %>% 
  # make the "gene" column become the rownames of the table, and this is not needed with output from cpm as it already contains columnnames
  #column_to_rownames("gene") %>% 
  # coerce to a matrix
  as.matrix() %>% 
  # transpose the matrix so that rows = samples and columns = variables
  t()
sample_pca <- prcomp(pca_matrix)


# create a "tibble" manually with 
# a variable indicating the PC number
# and a variable with the variances
pc_eigenvalues <- sample_pca$sdev^2
pc_eigenvalues <- tibble(PC = factor(1:length(pc_eigenvalues)), 
                         variance = pc_eigenvalues) %>% 
  # add a new column with the percent variance
  mutate(pct = variance/sum(variance)*100) %>% 
  # add another column with the cumulative variance explained
  mutate(pct_cum = cumsum(pct))

# print the result
pc_eigenvalues

#Scree Plot, which shows the fraction of total variance explained by each principal component.
pc_eigenvalues %>% 
  ggplot(aes(x = PC)) +
  geom_col(aes(y = pct)) +
  geom_line(aes(y = pct_cum, group = 1)) + 
  geom_point(aes(y = pct_cum)) +
  labs(x = "Principal component", y = "Fraction variance explained")

# The PC scores are stored in the "x" value of the prcomp object
pc_scores <- sample_pca$x
pc_scores <- pc_scores %>% 
  # convert to a tibble retaining the sample names as a new column
  as_tibble(rownames = "sample")

# print the result
pc_scores

#do a PC plot
pc_scores %>% 
  # create the plot
  ggplot(aes(x = PC1, y = PC2)) +
  geom_point()


SpermLevels <- c("inactive" = 3, "accelerating_I" = 16, "accelerating_II" = 17, "active" = 15)
# get the PC scores from prcomp object
pca_plotT=sample_pca$x %>% 
  # convert it to a tibble
  as_tibble(rownames = "Sample") %>% 
  # join with "sample_info" table
  left_join(SampleDesignT, by = "Sample") %>% 
  #levels(Spermatogenesis) <- c('inactive', 'accelerating_I', 'accelerating_II', 'active') %>%
  # make the plot
  ggplot(aes(x = PC1, y = PC2, 
             color = Genotype, shape = Spermatogenesis)) +
  scale_color_manual(breaks = c("AA", "AB", "BB"), values=c("#CC3333", "#009900", "#000099"), labels=c("AA", "AB*", "B*B*"), name="Karyotype")+
  scale_shape_manual(values = SpermLevels, breaks = c("inactive","accelerating_I","accelerating_II","active")) +
  geom_point(size=3, stroke = 1.5)+
  xlab(" PC1 (51.1%)")+
  ylab(" PC2 (6.43%)")+
  theme_bw() +
  theme_minimal() +
  theme(panel.grid = element_blank(), panel.border = element_rect(fill= "transparent")) +
  #geom_hline(yintercept = 0, lty = 2) +
  #geom_vline(xintercept = 0, lty = 2) +
  theme(plot.title = element_text(size=20),
        axis.text = element_text(size = 18, angle = 45, hjust=1), axis.title = element_text(size=22),
        legend.text=element_text(size=18), legend.title=element_text(size=22),
        panel.grid.minor.x = element_blank(), panel.grid.minor.y = element_blank())

pca_plotT

cont.matrix.genotypes.EarlyLate <- makeContrasts(
  Early_AA_AB=(st1AA+st2AA)-(st1AB+st2AB),
  Early_AA_BB=(st1AA+st2AA)-(st1BB+st2BB),
  Early_AB_BB=(st1AB+st2AB)-(st1BB+st2BB),
  Late_AA_AB=(st3AA+st4AA)-(st3AB+st4AB),
  Late_AA_BB=(st3AA+st3AA)-(st3BB+st4BB),
  Late_AB_BB=(st3AB+st4AB)-(st3BB+st4BB),
  levels=designT)


#This is the one to use
fit.EarlyLateVOOM <- contrasts.fit(fit.vdata, cont.matrix.genotypes.EarlyLate)
fit.EarlyLateVOOM <- eBayes(fit.EarlyLateVOOM)
plotSA(fit.EarlyLateVOOM, main="Final model: Mean-variance trend")

topTable(fit.EarlyLateVOOM, n=Inf )
summary(decideTests(fit.EarlyLateVOOM, method="global", p.value=0.05))

write.table(topTable(fit.EarlyLateVOOM, n=Inf ), "EarlyLate_toptable.txt", sep="\t", quote=FALSE)

out.fit.EarlyLateVOOM <- data.frame(decideTests(fit.EarlyLateVOOM, method="global", p.value=0.05))

# collect the signif tables from the genotype specific contrasts as then the global test is done always within the genotype across stages
write.table(file="fits_DEgenotypes_EarlyLate_Q2_prefiltered_but_original_counts_VOOM.txt", 
            cbind(Testis_genes, fit.vdata$coefficients, fit.EarlyLateVOOM$coefficients,fit.EarlyLateVOOM$p.value, out.fit.EarlyLateVOOM), 
            row.names=F,
            #col.names=c("gene",colnames(fit$coefficients), colnames(fit.genotypes.filt$coefficients), paste("pval",colnames(fit.genotypes.filt$p.value), sep="_")), 
            sep="\t", quote=FALSE)


# Heatmap
library(pheatmap)
# Try a more elaborate heatmap to which add annotation about the stage and genotype
top794 <- c("ENSTGUG00000021745","ENSTGUG00000021152","ENSTGUG00000005266","ENSTGUG00000005514","ENSTGUG00000020011","ENSTGUG00000002348","ENSTGUG00000012863",
            "ENSTGUG00000006415","ENSTGUG00000020596","ENSTGUG00000020830","ENSTGUG00000023043","ENSTGUG00000021693","ENSTGUG00000003802","ENSTGUG00000004583",
            "ENSTGUG00000026825","ENSTGUG00000007811","ENSTGUG00000004718","ENSTGUG00000000128","ENSTGUG00000025753","ENSTGUG00000023348","ENSTGUG00000018970",
            "ENSTGUG00000025804","ENSTGUG00000001133","ENSTGUG00000001231","ENSTGUG00000001498","ENSTGUG00000001642","ENSTGUG00000007269","ENSTGUG00000025257",
            "ENSTGUG00000028876","ENSTGUG00000013413","ENSTGUG00000012868","ENSTGUG00000011364","ENSTGUG00000009703","ENSTGUG00000009098","ENSTGUG00000018952",
            "ENSTGUG00000027408","ENSTGUG00000019456","ENSTGUG00000024738","ENSTGUG00000028998","ENSTGUG00000026233","ENSTGUG00000014763","ENSTGUG00000000058",
            "ENSTGUG00000020296","ENSTGUG00000025225","ENSTGUG00000000492","ENSTGUG00000000532","ENSTGUG00000022772","ENSTGUG00000020572","ENSTGUG00000028330",
            "ENSTGUG00000021013","ENSTGUG00000026593","ENSTGUG00000028984","ENSTGUG00000025438","ENSTGUG00000019272","ENSTGUG00000025667","ENSTGUG00000002730",
            "ENSTGUG00000006072","ENSTGUG00000005985","ENSTGUG00000005948","ENSTGUG00000007124","ENSTGUG00000009183","ENSTGUG00000011490","ENSTGUG00000011563",
            "ENSTGUG00000028062","ENSTGUG00000028784","ENSTGUG00000024361","ENSTGUG00000010497","ENSTGUG00000028650","ENSTGUG00000029171","ENSTGUG00000022024",
            "ENSTGUG00000025614","ENSTGUG00000004406","ENSTGUG00000022663","ENSTGUG00000004882","ENSTGUG00000005681","ENSTGUG00000005939","ENSTGUG00000008541",
            "ENSTGUG00000028760","ENSTGUG00000008200","ENSTGUG00000009131","ENSTGUG00000011020","ENSTGUG00000011201","ENSTGUG00000011358","ENSTGUG00000009722",
            "ENSTGUG00000022294","ENSTGUG00000008165","ENSTGUG00000007927","ENSTGUG00000006172","ENSTGUG00000027362","ENSTGUG00000004604","ENSTGUG00000003955",
            "ENSTGUG00000003888","ENSTGUG00000020719","ENSTGUG00000026809","ENSTGUG00000011225","ENSTGUG00000021978","ENSTGUG00000005594","ENSTGUG00000004529",
            "ENSTGUG00000004495","ENSTGUG00000023948","ENSTGUG00000023381","ENSTGUG00000020796","ENSTGUG00000019309","ENSTGUG00000005650","ENSTGUG00000018773",
            "ENSTGUG00000002155","ENSTGUG00000004446","ENSTGUG00000004678","ENSTGUG00000009393","ENSTGUG00000025628","ENSTGUG00000025360","ENSTGUG00000006747",
            "ENSTGUG00000005904","ENSTGUG00000003951","ENSTGUG00000003681","ENSTGUG00000008040","ENSTGUG00000008516","ENSTGUG00000006520","ENSTGUG00000005302",
            "ENSTGUG00000019700","ENSTGUG00000006736","ENSTGUG00000017013","ENSTGUG00000007685","ENSTGUG00000007831","ENSTGUG00000021884","ENSTGUG00000002980",
            "ENSTGUG00000025006","ENSTGUG00000008238","ENSTGUG00000000515","ENSTGUG00000020069","ENSTGUG00000029377","ENSTGUG00000021567","ENSTGUG00000020000",
            "ENSTGUG00000001343","ENSTGUG00000024782","ENSTGUG00000017945","ENSTGUG00000000714","ENSTGUG00000005258","ENSTGUG00000020422","ENSTGUG00000023196",
            "ENSTGUG00000028480","ENSTGUG00000016050","ENSTGUG00000024712","ENSTGUG00000022148","ENSTGUG00000028322","ENSTGUG00000020813","ENSTGUG00000000046",
            "ENSTGUG00000000430","ENSTGUG00000000696","ENSTGUG00000023757","ENSTGUG00000000947","ENSTGUG00000024658","ENSTGUG00000001211","ENSTGUG00000001451",
            "ENSTGUG00000001491","ENSTGUG00000029088","ENSTGUG00000001518","ENSTGUG00000022931","ENSTGUG00000002770","ENSTGUG00000028075","ENSTGUG00000005389",
            "ENSTGUG00000005405","ENSTGUG00000022421","ENSTGUG00000001812","ENSTGUG00000001857","ENSTGUG00000020599","ENSTGUG00000005767","ENSTGUG00000005838",
            "ENSTGUG00000006411","ENSTGUG00000007906","ENSTGUG00000008036","ENSTGUG00000009035","ENSTGUG00000026034","ENSTGUG00000010204","ENSTGUG00000021276",
            "ENSTGUG00000010914","ENSTGUG00000011005","ENSTGUG00000011257","ENSTGUG00000011325","ENSTGUG00000025605","ENSTGUG00000011651","ENSTGUG00000011987",
            "ENSTGUG00000026099","ENSTGUG00000019400","ENSTGUG00000012445","ENSTGUG00000026900","ENSTGUG00000012651","ENSTGUG00000029287","ENSTGUG00000013575",
            "ENSTGUG00000013505","ENSTGUG00000013470","ENSTGUG00000013426","ENSTGUG00000023696","ENSTGUG00000026154","ENSTGUG00000029579","ENSTGUG00000013348",
            "ENSTGUG00000013339","ENSTGUG00000013319","ENSTGUG00000013238","ENSTGUG00000013222","ENSTGUG00000021757","ENSTGUG00000013014","ENSTGUG00000012806",
            "ENSTGUG00000024680","ENSTGUG00000012764","ENSTGUG00000012664","ENSTGUG00000012476","ENSTGUG00000012438","ENSTGUG00000012156","ENSTGUG00000011903",
            "ENSTGUG00000027539","ENSTGUG00000019060","ENSTGUG00000027561","ENSTGUG00000018875","ENSTGUG00000010153","ENSTGUG00000023371","ENSTGUG00000018334",
            "ENSTGUG00000026318","ENSTGUG00000009666","ENSTGUG00000020158","ENSTGUG00000008126","ENSTGUG00000007974","ENSTGUG00000007964","ENSTGUG00000020947",
            "ENSTGUG00000007538","ENSTGUG00000007085","ENSTGUG00000020544","ENSTGUG00000029051","ENSTGUG00000006139","ENSTGUG00000005778","ENSTGUG00000000534",
            "ENSTGUG00000000528","ENSTGUG00000029169","ENSTGUG00000022181","ENSTGUG00000014698","ENSTGUG00000013278","ENSTGUG00000013264","ENSTGUG00000029077",
            "ENSTGUG00000013229","ENSTGUG00000013192","ENSTGUG00000023134","ENSTGUG00000012998","ENSTGUG00000012912","ENSTGUG00000012854","ENSTGUG00000012837",
            "ENSTGUG00000029371","ENSTGUG00000012718","ENSTGUG00000028003","ENSTGUG00000012589","ENSTGUG00000012385","ENSTGUG00000012285","ENSTGUG00000012218",
            "ENSTGUG00000012072","ENSTGUG00000011964","ENSTGUG00000011930","ENSTGUG00000011898","ENSTGUG00000028242","ENSTGUG00000011847","ENSTGUG00000011709",
            "ENSTGUG00000011683","ENSTGUG00000011418","ENSTGUG00000020410","ENSTGUG00000019822","ENSTGUG00000010638","ENSTGUG00000010103","ENSTGUG00000026228",
            "ENSTGUG00000008247","ENSTGUG00000008137","ENSTGUG00000007947","ENSTGUG00000025476","ENSTGUG00000006420","ENSTGUG00000006163","ENSTGUG00000006051",
            "ENSTGUG00000005464","ENSTGUG00000004902","ENSTGUG00000004345","ENSTGUG00000004318","ENSTGUG00000004203","ENSTGUG00000003716","ENSTGUG00000023480",
            "ENSTGUG00000003167","ENSTGUG00000026929","ENSTGUG00000002744","ENSTGUG00000023686","ENSTGUG00000019884","ENSTGUG00000028978","ENSTGUG00000022237",
            "ENSTGUG00000015853","ENSTGUG00000015973","ENSTGUG00000000265","ENSTGUG00000000418","ENSTGUG00000028341","ENSTGUG00000025769","ENSTGUG00000021825",
            "ENSTGUG00000006307","ENSTGUG00000006322","ENSTGUG00000027549","ENSTGUG00000028726","ENSTGUG00000007140","ENSTGUG00000007215","ENSTGUG00000020002",
            "ENSTGUG00000015726","ENSTGUG00000026933","ENSTGUG00000022836","ENSTGUG00000027212","ENSTGUG00000019431","ENSTGUG00000028875","ENSTGUG00000001096",
            "ENSTGUG00000001103","ENSTGUG00000001137","ENSTGUG00000026679","ENSTGUG00000025014","ENSTGUG00000017537","ENSTGUG00000001233","ENSTGUG00000001548",
            "ENSTGUG00000001615","ENSTGUG00000001689","ENSTGUG00000001981","ENSTGUG00000019278","ENSTGUG00000002114","ENSTGUG00000002548","ENSTGUG00000002870",
            "ENSTGUG00000023361","ENSTGUG00000003022","ENSTGUG00000005669","ENSTGUG00000021944","ENSTGUG00000005550","ENSTGUG00000005521","ENSTGUG00000005327",
            "ENSTGUG00000024894","ENSTGUG00000029716","ENSTGUG00000019785","ENSTGUG00000021168","ENSTGUG00000018957","ENSTGUG00000014680","ENSTGUG00000010984",
            "ENSTGUG00000010470","ENSTGUG00000010329","ENSTGUG00000010058","ENSTGUG00000009916","ENSTGUG00000022168","ENSTGUG00000009548","ENSTGUG00000009144",
            "ENSTGUG00000022418","ENSTGUG00000022606","ENSTGUG00000006701","ENSTGUG00000006124","ENSTGUG00000005806","ENSTGUG00000005216","ENSTGUG00000004923",
            "ENSTGUG00000004835","ENSTGUG00000004820","ENSTGUG00000004414","ENSTGUG00000004206","ENSTGUG00000004013","ENSTGUG00000024142","ENSTGUG00000003527",
            "ENSTGUG00000003407","ENSTGUG00000002761","ENSTGUG00000018831","ENSTGUG00000002242","ENSTGUG00000002188","ENSTGUG00000028005","ENSTGUG00000015689",
            "ENSTGUG00000028303","ENSTGUG00000028665","ENSTGUG00000024014","ENSTGUG00000002407","ENSTGUG00000002751","ENSTGUG00000003733","ENSTGUG00000023534",
            "ENSTGUG00000008253","ENSTGUG00000019378","ENSTGUG00000009479","ENSTGUG00000009550","ENSTGUG00000021750","ENSTGUG00000020918","ENSTGUG00000019187",
            "ENSTGUG00000010615","ENSTGUG00000010713","ENSTGUG00000011070","ENSTGUG00000011378","ENSTGUG00000012143","ENSTGUG00000025645","ENSTGUG00000012662",
            "ENSTGUG00000018134","ENSTGUG00000023285","ENSTGUG00000024032","ENSTGUG00000005385","ENSTGUG00000027564","ENSTGUG00000007185","ENSTGUG00000022512",
            "ENSTGUG00000025473","ENSTGUG00000008904","ENSTGUG00000024506","ENSTGUG00000010515","ENSTGUG00000010745","ENSTGUG00000011246","ENSTGUG00000011259",
            "ENSTGUG00000029769","ENSTGUG00000027787","ENSTGUG00000011420","ENSTGUG00000021885","ENSTGUG00000024220","ENSTGUG00000012054","ENSTGUG00000012213",
            "ENSTGUG00000012874","ENSTGUG00000012883","ENSTGUG00000012898","ENSTGUG00000012975","ENSTGUG00000013021","ENSTGUG00000026455","ENSTGUG00000016310",
            "ENSTGUG00000013218","ENSTGUG00000019277","ENSTGUG00000021765","ENSTGUG00000020568","ENSTGUG00000021017","ENSTGUG00000004344","ENSTGUG00000004366",
            "ENSTGUG00000004689","ENSTGUG00000005290","ENSTGUG00000005444","ENSTGUG00000007617","ENSTGUG00000008060","ENSTGUG00000008226","ENSTGUG00000008710",
            "ENSTGUG00000023633","ENSTGUG00000025723","ENSTGUG00000009709","ENSTGUG00000023250","ENSTGUG00000009999","ENSTGUG00000010124","ENSTGUG00000010151",
            "ENSTGUG00000010385","ENSTGUG00000029487","ENSTGUG00000020203","ENSTGUG00000011144","ENSTGUG00000011170","ENSTGUG00000011260","ENSTGUG00000020310",
            "ENSTGUG00000011711","ENSTGUG00000011724","ENSTGUG00000012118","ENSTGUG00000029345","ENSTGUG00000012199","ENSTGUG00000004852","ENSTGUG00000021280",
            "ENSTGUG00000005527","ENSTGUG00000005657","ENSTGUG00000024616","ENSTGUG00000005959","ENSTGUG00000006047","ENSTGUG00000006302","ENSTGUG00000026974",
            "ENSTGUG00000007414","ENSTGUG00000025609","ENSTGUG00000019247","ENSTGUG00000023740","ENSTGUG00000009855","ENSTGUG00000009880","ENSTGUG00000009911",
            "ENSTGUG00000009903","ENSTGUG00000010131","ENSTGUG00000019757","ENSTGUG00000010448","ENSTGUG00000010869","ENSTGUG00000011051","ENSTGUG00000021032",
            "ENSTGUG00000011300","ENSTGUG00000011344","ENSTGUG00000011423","ENSTGUG00000011600","ENSTGUG00000011644","ENSTGUG00000027640","ENSTGUG00000023680",
            "ENSTGUG00000025705","ENSTGUG00000010030","ENSTGUG00000027351","ENSTGUG00000020206","ENSTGUG00000010010","ENSTGUG00000027591","ENSTGUG00000009294",
            "ENSTGUG00000008386","ENSTGUG00000007417","ENSTGUG00000006364","ENSTGUG00000006236","ENSTGUG00000006086","ENSTGUG00000005611","ENSTGUG00000005253",
            "ENSTGUG00000004224","ENSTGUG00000004186","ENSTGUG00000017409","ENSTGUG00000017364","ENSTGUG00000029026","ENSTGUG00000017315","ENSTGUG00000027132",
            "ENSTGUG00000017073","ENSTGUG00000005735","ENSTGUG00000006048","ENSTGUG00000006846","ENSTGUG00000029286","ENSTGUG00000008967","ENSTGUG00000022630",
            "ENSTGUG00000009672","ENSTGUG00000010097","ENSTGUG00000010231","ENSTGUG00000021356","ENSTGUG00000020065","ENSTGUG00000011088","ENSTGUG00000024135",
            "ENSTGUG00000011211","ENSTGUG00000011239","ENSTGUG00000011341","ENSTGUG00000011374","ENSTGUG00000003639","ENSTGUG00000004101","ENSTGUG00000004376",
            "ENSTGUG00000014189","ENSTGUG00000027488","ENSTGUG00000007298","ENSTGUG00000007753","ENSTGUG00000008125","ENSTGUG00000008410","ENSTGUG00000029290",
            "ENSTGUG00000021365","ENSTGUG00000020316","ENSTGUG00000009704","ENSTGUG00000022112","ENSTGUG00000021109","ENSTGUG00000010162","ENSTGUG00000025397",
            "ENSTGUG00000006716","ENSTGUG00000026878","ENSTGUG00000006436","ENSTGUG00000026335","ENSTGUG00000005118","ENSTGUG00000025891","ENSTGUG00000004264",
            "ENSTGUG00000004250","ENSTGUG00000007641","ENSTGUG00000007741","ENSTGUG00000007970","ENSTGUG00000023461","ENSTGUG00000024756","ENSTGUG00000009137",
            "ENSTGUG00000009156","ENSTGUG00000026448","ENSTGUG00000027555","ENSTGUG00000010405","ENSTGUG00000009847","ENSTGUG00000009590","ENSTGUG00000018356",
            "ENSTGUG00000009352","ENSTGUG00000022336","ENSTGUG00000009280","ENSTGUG00000009261","ENSTGUG00000009060","ENSTGUG00000025627","ENSTGUG00000008337",
            "ENSTGUG00000018312","ENSTGUG00000008191","ENSTGUG00000027600","ENSTGUG00000007894","ENSTGUG00000021454","ENSTGUG00000007481","ENSTGUG00000006607",
            "ENSTGUG00000006130","ENSTGUG00000006065","ENSTGUG00000005411","ENSTGUG00000005054","ENSTGUG00000004661","ENSTGUG00000002481","ENSTGUG00000024102",
            "ENSTGUG00000012597","ENSTGUG00000004878","ENSTGUG00000025168","ENSTGUG00000022125","ENSTGUG00000024114","ENSTGUG00000005852","ENSTGUG00000006117",
            "ENSTGUG00000006180","ENSTGUG00000006477","ENSTGUG00000001484","ENSTGUG00000001574","ENSTGUG00000001284","ENSTGUG00000001239","ENSTGUG00000001033",
            "ENSTGUG00000000850","ENSTGUG00000023710","ENSTGUG00000000451","ENSTGUG00000029278","ENSTGUG00000000122","ENSTGUG00000009577","ENSTGUG00000020845",
            "ENSTGUG00000008804","ENSTGUG00000022967","ENSTGUG00000008424","ENSTGUG00000008336","ENSTGUG00000028598","ENSTGUG00000007626","ENSTGUG00000007563",
            "ENSTGUG00000025415","ENSTGUG00000006873","ENSTGUG00000016182","ENSTGUG00000020976","ENSTGUG00000005026","ENSTGUG00000003971","ENSTGUG00000024784",
            "ENSTGUG00000003870","ENSTGUG00000022337","ENSTGUG00000003772","ENSTGUG00000003619","ENSTGUG00000003500","ENSTGUG00000026894","ENSTGUG00000005342",
            "ENSTGUG00000006996","ENSTGUG00000027981","ENSTGUG00000021939","ENSTGUG00000008244","ENSTGUG00000022205","ENSTGUG00000010559","ENSTGUG00000009978",
            "ENSTGUG00000009759","ENSTGUG00000024631","ENSTGUG00000008886","ENSTGUG00000008534","ENSTGUG00000008294","ENSTGUG00000007796","ENSTGUG00000006241",
            "ENSTGUG00000002473","ENSTGUG00000022015","ENSTGUG00000025211","ENSTGUG00000003597","ENSTGUG00000003648","ENSTGUG00000004041","ENSTGUG00000025695",
            "ENSTGUG00000005535","ENSTGUG00000006031","ENSTGUG00000006452","ENSTGUG00000002914","ENSTGUG00000003498","ENSTGUG00000004917","ENSTGUG00000007923",
            "ENSTGUG00000025202","ENSTGUG00000027006","ENSTGUG00000018813","ENSTGUG00000019912","ENSTGUG00000002320","ENSTGUG00000002212","ENSTGUG00000014064",
            "ENSTGUG00000024231","ENSTGUG00000026088","ENSTGUG00000017262","ENSTGUG00000019053","ENSTGUG00000008910","ENSTGUG00000008706","ENSTGUG00000020994",
            "ENSTGUG00000008559","ENSTGUG00000023588","ENSTGUG00000018834","ENSTGUG00000006190","ENSTGUG00000006143","ENSTGUG00000005712","ENSTGUG00000005643",
            "ENSTGUG00000004526","ENSTGUG00000004477","ENSTGUG00000004266","ENSTGUG00000022907","ENSTGUG00000028031","ENSTGUG00000000762","ENSTGUG00000000407",
            "ENSTGUG00000000308","ENSTGUG00000000303","ENSTGUG00000000270","ENSTGUG00000000230","ENSTGUG00000001745","ENSTGUG00000001837","ENSTGUG00000017458",
            "ENSTGUG00000029110","ENSTGUG00000017507","ENSTGUG00000001071","ENSTGUG00000000962","ENSTGUG00000000862","ENSTGUG00000000863","ENSTGUG00000001196",
            "ENSTGUG00000001354","ENSTGUG00000001436","ENSTGUG00000001481","ENSTGUG00000001569","ENSTGUG00000001590","ENSTGUG00000001393","ENSTGUG00000001102",
            "ENSTGUG00000000986","ENSTGUG00000000980","ENSTGUG00000000907","ENSTGUG00000019589","ENSTGUG00000028561","ENSTGUG00000014658","ENSTGUG00000001051",
            "ENSTGUG00000001031","ENSTGUG00000000876","ENSTGUG00000020259","ENSTGUG00000028573","ENSTGUG00000000660","ENSTGUG00000000628","ENSTGUG00000000551",
            "ENSTGUG00000000525","ENSTGUG00000025288","ENSTGUG00000000480","ENSTGUG00000000369","ENSTGUG00000025022","ENSTGUG00000028580","ENSTGUG00000022536",
            "ENSTGUG00000029386","ENSTGUG00000028952","ENSTGUG00000027772","ENSTGUG00000022561","ENSTGUG00000029773","ENSTGUG00000020999","ENSTGUG00000023064",
            "ENSTGUG00000028643","ENSTGUG00000028134","ENSTGUG00000022491","ENSTGUG00000026868","ENSTGUG00000005459","ENSTGUG00000028331","ENSTGUG00000004160",
            "ENSTGUG00000028364","ENSTGUG00000027559","ENSTGUG00000028877","ENSTGUG00000003464","ENSTGUG00000003384","ENSTGUG00000001947","ENSTGUG00000001911",
            "ENSTGUG00000001873","ENSTGUG00000029680","ENSTGUG00000002447","ENSTGUG00000002393","ENSTGUG00000002250","ENSTGUG00000002179","ENSTGUG00000002139",
            "ENSTGUG00000002089","ENSTGUG00000002050","ENSTGUG00000026650","ENSTGUG00000024359","ENSTGUG00000022068","ENSTGUG00000003785","ENSTGUG00000003613",
            "ENSTGUG00000021756","ENSTGUG00000021225","ENSTGUG00000004542","ENSTGUG00000021515","ENSTGUG00000025982","ENSTGUG00000020696","ENSTGUG00000028618",
            "ENSTGUG00000023473","ENSTGUG00000028610","ENSTGUG00000022156","ENSTGUG00000026957","ENSTGUG00000024303","ENSTGUG00000020530","ENSTGUG00000023837",
            "ENSTGUG00000019773","ENSTGUG00000024884","ENSTGUG00000024637","ENSTGUG00000029600","ENSTGUG00000028543","ENSTGUG00000020961","ENSTGUG00000001868",
            "ENSTGUG00000025312","ENSTGUG00000022697","ENSTGUG00000021030","ENSTGUG00000027413","ENSTGUG00000028900","ENSTGUG00000012797","ENSTGUG00000021716",
            "ENSTGUG00000020942","ENSTGUG00000020756","ENSTGUG00000027900","ENSTGUG00000029470","ENSTGUG00000026946","ENSTGUG00000029304","ENSTGUG00000027465",
            "ENSTGUG00000022990","ENSTGUG00000016203","ENSTGUG00000026920","ENSTGUG00000023780","ENSTGUG00000026364","ENSTGUG00000019633","ENSTGUG00000022690",
            "ENSTGUG00000028851","ENSTGUG00000021605","ENSTGUG00000028380")
i <- which(rownames(logCPM.filtOrig) %in% top794)
anno_col_info = SampleDesignT %>%
  dplyr::select(Sample, Genotype, Spermatogenesis)
row.names(anno_col_info) <- anno_col_info$Sample
anno_col_info$Karyotype <-
  plyr::revalue(anno_col_info$Genotype, c("AA"="AA", "AB"="AB*", "BB"="B*B*")) 
anno_col_info[,3:4]

anno_info_colors = list(
  Karyotype = c("AA"="#CC3333", "AB*"="#009900", "B*B*"="#000099"),
  Spermatogenesis = c("inactive" = "#E0E0E0", "accelerating_I" = "#A0A0A0", "accelerating_II" = "#606060", "active" = "#000000")
)

#scale the input
testis794_input_scaled = 
  logCPM.filtOrig[i,] %>% 
  t(.) %>%                              # transpose to have the genes in columns 
  scale() %>%                           # scale(x, center = TRUE, scale = TRUE) 
  t(.)                                  # back in original shape

library(dendextend)

# Then use similar clustering of genes as used for the heatmap testisHM
testisHM$tree_row 
# which is cluster method complete and distance euclidean with hclust
my_hclust_gene <- hclust(dist(testis794_input_scaled), method = "complete")
as.dendrogram(my_hclust_gene) %>%
  plot(horiz = TRUE)

# appearance matches so moving forward with using cutree and height
my_gene_col <- cutree(tree = as.dendrogram(my_hclust_gene), h = 9)
table(my_gene_col)

# transform this to a dataframe to use as annotation in pheatmap
my_gene_col <- data.frame(my_gene_col)
colnames(my_gene_col) <- c("cluster")

# change the cluster ID to a factor
my_gene_col$cluster <- as.factor(my_gene_col$cluster) 

# Create the annotation of each gene to the clusters 
OrderGenoCol <- testis794_input_scaled[order(my_gene_col$cluster), ]

# split the spermatogenesis to only 2 like in the limma nalaysis
anno_col_info <- mutate(anno_col_info, Spermatogenesis.1 = case_when(
  Spermatogenesis == "inactive" ~ "EARLY",
  Spermatogenesis == "accelerating_I" ~ "EARLY",
  Spermatogenesis == "accelerating_II" ~ "LATE",
  Spermatogenesis == "active" ~ "LATE"))
pool.anno.col <- (anno_col_info[,4:5]) 
names(pool.anno.col) <- c("Karyotype", "Spermatogenesis")

# Then order the genotypes within pool to go alphabetically to the heatmap
OrderGenoCol.O <- OrderGenoCol[,c("SKO186T","SKO187T","SKO201T","SKO165T","SKO191T","SKO196T","SKO223T","SKO301T","SKO199T","SKO235T","SKO299T","SKO329T","SKO331T","SKO221T","SKO260T","SKO167T","SKO192T","SKO203T","SKO217T","SKO292T","SKO295T","SKO198T","SKO205T","SKO312T","SKO321T","SKO333T","SKO173T","SKO220T","SKO327T","SKO266T","SKO325T","SKO328T")]

# Then the final plot
testisHM_2 <- pheatmap(
  OrderGenoCol.O,
  cluster_rows = TRUE, 
  cluster_cols = FALSE, 
  scale = "none",
  show_rownames = FALSE, 
  show_colnames = FALSE,
  #annotation_row = my_gene_col,          # not using this clutering in the MS plot
  annotation_col = pool.anno.col[,1:2],
  annotation_colors = anno_info_colors2,
  cutree_rows = 10,                    # this helps to see the joined clusters between h7 and h8
  main="Testis DE genes")

# Then extarct the interesting clusters to run them with Viseago
setwd("C:/Users/heikk/Documents/WORK/PostDoc_Studenec_CZ/ZebraFinch/Analysis/R/EnrichmentInputs/Heatmap794_cutree9")
cluster1 <- my_gene_col %>%
  filter(cluster == 1) %>%
  rownames() %>%
  write.table(.,"EarlyLate_h9_DE_cluster4.txt", quote = F, row.names = F, sep="\t")
cluster2 <- my_gene_col %>%
  filter(cluster == 2) %>%
  rownames() %>%
  write.table(.,"EarlyLate_h9_DE_cluster1.txt", quote = F, row.names = F, sep="\t")
cluster3 <- my_gene_col %>%
  filter(cluster == 3) %>%
  rownames() %>%
  write.table(.,"EarlyLate_h9_DE_cluster8.txt", quote = F, row.names = F, sep="\t")
cluster4 <- my_gene_col %>%
  filter(cluster == 4) %>%
  rownames() %>%
  write.table(.,"EarlyLate_h9_DE_cluster3.txt", quote = F, row.names = F, sep="\t")
cluster5 <- my_gene_col %>%
  filter(cluster == 5) %>%
  rownames() %>%
  write.table(.,"EarlyLate_h9_DE_cluster10.txt", quote = F, row.names = F, sep="\t")
cluster6 <- my_gene_col %>%
  filter(cluster == 6) %>%
  rownames() %>%
  write.table(.,"EarlyLate_h9_DE_cluster7.txt", quote = F, row.names = F, sep="\t")
cluster7 <- my_gene_col %>%
  filter(cluster == 7) %>%
  rownames() %>%
  write.table(.,"EarlyLate_h9_DE_cluster9.txt", quote = F, row.names = F, sep="\t")
cluster8 <- my_gene_col %>%
  filter(cluster == 8) %>%
  rownames() %>%
  write.table(.,"EarlyLate_h9_DE_cluster6.txt", quote = F, row.names = F, sep="\t")
cluster9 <- my_gene_col %>%
  filter(cluster == 9) %>%
  rownames() %>%
  write.table(.,"EarlyLate_h9_DE_cluster2.txt", quote = F, row.names = F, sep="\t")
cluster10 <- my_gene_col %>%
  filter(cluster == 10) %>%
  rownames() %>%
  write.table(.,"EarlyLate_h9_DE_cluster5.txt", quote = F, row.names = F, sep="\t")


## Pull out chrom from signif genes and check for overrepresentation compard to whole genome
# Wide format
EarlyLate <- read.table("Q2_DEgeno_in_EarlyLate_Filt10_Orig_voom.txt", header=T, sep="\t", dec=".")
Q5voom <- read.table("Q5_DEgeno_in_stages_LIVER_VOOM.txt", header=T, sep="\t", dec=".")
# Long format
q <- EarlyLate  %>%
  select(Testis_genes:Late_AB_BB) %>%
  pivot_longer(Early_AA_AB:Late_AB_BB, names_to="Contrast", values_to="Coefficient")
q2 <- EarlyLate  %>%
  select(c(Testis_genes,pval_Early_AA_AB:pval_Late_AB_BB)) %>%
  pivot_longer(pval_Early_AA_AB:pval_Late_AB_BB, names_to="ContrastP", values_to="Pval")
q3 <- EarlyLate  %>%
  select(c(Testis_genes,signifGlobal_Early_AA_AB:signifGlobal_Late_AB_BB))%>%
  pivot_longer(signifGlobal_Early_AA_AB:signifGlobal_Late_AB_BB, names_to="Global", values_to="GlobalSignif")

EarlyLateLong <- q
EarlyLateLong$ContrastPval <- q2$Pval
EarlyLateLong$GlobalSignif <- q3$GlobalSignif
rm(q, q2, q3, Q2, Q2voom, Q5, Q5voom)

q <- Q5voom %>%
  select(gene:ABvsBB) %>%
  pivot_longer(AAvsAB:ABvsBB, names_to="Contrast", values_to="Coefficient")
q2 <- Q5voom %>%
  select(c(gene,pval_AAvsAB:pval_ABvsBB)) %>%
  pivot_longer(pval_AAvsAB:pval_ABvsBB, names_to="ContrastP", values_to="Pval")
q3 <- Q5voom %>%
  select(c(gene,signifGlobal_AAvsAB:signifGlobal_ABvsBB))%>%
  pivot_longer(signifGlobal_AAvsAB:signifGlobal_ABvsBB, names_to="Global", values_to="GlobalSignif")

Q5Long <- q
Q5Long$ContrastPval <- q2$Pval
Q5Long$GlobalSignif <- q3$GlobalSignif
rm(q, q2, q3, Q2, Q2voom, Q5, Q5voom)


## ChiSquare whether Z or AUTO have overexpression of genes
DE794.tbl <- EarlyLateLong %>%
  select(Testis_genes, chr, Contrast, GlobalSignif) %>%
  filter(GlobalSignif != 0) %>%
  #distinct(Testis_genes, .keep_all = TRUE) %>%
  group_by(Contrast, chr) %>%
  count() %>%
  left_join(., chr.info, by="chr") %>%
  pivot_wider(names_from=Contrast, values_from = n, values_fill = 0)

write.table(DE794.tbl, "Testis794_summary.txt", quote=F, sep="\t")

totals <- DE794.tbl %>%
  mutate(Zauto = if_else(chr == "Z", "Z", "autosome")) %>%
  pivot_longer(Early_AA_AB:Late_AB_BB, names_to="Contrast", values_to ="DE") %>%
  relocate(chrGeneCount, DE) %>%
  pivot_longer(chrGeneCount:DE, names_to="set",values_to="total")
  

totals %>%
  filter(Contrast == "Late_AA_AB") %>% 
  xtabs(total ~ Zauto + set, data= .) %>%
  chisq.test(.)
  
# for lover

DE420.tbl <- Q5Long %>%
  left_join(., add.annot, by=c("gene" = "gene_id")) %>%
  select(gene, chr, Contrast, GlobalSignif) %>%
  filter(GlobalSignif != 0) %>%
  #distinct(Testis_genes, .keep_all = TRUE) %>%
  group_by(Contrast, chr) %>%
  count() %>%
  left_join(., chr.info, by="chr") %>%
  pivot_wider(names_from=Contrast, values_from = n, values_fill = 0)

write.table(DE420.tbl, "Liver420_summary.txt", quote=F, sep="\t")

# ChiSquare whether Z or AUTO have overexpression of genes
totals <- DE420.tbl %>%
  mutate(Zauto = if_else(chr == "Z", "Z", "autosome")) %>%
  pivot_longer(AAvsAB:ABvsBB, names_to="Contrast", values_to ="DE") %>%
  relocate(chrGeneCount, DE) %>%
  pivot_longer(chrGeneCount:DE, names_to="set",values_to="total")


totals %>%
  filter(Contrast == "ABvsBB") %>% 
  xtabs(total ~ Zauto + set, data= .) %>%
  chisq.test(.)

## Ratio of ZZ:autosomal gene expression
# First create the needed dataframe from the fitted voom data and add to it chromosome location
# So take the most logical dataset which is the raw counst from dge2B containing both liver and testis
# Transform to logCPM that lib size is considered
ZZA.ind <- as.data.frame(cpm(dge2B, log=TRUE, prior.count=3))
ZZA.ind$Genes <- rownames(ZZA.ind)
ZZA.ind <- left_join(ZZA.ind, add.annot[,1:2], by=c("Genes"="gene_id"))

ZZA.long <- ZZA.ind %>%
  filter(chr %in% c(1:31, "Z", "1A", "4A")) %>%                              # filter out scaffolds
  pivot_longer(SKO186L:SKO328T, names_to="Sample", values_to="logCPM") %>%   # 
  #mutate(Karyotype = str_sub(Group, 4,5)) %>%
  #mutate(SpermStg = str_sub(Group, 1,3)) %>%
  mutate(Partition = case_when(
    chr == "Z" ~ "Z",
    chr != "Z" ~ "autosome")) %>%
  left_join(., SampleDesign, by="Sample") %>%  # though I needed to add the sample info in but then rememebered that  Ialready have all that with me
  mutate(Spermatogenesis, Pool = case_when(
    Spermatogenesis == "inactive" ~ "EARLY",
    Spermatogenesis == "accelerating_I" ~ "EARLY",
    Spermatogenesis == "accelerating_II" ~ "LATE",
    Spermatogenesis == "active" ~ "LATE")) %>%
  plyr::revalue(Genotype, Pool = case_when(
    Spermatogenesis == "inactive" ~ "EARLY",
    Spermatogenesis == "accelerating_I" ~ "EARLY",
    Spermatogenesis == "accelerating_II" ~ "LATE",
    Spermatogenesis == "active" ~ "LATE"))

 

ZZA_counts = ZZA.long %>%  
  group_by(Tissue, Genotype, Partition) %>%          # select the comparisons of interest
  summarise(n=n(), median=median(logCPM), min=min(logCPM), max=max(logCPM), sum=sum(logCPM))
view(ZZA_counts)
write.table(ZZA_counts, "ZtoAutosome_counts.txt", row.names=TRUE, col.names=TRUE, quote=FALSE, sep="\t", dec=".")

ZZA_counts2 = ZZA.long %>%  
  group_by(Tissue, Genotype, Partition, Spermatogenesis) %>%          # select the comparisons of interest
  summarise(n=n(), median=median(logCPM), min=min(logCPM), max=max(logCPM), stDev=sd(logCPM))
write.table(ZZA_counts2, "ZtoAutosome_counts_acrossStages.txt", row.names=TRUE, col.names=TRUE, quote=FALSE, sep="\t", dec=".")
view(ZZA_counts2)

ZZA_counts3 = ZZA.long %>%  
  group_by(Tissue, Genotype, Partition, Pool) %>%          # select the comparisons of interest
  summarise(n=n(), median=median(logCPM), min=min(logCPM), max=max(logCPM), stDev=sd(logCPM))
write.table(ZZA_counts2, "ZtoAutosome_counts_EarlyLate.txt", row.names=TRUE, col.names=TRUE, quote=FALSE, sep="\t", dec=".")
view(ZZA_counts3)


ZZA.long %>%
  #mutate(Spermatogenesis = factor(Spermatogenesis, levels=c('inactive', 'accelerating_I', 'accelerating_II', 'active')))+
  group_by(Genotype, Tissue, Pool) %>%
  ggplot(.) +
  #geom_violin(aes(x=Partition, y=logCPM, fill=Tissue)) +
  geom_boxplot(aes(x=Tissue, y=logCPM, fill=Partition)) +
  facet_wrap(factor(Genotype, levels=c("AA","AB","BB"))~factor(Pool, levels=c("EARLY","LATE")), nrow = 3) +
  theme_bw() +
  theme(strip.background = element_rect(fill = "transparent"))

theme(strip.text = element_text(color = "black", size = 15),
      plot.title = element_text(size=28),
      axis.text = element_text(size = 20, angle = 45, hjust=1), axis.title = element_text(size=24),
      legend.text=element_text(size=20), legend.title=element_text(size=24),
      panel.grid.minor.x = element_blank(), panel.grid.minor.y = element_blank())


## logCPM plotting against the SNP call allele proportions, load in the variant call data which was intersected with the Z genes
vcf.3 <- read.table("ZF_rna_SNPs_chrZ_filt_GQ10DP8_sigGenes_forR.txt", sep="\t")
head(vcf.3)
names(vcf.3) <- c("chr","pos","ref","alt","info","SKO165T","SKO167T","SKO173T","SKO186T","SKO187T","SKO191T","SKO192T","SKO196T","SKO198T","SKO199T","SKO201T","SKO203T","SKO205T","SKO217T","SKO220T","SKO221T","SKO223T","SKO235T","SKO260T","SKO266T","SKO292T","SKO295T","SKO299T","SKO301T","SKO312T","SKO321T","SKO325T","SKO327T","SKO328T","SKO329T","SKO331T","SKO333T","SKO165L","SKO167L","SKO173L","SKO186L","SKO187L","SKO191L","SKO192L","SKO196L","SKO198L","SKO199L","SKO201L","SKO205L","SKO203L","SKO217L","SKO220L","SKO221L","SKO223L","SKO235L","SKO260L","SKO266L","SKO292L","SKO295L","SKO299L","SKO301L","SKO312L","SKO321L","SKO325L","SKO327L","SKO328L","SKO329L","SKO331L","SKO333L","Gene","GeneName","genetype","strand", "SigNif")

# Prepare long format
vcf.3long <- vcf.3 %>%
  pivot_longer(SKO165T:SKO333L, names_to = "Sample", values_to = "split")
vcf.3long <- vcf.3long %>%
  separate(col="split", into=c("Genotype","Likel","Depth", "ForCounts","RevCounts","QualDepth","QC"), sep=":") %>%
  separate(col="ForCounts", into=c("ForRef","ForAlt"), sep=,) %>%
  separate(col="RevCounts", into=c("RevRef","RevAlt"), sep=,) %>%
  left_join(SampleDesign, by="Sample")
rm(vcf.3)

#Change the data type for calculating Alternative Proportion
vcf.3long <- vcf.3long %>%
  mutate(ForRef = as.numeric(ForRef), ForAlt = as.numeric(ForAlt), RevRef = as.numeric(RevRef), RevAlt = as.numeric(RevAlt))

vcf.3long$AltProp <- (vcf.3long$ForAlt+vcf.3long$RevAlt)/(vcf.3long$ForAlt+vcf.3long$RevAlt+vcf.3long$ForRef+vcf.3long$RevRef)

# Add the logCPM values in for testis and liver
ogCPM.T <- read.table("Testis_logCPM.txt", header=TRUE, sep="\t", dec=".")
logCPM.L <- read.table("Liver_logCPM.txt", header=TRUE, sep="\t", dec=".")
logCPM.all <- merge(logCPM.L, logCPM.T, by="Gene", all=T)
rm(logCPM.T, logCPM.L)

logCPM.all <- logCPM.all  %>%
  pivot_longer(SKO186L:SKO328T, names_to = "Sample", values_to = "logCPM") %>%
  unite(ID, Gene, Sample, sep="_")
AltProp.GeneMean.plot <- vcf.3long %>%
  group_by(Gene, Tissue,Sample) %>%
  summarise(meanAltProp=mean(AltProp), n=n()) %>%
  unite(ID, Gene, Sample, sep="_") %>%
  left_join(logCPM.all, by="ID") %>%
  separate(ID, into=c("Gene","Sample"), sep="_")


# add the genotype in
AltProp.GeneMean.plot <- SampleDesign %>%
  select(Sample, Genotype) %>%
  left_join(AltProp.GeneMean.plot, by="Sample")


# look at the VCF data for a spceific gene indentifier
gene.vcf <- vcf.3long %>%
  filter(Gene == "ENSTGUG00000021693")
gene.vcf

ase.plots <- AltProp.GeneMean.plot %>%
  filter(Gene=="ENSTGUG00000021693") %>%
  ggplot(., aes(x=meanAltProp, y=logCPM))+
  geom_point(aes(colour = Genotype,  shape=Tissue), size=4, stroke = 1.5)+ 
  scale_shape_manual(values=c(21, 17))+
  scale_color_manual(breaks = c("AA", "AB", "BB"), values=c("#CC3333", "#009900", "#000099"), labels=c("AA", "AB*", "B*B*"), name="Karyotype")  +
  scale_x_continuous(name="Proportion of A haplotype expression",limits=c(0,1), breaks=c(0,0.25,0.5,0.75,1)) +
  labs(title="ENSTGUG00000021693")+
  theme_bw()+
  theme(plot.title = element_text(size=28),
        axis.text = element_text(size = 20), axis.title = element_text(size=24),
        legend.text=element_text(size=20), legend.title=element_text(size=24),
        panel.grid.minor.x = element_blank(), panel.grid.minor.y = element_blank())
ase.plots


################################################################################


################################################################################
## Viseago in R for functional enrichment

library(ViSEAGO)
library(topGO)
library(tidyverse)

# Load as background the 16360 genes expressed in testis
setwd("C:/Users/heikk/Documents/WORK/PostDoc_Studenec_CZ/ZebraFinch/Analysis/R/EnrichmentInputs/")
BG<-scan("Q2_testis_background.txt", quiet=TRUE, what="")

# Import the custom GO annotation
ZFCustom<-ViSEAGO::Custom2GO("zfGO_forViseago2.txt")
myGENE2GO<-ViSEAGO::annotate(id="59729",object=ZFCustom)


# Then load the clusters obtained from cutree 9
setwd("C:/Users/heikk/Documents/WORK/PostDoc_Studenec_CZ/ZebraFinch/Analysis/R/EnrichmentInputs/Heatmap794_cutree9")
cluster3<-scan("EarlyLate_h9_DE_cluster3.txt", quiet=TRUE, what="")
cluster4<-scan("EarlyLate_h9_DE_cluster4.txt", quiet=TRUE, what="")
cluster5<-scan("EarlyLate_h9_DE_cluster5.txt",quiet=TRUE, what="")
cluster6<-scan("EarlyLate_h9_DE_cluster6.txt",quiet=TRUE, what="")
cluster9<-scan("EarlyLate_h9_DE_cluster9.txt",quiet=TRUE, what="")
cluster10<-scan("EarlyLate_h9_DE_cluster10.txt",quiet=TRUE, what="")
cluster1<-scan("EarlyLate_h9_DE_cluster1.txt",quiet=TRUE, what="")
cluster2<-scan("EarlyLate_h9_DE_cluster2.txt",quiet=TRUE, what="")
cluster7<-scan("EarlyLate_h9_DE_cluster7.txt",quiet=TRUE, what="")
cluster8<-scan("EarlyLate_h9_DE_cluster8.txt",quiet=TRUE, what="")
cluster4a<-scan("EarlyLate_h9_DE_cluster4a.txt",quiet=TRUE, what="")
cluster4bc<-scan("EarlyLate_h9_DE_cluster4bc.txt",quiet=TRUE, what="")

all794<-scan("All794_DEgenes.txt", quiet=TRUE,what="")

# Identify ontologies
# BP 
Cluster3_BP<-ViSEAGO::create_topGOdata(geneSel=cluster3,allGenes=BG,gene2GO=myGENE2GO,ont="BP",nodeSize=5)
Cluster4_BP<-ViSEAGO::create_topGOdata(geneSel=cluster4,allGenes=BG,gene2GO=myGENE2GO,ont="BP",nodeSize=5)
Cluster5_BP<-ViSEAGO::create_topGOdata(geneSel=cluster5,allGenes=BG,gene2GO=myGENE2GO,ont="BP",nodeSize=5)
Cluster6_BP<-ViSEAGO::create_topGOdata(geneSel=cluster6,allGenes=BG,gene2GO=myGENE2GO,ont="BP",nodeSize=5)
Cluster9_BP<-ViSEAGO::create_topGOdata(geneSel=cluster9,allGenes=BG,gene2GO=myGENE2GO,ont="BP",nodeSize=5)
Cluster10_BP<-ViSEAGO::create_topGOdata(geneSel=cluster10,allGenes=BG,gene2GO=myGENE2GO,ont="BP",nodeSize=5)
Cluster1_BP<-ViSEAGO::create_topGOdata(geneSel=cluster1,allGenes=BG,gene2GO=myGENE2GO,ont="BP",nodeSize=5)
Cluster2_BP<-ViSEAGO::create_topGOdata(geneSel=cluster2,allGenes=BG,gene2GO=myGENE2GO,ont="BP",nodeSize=5)
Cluster7_BP<-ViSEAGO::create_topGOdata(geneSel=cluster7,allGenes=BG,gene2GO=myGENE2GO,ont="BP",nodeSize=5)
Cluster8_BP<-ViSEAGO::create_topGOdata(geneSel=cluster8,allGenes=BG,gene2GO=myGENE2GO,ont="BP",nodeSize=5)

all794_BP<-ViSEAGO::create_topGOdata(geneSel=all794,allGenes=BG,gene2GO=myGENE2GO,ont="BP",nodeSize=5)

# CC 
Cluster3_CC<-ViSEAGO::create_topGOdata(geneSel=cluster3,allGenes=BG,gene2GO=myGENE2GO,ont="CC",nodeSize=5)
Cluster4_CC<-ViSEAGO::create_topGOdata(geneSel=cluster4,allGenes=BG,gene2GO=myGENE2GO,ont="CC",nodeSize=5)
Cluster5_CC<-ViSEAGO::create_topGOdata(geneSel=cluster5,allGenes=BG,gene2GO=myGENE2GO,ont="CC",nodeSize=5)
Cluster6_CC<-ViSEAGO::create_topGOdata(geneSel=cluster6,allGenes=BG,gene2GO=myGENE2GO,ont="CC",nodeSize=5)
Cluster9_CC<-ViSEAGO::create_topGOdata(geneSel=cluster9,allGenes=BG,gene2GO=myGENE2GO,ont="CC",nodeSize=5)
Cluster10_CC<-ViSEAGO::create_topGOdata(geneSel=cluster10,allGenes=BG,gene2GO=myGENE2GO,ont="CC",nodeSize=5)
Cluster1_CC<-ViSEAGO::create_topGOdata(geneSel=cluster1,allGenes=BG,gene2GO=myGENE2GO,ont="CC",nodeSize=5)
Cluster2_CC<-ViSEAGO::create_topGOdata(geneSel=cluster2,allGenes=BG,gene2GO=myGENE2GO,ont="CC",nodeSize=5)
Cluster7_CC<-ViSEAGO::create_topGOdata(geneSel=cluster7,allGenes=BG,gene2GO=myGENE2GO,ont="CC",nodeSize=5)
Cluster8_CC<-ViSEAGO::create_topGOdata(geneSel=cluster8,allGenes=BG,gene2GO=myGENE2GO,ont="CC",nodeSize=5)

# Split up cluster4
cluster4a_BP<-ViSEAGO::create_topGOdata(geneSel=cluster4a,allGenes=BG,gene2GO=myGENE2GO,ont="BP",nodeSize=5)
cluster4b_BP<-ViSEAGO::create_topGOdata(geneSel=cluster4bc,allGenes=BG,gene2GO=myGENE2GO,ont="BP",nodeSize=5)

cluster4a_CC<-ViSEAGO::create_topGOdata(geneSel=cluster4a,allGenes=BG,gene2GO=myGENE2GO,ont="CC",nodeSize=5)
cluster4b_CC<-ViSEAGO::create_topGOdata(geneSel=cluster4bc,allGenes=BG,gene2GO=myGENE2GO,ont="CC",nodeSize=5)

# perform TopGO test using elim algorithm
# BP
classic_Cluster3_BP<-topGO::runTest(Cluster3_BP,algorithm ="classic",statistic = "fisher",cutOff=0.01)
classic_Cluster4_BP<-topGO::runTest(Cluster4_BP,algorithm ="classic",statistic = "fisher",cutOff=0.01)
classic_Cluster5_BP<-topGO::runTest(Cluster5_BP,algorithm ="classic",statistic = "fisher",cutOff=0.01)
classic_Cluster6_BP<-topGO::runTest(Cluster6_BP,algorithm ="classic",statistic = "fisher",cutOff=0.01)
classic_Cluster9_BP<-topGO::runTest(Cluster9_BP,algorithm ="classic",statistic = "fisher",cutOff=0.01)
classic_Cluster10_BP<-topGO::runTest(Cluster10_BP,algorithm ="classic",statistic = "fisher",cutOff=0.01)
classic_Cluster1_BP<-topGO::runTest(Cluster1_BP,algorithm ="classic",statistic = "fisher",cutOff=0.01)
classic_Cluster2_BP<-topGO::runTest(Cluster2_BP,algorithm ="classic",statistic = "fisher",cutOff=0.01)
classic_Cluster7_BP<-topGO::runTest(Cluster7_BP,algorithm ="classic",statistic = "fisher",cutOff=0.01)
classic_Cluster8_BP<-topGO::runTest(Cluster8_BP,algorithm ="classic",statistic = "fisher",cutOff=0.01)
classic_cluster4a_BP<-topGO::runTest(cluster4a_BP,algorithm ="classic",statistic = "fisher",cutOff=0.01)
classic_cluster4b_BP<-topGO::runTest(cluster4b_BP,algorithm ="classic",statistic = "fisher",cutOff=0.01)

classic_all794_BP<-topGO::runTest(all794_BP,algorithm ="classic",statistic = "fisher",cutOff=0.01)

# CC
classic_Cluster3_CC<-topGO::runTest(Cluster3_CC,algorithm ="classic",statistic = "fisher",cutOff=0.01)
classic_Cluster4_CC<-topGO::runTest(Cluster4_CC,algorithm ="classic",statistic = "fisher",cutOff=0.01)
classic_Cluster5_CC<-topGO::runTest(Cluster5_CC,algorithm ="classic",statistic = "fisher",cutOff=0.01)
classic_Cluster6_CC<-topGO::runTest(Cluster6_CC,algorithm ="classic",statistic = "fisher",cutOff=0.01)
classic_Cluster9_CC<-topGO::runTest(Cluster9_CC,algorithm ="classic",statistic = "fisher",cutOff=0.01)
classic_Cluster10_CC<-topGO::runTest(Cluster10_CC,algorithm ="classic",statistic = "fisher",cutOff=0.01)
classic_Cluster1_CC<-topGO::runTest(Cluster1_CC,algorithm ="classic",statistic = "fisher",cutOff=0.01)
classic_Cluster2_CC<-topGO::runTest(Cluster2_CC,algorithm ="classic",statistic = "fisher",cutOff=0.01)
classic_Cluster7_CC<-topGO::runTest(Cluster7_CC,algorithm ="classic",statistic = "fisher",cutOff=0.01)
classic_Cluster8_CC<-topGO::runTest(Cluster8_CC,algorithm ="classic",statistic = "fisher",cutOff=0.01)
classic_cluster4a_CC<-topGO::runTest(cluster4a_CC,algorithm ="classic",statistic = "fisher",cutOff=0.01)
classic_cluster4b_CC<-topGO::runTest(cluster4b_CC,algorithm ="classic",statistic = "fisher",cutOff=0.01)

# Merge topGO results for each ontology
BP_sResultsC<-ViSEAGO::merge_enrich_terms(
  cutoff=0.01,
  Input=list(
    Cluster1=c("Cluster1_BP","classic_Cluster1_BP"),
    Cluster2=c("Cluster2_BP","classic_Cluster2_BP"),
    Cluster3=c("Cluster3_BP","classic_Cluster3_BP"),
    Cluster4=c("Cluster4_BP","classic_Cluster4_BP"),
    Cluster5=c("Cluster5_BP","classic_Cluster5_BP"),
    Cluster6=c("Cluster6_BP","classic_Cluster6_BP"),
    Cluster7=c("Cluster7_BP","classic_Cluster7_BP"),
    Cluster8=c("Cluster8_BP","classic_Cluster8_BP"),
    Cluster9=c("Cluster9_BP","classic_Cluster9_BP"),
    Cluster10=c("Cluster10_BP","classic_Cluster10_BP")
  ))

CC_sResultsC<-ViSEAGO::merge_enrich_terms(
  cutoff=0.01,
  Input=list(
    Cluster1=c("Cluster1_CC","classic_Cluster1_CC"),
    Cluster2=c("Cluster2_CC","classic_Cluster2_CC"),
    Cluster3=c("Cluster3_CC","classic_Cluster3_CC"),
    Cluster4=c("Cluster4_CC","classic_Cluster4_CC"),
    Cluster5=c("Cluster5_CC","classic_Cluster5_CC"),
    Cluster6=c("Cluster6_CC","classic_Cluster6_CC"),
    Cluster7=c("Cluster7_CC","classic_Cluster7_CC"),
    Cluster8=c("Cluster8_CC","classic_Cluster8_CC"),
    Cluster9=c("Cluster9_CC","classic_Cluster9_CC"),
    Cluster10=c("Cluster10_CC","classic_Cluster10_CC")
  ))

# Look for semantic similarity among GOterms
myGOs_BPC<-ViSEAGO::build_GO_SS(gene2GO=myGENE2GO,enrich_GO_terms=BP_sResultsC)
myGOs_CCC<-ViSEAGO::build_GO_SS(gene2GO=myGENE2GO,enrich_GO_terms=CC_sResultsC)

# compute Semantic Similarity (SS)
myGOs_BPC<-ViSEAGO::compute_SS_distances(myGOs_BPC,distance="Wang")
myGOs_CCC<-ViSEAGO::compute_SS_distances(myGOs_CCC,distance="Wang")

ViSEAGO::MDSplot(myGOs_BPC)
ViSEAGO::MDSplot(myGOs_CCC)

# Create GOterms heatmap - cahnge the ontology you want to plot
Wang_clusters_wardD2_BPC<-ViSEAGO::GOterms_heatmap(myGOs_BPC,
                                               showIC=FALSE,
                                               showGOlabels =FALSE,
                                               GO.tree=list(
                                                 tree=list(
                                                   distance="Wang",
                                                   aggreg.method="ward.D2"),
                                                 cut=list(dynamic=list(
                                                   pamStage=TRUE,
                                                   pamRespectsDendro=TRUE,
                                                   deepSplit=2,
                                                   minClusterSize =3))),
                                               samples.tree=NULL)
											   
Wang_clusters_wardD2_CCC<-ViSEAGO::GOterms_heatmap(myGOs_CCC,
                                               showIC=FALSE,
                                               showGOlabels =FALSE,
                                               GO.tree=list(
                                                 tree=list(
                                                   distance="Wang",
                                                   aggreg.method="ward.D2"),
                                                 cut=list(dynamic=list(
                                                   pamStage=TRUE,
                                                   pamRespectsDendro=TRUE,
                                                   deepSplit=2,
                                                   minClusterSize =3))),
                                               samples.tree=NULL)

# display the heatmap
ViSEAGO::show_heatmap(Wang_clusters_wardD2_BPC,"GOterms")
ViSEAGO::show_heatmap(Wang_clusters_wardD2_CCC,"GOterms")

# calculate semantic similarites between clusters of GO terms
Wang_clusters_wardD2_BPC<-ViSEAGO::compute_SS_distances(
  Wang_clusters_wardD2_BPC,
  distance="BMA"
)

Wang_clusters_wardD2_CCC<-ViSEAGO::compute_SS_distances(
  Wang_clusters_wardD2_CCC,
  distance="BMA"
)


# GOclusters heatmap
Wang_clusters_wardD2_BPC<-ViSEAGO::GOclusters_heatmap(
  Wang_clusters_wardD2_BPC,
  tree=list(
    distance="BMA",
    aggreg.method="ward.D2"
  )
)

Wang_clusters_wardD2_CCC<-ViSEAGO::GOclusters_heatmap(
  Wang_clusters_wardD2_CCC,
  tree=list(
    distance="BMA",
    aggreg.method="ward.D2"
  )
)

# display the heatmap
ViSEAGO::show_heatmap(
  Wang_clusters_wardD2_BPC,
  "GOclusters"
)
ViSEAGO::show_heatmap(
  Wang_clusters_wardD2_CCC,
  "GOclusters"
)

# Write output as a table
write.table(as.data.frame(Wang_clusters_wardD2_BPC@enrich_GOs@data), "Viseago_Testis_h9_AllClusters_custom_BP_classic.txt", row.names = F, sep="\t", quote=F)
write.table(as.data.frame(Wang_clusters_wardD2_CCC@enrich_GOs@data), "Viseago_Testis_h9_AllClusters_custom_CC_classis.txt", row.names = F, sep="\t", quote=F)

################################################################################


################################################################################
##  Genotypeplot in R for SNP variationa cross the Z

library(tidyverse)
#install.packages("remotes")
#remotes::install_github("JimWhiting91/genotype_plot")
library(GenotypePlot)
library(vcfR)

# Full chromosome Z
my_vcf <- read.vcfR("ZF_rna_SNPs_chrZ_filt_GQ10DP8_GTplot.vcf")
popmap <- data.frame(ind = c("SKO165mergedZ.bam","SKO167mergedZ.bam","SKO173mergedZ.bam","SKO186mergedZ.bam","SKO187mergedZ.bam","SKO191mergedZ.bam","SKO192mergedZ.bam","SKO196mergedZ.bam","SKO198mergedZ.bam","SKO199mergedZ.bam","SKO201mergedZ.bam","SKO203mergedZ.bam","SKO205mergedZ.bam","SKO217mergedZ.bam","SKO220mergedZ.bam","SKO221mergedZ.bam","SKO223mergedZ.bam","SKO235mergedZ.bam","SKO260mergedZ.bam","SKO266mergedZ.bam","SKO292mergedZ.bam","SKO295mergedZ.bam","SKO299mergedZ.bam","SKO301mergedZ.bam","SKO312mergedZ.bam","SKO321mergedZ.bam","SKO325mergedZ.bam","SKO327mergedZ.bam","SKO328mergedZ.bam","SKO329mergedZ.bam","SKO331mergedZ.bam","SKO333mergedZ.bam"),
                     pop = c("AA","AA","B*B*","AA","AA","AA","AA","AA","AB*","AB*","AA","AA","AB*","AA","B*B*","B*B*","AB*","AB*","B*B*","B*B*","AA","AA","AB*","AB*","AB*","AB*","B*B*","B*B*","B*B*","B*B*","B*B*","AB*"),
                     stringsAsFactors = FALSE)

new_plot <- genotype_plot(vcf_object  =  my_vcf,
                          popmap = popmap,                              
                          cluster        = FALSE,                           
                          snp_label_size = 5000000,
                          polarise_genotypes="AA",
                          colour_scheme=c("#CC3333", "#009900", "#000099"),
                          invariant_filter = TRUE,
                          missingness = 0.5)   

combine_genotype_plot(new_plot)

# Add dendrogram tips
dendro_with_tips <- new_plot$dendrogram +
  geom_text(aes(x=1:length(new_plot$dendro_labels),
                y=-2.5,
                label=new_plot$dendro_labels))
dendro_with_tips

# Close up of Z chromosome where the vcf is selected to contain only SNPs from 22.5Mb up to 70Mb using 
# vcftools --vcf ZF_rna_SNPs_chrZ_filt_GQ10DP8_GTplot.vcf --from-bp 22500000 --to-bp 70000000 --out 22_5Mto70M
# and then piped through bgzip and tabix as the full vcf
my_vcf2 <- read.vcfR("22_5Mto70M.recode.vcf.gz")
popmap <- data.frame(ind = c("SKO165mergedZ.bam","SKO167mergedZ.bam","SKO173mergedZ.bam","SKO186mergedZ.bam","SKO187mergedZ.bam","SKO191mergedZ.bam","SKO192mergedZ.bam","SKO196mergedZ.bam","SKO198mergedZ.bam","SKO199mergedZ.bam","SKO201mergedZ.bam","SKO203mergedZ.bam","SKO205mergedZ.bam","SKO217mergedZ.bam","SKO220mergedZ.bam","SKO221mergedZ.bam","SKO223mergedZ.bam","SKO235mergedZ.bam","SKO260mergedZ.bam","SKO266mergedZ.bam","SKO292mergedZ.bam","SKO295mergedZ.bam","SKO299mergedZ.bam","SKO301mergedZ.bam","SKO312mergedZ.bam","SKO321mergedZ.bam","SKO325mergedZ.bam","SKO327mergedZ.bam","SKO328mergedZ.bam","SKO329mergedZ.bam","SKO331mergedZ.bam","SKO333mergedZ.bam"),
                     pop = c("AA","AA","B*B*","AA","AA","AA","AA","AA","AB*","AB*","AA","AA","AB*","AA","B*B*","B*B*","AB*","AB*","B*B*","B*B*","AA","AA","AB*","AB*","AB*","AB*","B*B*","B*B*","B*B*","B*B*","B*B*","AB*"),
                     stringsAsFactors = FALSE)
# If you want each individual plotted instead of population information use this
#popmap[,2] <- popmap[,1]


new_plot2 <- genotype_plot(vcf_object  =  my_vcf2,
                          popmap = popmap,                              
                          cluster        = FALSE,                           
                          snp_label_size = 1000000,
                          polarise_genotypes="AA",
                          colour_scheme=c("#CC3333", "#009900", "#000099"),
                          invariant_filter = TRUE,
                          missingness = 0.5)   

combine_genotype_plot(new_plot2)

################################################################################
