# Supplementary material for: Impact of Z chromosome inversions on gene expression in testis and liver tissues in the zebra finch
Source: Mol Ecol. 2023 Dec 21;33(24):e17236. doi: 10.1111/mec.17236 (PMC11628666; doi:10.1111/mec.17236)
Supplement: Supplementary file 4 — Table S1. Table S2. Table S3. Table S4. Table S5. Table S6. Table S7. Table S8. Table S9. Table S10. [file MEC-33-e17236-s001.xlsx]

## Sheet: Table_S1
Sample	Father	Mother	Tissue	Age at sampling	Maturation index	GroupName	Spermatogenesis	Genotype	Total read pairs processed	Pairs passing cutadapt filters	%	Uniquely mapped reads number	Number of reads mapped to multiple loci	Number of reads mapped to too many loci	Number of reads unmapped: too many mismatches	Number of reads unmapped: too short	Number of reads unmapped: other	%UniqMappingReads	Total unmapped reads number
SKO186L	K3075	K3099	liver	46–49	0	st1AA	inactive	AA	26139956	26134275	1	22820810	586858	8529	116736	2596300	5042	87.3214	3313465
SKO187L	K3075	K3099	liver	46–49	0	st1AA	inactive	AA	25573116	25567369	1	22343292	529800	8602	111396	2569564	4715	87.3899	3224077
SKO201L	K3493	K3470	liver	50–53	0	st1AA	inactive	AA	31472298	31453663	0.999	26950206	663197	77783	150306	3605382	6789	85.6822	4503457
SKO223L	K3176	K3112	liver	52–54	0	st1AB	inactive	AB	28432822	28422549	1	23964441	1420343	49960	231629	2741412	14764	84.3149	4458108
SKO301L	K3176	K3112	liver	55	0	st1AB	inactive	AB	43639596	43624942	1	36455911	1913405	79224	286781	4874334	15287	83.5667	7169031
SKO329L	K3472	K3466	liver	54	0	st1BB	inactive	BB	26050161	26040375	1	21614582	1230736	50138	221611	2912725	10583	83.0041	4425793
SKO331L	K3472	K3466	liver	53	0	st1BB	inactive	BB	27205574	27182826	0.999	23325320	617644	22214	182274	3029185	6189	85.809	3857506
SKO165L	K3488	K3460	liver	54	0	st2AA	accelerating_I	AA	29550573	29524447	0.999	25778622	586780	15220	123784	3015818	4223	87.3128	3745825
SKO191L	K3443	K3103	liver	52–54	0	st2AA	accelerating_I	AA	32676413	32657092	0.999	28814527	919569	10340	177715	2727218	7723	88.2336	3842565
SKO196L	K3468	K3471	liver	51–56	0	st2AA	accelerating_I	AA	39257746	39234663	0.999	34231595	961635	12872	200328	3820670	7563	87.2483	5003068
SKO199L	K3459	K3462	liver	52–55	0	st2AB	accelerating_I	AB	25558658	25537349	0.999	20891495	1324430	80880	256454	2971470	12620	81.8076	4645854
SKO235L	K3091	K3090	liver	54–55	0	st2AB	accelerating_I	AB	34905921	34876833	0.999	29572179	1863349	142864	249831	3034156	14454	84.7903	5304654
SKO299L	K3176	K3112	liver	56	0	st2AB	accelerating_I	AB	48782175	48754516	0.999	41231121	2066710	68725	375908	4994378	17674	84.5688	7523395
SKO221L	K3485	K3451	liver	53–54	0	st2BB	accelerating_I	BB	40760778	40692054	0.998	33900267	1765722	73011	298356	4639735	14963	83.3093	6791787
SKO260L	K3472	K3466	liver	56	0	st2BB	accelerating_I	BB	40342653	40308110	0.999	32899170	825656	16053	257749	6301230	8252	81.6192	7408940
SKO167L	K3202	K3447	liver	51	-0.596	st3AA	accelerating_II	AA	27197068	27191220	1	23365121	580106	10760	117681	3111930	5622	85.9289	3826099
SKO192L	K3443	K3103	liver	52–54	-0.392	st3AA	accelerating_II	AA	33177529	33164628	1	28419549	583693	5554	134470	4016075	5287	85.6923	4745079
SKO203L	K3494	K3477	liver	52–56	0.063	st3AA	accelerating_II	AA	28286107	28256228	0.999	22293228	1421544	71067	375327	4076778	18284	78.8967	5963000
SKO198L	K3459	K3462	liver	50–53	-0.1	st3AB	accelerating_II	AB	45219491	45204956	1	37494715	2001761	56089	325964	5309599	16828	82.9438	7710241
SKO205L	K3459	K3462	liver	52–55	-0.396	st3AB	accelerating_II	AB	27983454	27968400	0.999	24178728	1184383	35359	229909	2330881	9140	86.4502	3789672
SKO173L	K3472	K3466	liver	54–55	-0.406	st3BB	accelerating_II	BB	36379517	36360355	0.999	30676239	901099	11689	242686	4519287	9355	84.3673	5684116
SKO220L	K3485	K3451	liver	51–52	-0.548	st3BB	accelerating_II	BB	48891323	48780970	0.998	40334645	1206349	114031	326320	6788054	11571	82.6852	8446325
SKO327L	K3472	K3466	liver	53	-0.23	st3BB	accelerating_II	BB	29242824	29220077	0.999	24729191	799337	20793	176351	3487957	6448	84.6308	4490886
SKO217L	K3494	K3477	liver	50–54	0.686	st4AA	active	AA	42460730	42442814	1	33767215	1890518	77751	413239	6270381	23710	79.5593	8675599
SKO292L	K3468	K3471	liver	55	0.318	st4AA	active	AA	50101987	50060497	0.999	40790154	2395854	93234	579405	6176944	24906	81.4817	9270343
SKO295L	K3468	K3471	liver	55	0.604	st4AA	active	AA	46621914	46601617	1	39023417	2431171	149383	401660	4572334	23652	83.7383	7578200
SKO312L	K3246	SK0158	liver	66	0.451	st4AB	active	AB	40598334	40581325	1	35248934	788483	11603	155701	4369633	6971	86.86	5332391
SKO321L	SK0244	SK0225	liver	70	0.404	st4AB	active	AB	43689825	43664569	0.999	37085248	939926	9756	202787	5417569	9283	84.9321	6579321
SKO333L	SK0244	SK0225	liver	57	0.547	st4AB	active	AB	26943815	26923041	0.999	23296077	1047655	30059	212806	2327118	9326	86.5284	3626964
SKO266L	K3472	K3466	liver	69	0.643	st4BB	active	BB	44236757	44216764	1	37331858	2023059	90513	358065	4395192	18077	84.4292	6884906
SKO325L	K3472	K3466	liver	63	0.369	st4BB	active	BB	29600779	29585840	0.999	25547495	642231	10758	205460	3171824	8072	86.3504	4038345
SKO328L	K3472	K3466	liver	52	0.052	st4BB	active	BB	29253186	29241597	1	24929630	733197	11468	155944	3405768	5590	85.254	4311967
SKO186T	K3075	K3099	testis	46–49	0	st1AA	inactive	AA	34342251	34330196	1	29778646	769926	10210	190491	3574147	6776	86.7418	4551550
SKO187T	K3075	K3099	testis	46–49	0	st1AA	inactive	AA	33305485	33286580	0.999	26635762	1506578	54512	361116	4709507	19105	80.0195	6650818
SKO201T	K3493	K3470	testis	50–53	0	st1AA	inactive	AA	44478022	44463632	1	37814538	1978048	56828	358015	4239004	17199	85.046	6649094
SKO223T	K3176	K3112	testis	52–54	0	st1AB	inactive	AB	46952723	46939023	1	38373228	2070056	61050	333141	6083945	17603	81.7512	8565795
SKO301T	K3176	K3112	testis	55	0	st1AB	inactive	AB	28743352	28723967	0.999	24462705	520510	10831	167522	3556577	5822	85.1648	4261262
SKO329T	K3472	K3466	testis	54	0	st1BB	inactive	BB	33118435	33106983	1	28812487	736195	6929	152500	3392800	6072	87.0284	4294496
SKO331T	K3472	K3466	testis	53	0	st1BB	inactive	BB	42354105	42290516	0.998	34995953	2033272	59420	494165	4681669	26037	82.7513	7294563
SKO165T	K3488	K3460	testis	54	0	st2AA	accelerating_I	AA	27473265	27463142	1	22577351	1144146	37832	206696	3487166	9951	82.2096	4885791
SKO191T	K3443	K3103	testis	52–54	0	st2AA	accelerating_I	AA	29309884	29302033	1	24366225	641085	11590	115807	4161522	5804	83.1554	4935808
SKO196T	K3468	K3471	testis	51–56	0	st2AA	accelerating_I	AA	42831652	42810275	1	37128879	810175	13698	174807	4673888	8828	86.7289	5681396
SKO199T	K3459	K3462	testis	52–55	0	st2AB	accelerating_I	AB	33345457	33339464	1	28741013	936643	14044	156931	3483817	7016	86.2072	4598451
SKO235T	K3091	K3090	testis	54–55	0	st2AB	accelerating_I	AB	45299117	45285026	1	37891144	2006248	76148	341738	4951112	18636	83.6726	7393882
SKO299T	K3176	K3112	testis	56	0	st2AB	accelerating_I	AB	124104936	124034106	0.999	103090512	5337053	174583	972456	14412053	47449	83.1146	20943594
SKO221T	K3485	K3451	testis	53–54	0	st2BB	accelerating_I	BB	44221517	44206762	1	37237185	1944426	64663	349106	4596162	15220	84.2341	6969577
SKO260T	K3472	K3466	testis	56	0	st2BB	accelerating_I	BB	36953804	36938775	1	32098317	687865	8076	170631	3966364	7522	86.896	4840458
SKO167T	K3202	K3447	testis	51	-0.596	st3AA	accelerating_II	AA	26432531	26409732	0.999	22521751	718145	5656	141816	3018247	4117	85.2782	3887981
SKO192T	K3443	K3103	testis	52–54	-0.392	st3AA	accelerating_II	AA	57178721	57156518	1	49982623	1317242	18864	250905	5577928	8956	87.4487	7173895
SKO203T	K3494	K3477	testis	52–56	0.063	st3AA	accelerating_II	AA	48022069	48007074	1	40607962	2023935	61088	368733	4929543	15813	84.5875	7399112
SKO198T	K3459	K3462	testis	50–53	-0.1	st3AB	accelerating_II	AB	38025291	38000379	0.999	32956210	1759359	55514	332935	2884379	11982	86.726	5044169
SKO205T	K3459	K3462	testis	52–55	-0.396	st3AB	accelerating_II	AB	30703786	30691784	1	26715561	1378461	44664	259742	2282841	10515	87.0447	3976223
SKO173T	K3472	K3466	testis	54–55	-0.406	st3BB	accelerating_II	BB	26662992	26641646	0.999	23427400	657089	12520	194128	2343498	7011	87.9353	3214246
SKO220T	K3485	K3451	testis	51–52	-0.548	st3BB	accelerating_II	BB	28073627	28048390	0.999	24026332	748491	19833	177166	3070644	5924	85.6603	4022058
SKO327T	K3472	K3466	testis	53	-0.23	st3BB	accelerating_II	BB	44688151	44644410	0.999	39413719	1167762	20818	278013	3753853	10245	88.2837	5230691
SKO217T	K3494	K3477	testis	50–54	0.686	st4AA	active	AA	24915094	24890270	0.999	20338514	1158189	37139	291702	3051087	13639	81.7127	4551756
SKO292T	K3468	K3471	testis	55	0.318	st4AA	active	AA	26441681	26422610	0.999	21786045	1421970	59821	288052	2853302	13420	82.4523	4636565
SKO295T	K3468	K3471	testis	55	0.604	st4AA	active	AA	55759734	55715988	0.999	47276627	2565127	89848	447892	5317280	19214	84.8529	8439361
SKO312T	K3246	SK0158	testis	66	0.451	st4AB	active	AB	44188219	44176610	1	37711632	1282913	16824	204739	4951242	9260	85.3656	6464978
SKO321T	SK0244	SK0225	testis	70	0.404	st4AB	active	AB	32021571	32002508	0.999	28349544	819687	9619	166438	2650543	6677	88.5854	3652964
SKO333T	SK0244	SK0225	testis	57	0.547	st4AB	active	AB	34705400	34684878	0.999	30185142	909120	13561	160289	3411598	5168	87.0268	4499736
SKO266T	K3472	K3466	testis	69	0.643	st4BB	active	BB	52494033	52467613	0.999	45469140	2439732	94136	418416	4027723	18466	86.6613	6998473
SKO325T	K3472	K3466	testis	63	0.369	st4BB	active	BB	44954782	44934547	1	37928941	2031783	78389	342911	4536771	15752	84.4093	7005606
SKO328T	K3472	K3466	testis	52	0.052	st4BB	active	BB	60534894	60500040	0.999	53191008	2756252	97049	499459	3934925	21347	87.919	7309032

## Sheet: Table_S2
							mean expression in experimental group															logFC in contrast					unadj. pvalue in contrast				Global signifigance with direction of differential expression in the contrast
Testis_genes	chr	GeneName	GeneBiotype	strand	start	stop	st1AA	st1AB	st1BB	st2AA	st2AB	st2BB	st3AA	st3AB	st3BB	st4AA	st4AB	st4BB	Early_AA_AB	Early_AA_BB	Early_AB_BB	Late_AA_AB	Late_AA_BB	Late_AB_BB	Early_AA_AB	Early_AA_BB	Early_AB_BB	Late_AA_AB	Late_AA_BB	Late_AB_BB	Early_AA_AB	Early_AA_BB	Early_AB_BB	Late_AA_AB	Late_AA_BB	Late_AB_BB	Heatmap cluster
ENSTGUG00000021745	2		lncRNA	-	9852677	9862688	-1.90667	0.298135	2.00787	-2.32159	0.726762	2.25654	-2.1621	1.98689	2.95847	-1.93114	1.57176	2.76647	-5.25315	-8.49267	-3.23952	-7.65189	-10.0491	-2.16629	7.01329e-05	1.3063e-08	0.000687196	8.01296e-08	2.90072e-08	0.0022813	-1	-1	0	-1	-1	0	9
ENSTGUG00000021152	Z		lncRNA	-	24050590	24052855	-0.314928	3.16714	4.15721	0.526863	3.70453	4.19022	2.21559	5.46066	5.62897	2.5782	5.88579	6.19387	-6.65974	-8.13549	-1.47575	-6.55265	-7.39166	-0.476398	8.83478e-07	1.63421e-08	0.0504911	6.35038e-10	7.97632e-09	0.302868	-1	-1	0	-1	-1	0	3
ENSTGUG00000005266	Z	GLIS3	protein_coding	-	68549005	68692077	2.51962	-1.13893	0.187927	2.63719	0.762123	0.18464	2.80599	1.77072	0.443152	3.07796	2.44791	0.524928	5.53362	4.78425	-0.749372	1.66532	4.6439	3.25055	3.36851e-06	1.38755e-05	0.510977	0.0218022	3.99829e-06	0.000321142	1	1	0	0	1	1	5
ENSTGUG00000005514	22	VDAC3	protein_coding	+	37977	61592	8.89785	8.84827	9.58109	8.33195	9.00539	9.65629	8.6262	9.64186	10.4819	8.19281	9.18978	10.3593	-0.623869	-2.00759	-1.38372	-2.01263	-3.58879	-2.00954	0.17795	0.000258192	0.00962221	0.00014725	2.92201e-07	0.000132063	0	-1	0	-1	-1	-1	9
ENSTGUG00000020011	2		lncRNA	+	9861592	9870763	2.45198	3.16743	3.97935	1.92153	3.33124	3.90741	1.8553	3.95361	4.41949	1.44034	3.92799	4.65994	-2.12517	-3.51325	-1.38808	-4.58596	-5.36884	-1.19784	0.00374803	9.56232e-06	0.0299727	3.39223e-07	2.00209e-07	0.0199585	0	-1	0	-1	-1	0	9
ENSTGUG00000002348	2	DSP	protein_coding	+	64297381	64335904	6.06487	5.0368	7.91453	5.4957	7.38116	6.04809	5.28183	6.84668	7.10425	5.68294	6.4923	7.3214	-0.85738	-2.40204	-1.54466	-2.37421	-3.86199	-1.08667	0.175796	0.000403203	0.0232756	0.000335238	4.83273e-06	0.0497132	0	-1	0	-1	-1	0	9
ENSTGUG00000012863	1	SLC36A4	protein_coding	-	35693514	35782032	5.38833	4.5358	5.6968	5.05577	5.1136	5.61994	5.07774	5.31108	5.89467	5.15435	5.00531	5.85547	0.794701	-0.87264	-1.66734	-0.0843069	-1.59465	-1.43374	0.0452389	0.0197952	0.000247099	0.818064	0.000345861	0.000282436	0	0	-1	0	-1	-1	9
ENSTGUG00000006415	Z		protein_coding	+	17577117	17591183	7.52512	5.76437	5.41708	7.81072	5.86607	5.67581	9.29343	9.88073	7.59069	10.2489	10.4851	8.28227	3.7054	4.24295	0.537547	-0.823534	2.71391	4.49286	0.000108601	3.96197e-05	0.573419	0.254372	0.00291143	1.4024e-06	1	1	0	0	0	1	4
ENSTGUG00000020596	Z		lncRNA	-	24011156	24013266	0.406529	-1.29804	-2.30233	0.412816	-1.15476	-2.06034	0.539593	0.649712	-2.3654	0.97114	0.808732	-1.48083	3.27215	5.18201	1.90987	0.0522894	4.92542	5.30467	0.00192329	6.29357e-05	0.128952	0.946316	4.46778e-05	4.31595e-06	0	1	0	0	1	1	5
ENSTGUG00000020830	Z		lncRNA	-	24013565	24016161	0.101712	-1.57892	-3.08635	0.554815	-1.56762	-4.06403	1.23336	0.660169	-2.41095	0.883278	0.551092	-2.32644	3.80306	7.80691	4.00385	0.905377	7.20411	5.94865	0.00130958	5.97019e-06	0.0138234	0.278274	3.03792e-07	4.4598e-06	0	1	0	0	1	1	5
ENSTGUG00000023043	Z		lncRNA	-	27858606	27877822	-2.7766	-5.24273	-3.23766	-1.41843	-5.03557	-1.39791	-1.62309	0.393766	-1.82878	0.572142	0.642355	-0.0493884	6.08327	0.440545	-5.64272	-2.08707	-1.36801	2.91429	3.16378e-05	0.668169	0.000174864	0.00695855	0.164431	0.000284842	1	0	-1	0	0	1	4
ENSTGUG00000021693	Z		protein_coding	+	35501057	35505130	5.12725	5.40367	5.4716	4.22011	5.36608	5.52902	4.05182	4.57516	5.00314	3.66169	4.35338	4.54223	-1.42239	-1.65326	-0.230878	-1.21502	-1.44174	-0.616838	1.20505e-05	1.55273e-06	0.38178	0.00060902	0.000173141	0.0344957	-1	-1	0	0	-1	0	10
ENSTGUG00000003802	Z	DMGDH	protein_coding	-	64043394	64083122	5.2485	3.00844	1.50113	4.3296	4.16908	1.51617	4.42753	4.10558	0.091315	4.27742	3.4517	0.346439	2.40059	6.5608	4.16021	1.14767	8.41731	7.11952	0.00247707	3.14462e-07	0.000505116	0.114284	9.23625e-09	1.56343e-07	0	1	0	0	1	1	5
ENSTGUG00000004583	Z	FREM1	protein_coding	-	72794732	72865254	3.63804	4.04743	4.20543	2.4271	3.74085	3.76986	2.11081	2.91127	3.6495	2.03095	2.58581	3.27722	-1.72314	-1.91016	-0.187022	-1.35532	-2.7051	-1.42964	0.000116099	3.58619e-05	0.613011	0.00670626	9.57646e-06	0.00132578	-1	-1	0	0	-1	0	10
ENSTGUG00000026825	6		lncRNA	+	35648221	35659301	6.71399	6.24575	6.21436	7.68508	6.79371	6.2092	7.18597	7.11014	6.05972	7.11229	6.85789	5.96369	1.35962	1.97551	0.615892	0.330225	2.34852	1.94462	0.00410381	0.000185497	0.213861	0.438128	5.02714e-05	0.000118531	0	1	0	0	1	1	5
ENSTGUG00000007811	11	ACSF3	protein_coding	+	11030847	11131537	4.84089	4.60188	3.44492	4.39475	4.61448	3.40771	4.41938	3.88571	3.29359	4.05056	3.57553	3.18304	0.019276	2.38301	2.36374	1.00871	2.36214	0.984612	0.965643	0.000122067	0.000211186	0.0597984	0.000159493	0.0731304	0	1	1	0	1	0	6
ENSTGUG00000004718	12	HEMK1	protein_coding	-	16464250	16487977	3.65992	2.75957	3.0045	4.58426	3.18307	2.78658	4.98487	4.9286	3.95698	5.78175	5.37709	4.29627	2.30154	2.4531	0.151553	0.460942	1.7165	2.05244	0.000215552	0.000135616	0.810219	0.225804	0.000533994	1.83331e-05	1	1	0	0	0	1	5
ENSTGUG00000000128	24	CADM1	protein_coding	+	7091871	7224812	8.57725	8.74918	7.87834	8.37693	8.83501	8.24433	8.72281	8.61387	8.17415	8.50753	8.64132	8.08413	-0.630012	0.83151	1.46152	-0.0248442	1.18735	0.996905	0.0134243	0.00280894	8.89402e-06	0.917289	0.000196119	0.000295899	0	0	1	0	1	1	6
ENSTGUG00000025753	RRCB01000099.1		protein_coding	+	203753	248020	2.38943	-0.132301	0.462222	2.15653	0.887329	0.00500239	1.74807	1.92131	-0.567559	1.41164	0.874083	0.0588577	3.79093	4.07874	0.287804	0.364325	4.00485	3.30409	0.000186647	0.000119403	0.788045	0.651821	0.000224067	0.000890438	1	1	0	0	1	0	5
ENSTGUG00000023348	2	WNT3A	protein_coding	+	2257482	2354448	0.840339	-1.02805	0.695799	2.17857	-0.924699	0.160085	2.64918	2.83243	1.17045	2.67457	3.13849	1.1686	4.97166	2.16303	-2.80864	-0.647178	2.9593	3.63187	0.000468825	0.0580811	0.0525659	0.398771	0.00337888	0.000150927	1	0	0	0	0	1	4
ENSTGUG00000018970	2		lncRNA	-	9889715	9891173	-4.13165	-3.32116	0.821855	1.00663	-1.29932	0.518565	2.1737	4.27145	4.24957	2.87043	5.3138	4.85468	1.49545	-4.46544	-5.9609	-4.54112	-4.75686	0.480993	0.491096	0.0154828	0.00490195	5.12625e-06	5.7957e-05	0.434313	0	0	0	-1	-1	0	3
ENSTGUG00000025804	2		lncRNA	-	15673952	15679934	-0.0413802	-2.96279	1.32871	2.02419	-1.41666	1.17466	1.33574	0.0353141	0.771287	2.18343	0.706858	1.50136	6.36226	-0.520554	-6.88281	2.77699	0.398828	-1.53047	0.000444795	0.643749	0.000249497	0.0217488	0.724659	0.187144	1	0	-1	0	0	0	2
ENSTGUG00000001133	2	ABI1	protein_coding	+	16883532	16963481	6.60161	7.22176	6.63897	6.5524	6.95489	6.74362	6.31891	6.40735	6.30562	6.07818	6.14613	6.03523	-1.02265	-0.228587	0.794067	-0.156403	0.296957	0.212631	4.94393e-06	0.230633	0.000357255	0.410414	0.161825	0.257543	-1	0	1	0	0	0	8
ENSTGUG00000001231	2	MALRD1	protein_coding	-	19843010	20080619	0.748503	1.13338	2.11424	1.41552	0.61403	0.499386	2.41005	4.28518	3.96263	3.37023	4.79884	4.88886	0.416617	-0.449603	-0.86622	-3.30375	-4.03139	0.232532	0.693988	0.67136	0.443071	2.55568e-05	3.60377e-05	0.660569	0	0	0	-1	-1	0	3
ENSTGUG00000001498	2	HEPACAM2	protein_coding	-	24099567	24126951	0.197933	-0.861343	1.24782	2.94209	-0.114022	2.1052	2.46224	1.54285	1.39752	2.95222	2.25852	2.18538	4.11538	-0.213005	-4.32839	1.6131	1.34158	0.218467	0.000339944	0.793056	0.00027233	0.0298479	0.0807265	0.760978	1	0	-1	0	0	0	2
ENSTGUG00000001642	2	DLX6	protein_coding	+	25663251	25667859	-2.54004	-5.24273	-0.789867	0.498706	-4.46827	-0.577788	2.26467	3.06932	2.49118	3.36567	3.97992	2.9564	7.66967	-0.67368	-8.34335	-1.4189	-0.918243	1.60166	0.000126692	0.591942	5.66769e-05	0.0274189	0.225791	0.00982471	1	0	-1	0	0	0	4
ENSTGUG00000007269	2	BASP1	protein_coding	-	76766686	76818469	5.32326	6.10151	6.16115	4.32395	6.18488	5.65289	4.45042	4.59328	5.18875	3.28459	3.93724	4.45023	-2.63918	-2.16683	0.472346	-0.795503	-0.738129	-1.10845	1.04136e-05	0.000210011	0.326482	0.209793	0.228801	0.0545533	-1	-1	0	0	0	0	10
ENSTGUG00000025257	2	TMEM200C	protein_coding	+	101786059	101787690	3.32286	3.79342	3.8285	4.14404	3.61518	3.72843	5.05575	5.89968	5.71014	5.59192	6.51437	6.41689	0.0583019	-0.0900313	-0.148333	-1.76638	-2.01553	0.287024	0.916847	0.873274	0.80197	8.44204e-05	0.000110989	0.421473	0	0	0	-1	-1	0	3
ENSTGUG00000028876	2	DEPTOR	protein_coding	+	138107815	138227004	4.87103	4.05062	5.70411	4.69659	5.02701	5.34108	4.28152	4.33434	4.86237	4.23139	4.20695	4.79689	0.489994	-1.47757	-1.96756	-0.0283865	-1.09623	-1.11798	0.229665	0.000392657	4.9806e-05	0.946689	0.0179926	0.00815381	0	-1	-1	0	0	0	10
ENSTGUG00000013413	1		protein_coding	+	20904418	20907599	-5.50706	-4.43971	-2.85439	-2.56501	-1.93268	-4.86573	-0.0811303	1.6632	-1.24267	0.680863	2.39575	0.405845	-1.69968	-0.351944	1.34774	-3.45922	0.674567	4.89578	0.264546	0.82402	0.41643	7.01343e-05	0.491889	4.78605e-07	0	0	0	-1	0	1	4
ENSTGUG00000012868	1		protein_coding	-	35639983	35651662	1.53691	-0.838647	2.16218	3.07478	1.50858	1.85874	4.58408	6.22482	5.27325	6.16835	7.07749	6.12422	3.94176	0.59077	-3.35099	-2.54987	-2.22931	1.90484	0.00392191	0.559347	0.0170958	1.89026e-05	0.00136276	0.000288897	0	0	0	-1	0	1	4
ENSTGUG00000011364	1	LATS2	protein_coding	+	68468829	68517089	4.24516	4.40081	4.0942	4.00973	4.48136	4.68608	4.29792	5.26967	4.23961	4.51206	5.40159	4.43385	-0.627272	-0.525392	0.10188	-1.86127	-0.077603	1.99781	0.230763	0.320948	0.849622	0.00039022	0.8869	0.000100287	0	0	0	-1	0	1	4
ENSTGUG00000009703	1	ST6GAL2	protein_coding	-	86552974	86603365	4.01964	3.69322	4.50259	2.41256	3.61699	4.21319	2.03545	2.37909	3.5146	2.23928	1.87995	3.38432	-0.878007	-2.28358	-1.40557	0.0156856	-2.82803	-2.63988	0.138661	0.000307469	0.0162812	0.983051	0.000851628	0.00040069	0	-1	0	0	0	-1	10
ENSTGUG00000009098	1	F10	protein_coding	-	88401951	88422475	5.74613	6.60225	6.39498	5.34072	6.40514	6.41043	5.25479	5.56896	5.88408	5.12858	5.36525	5.7314	-1.92054	-1.71856	0.201984	-0.550836	-1.10591	-0.681281	3.34323e-06	2.78786e-05	0.548605	0.136507	0.00823332	0.0535177	-1	-1	0	0	0	0	10
ENSTGUG00000018952	1		lncRNA	-	94568600	94574558	-4.70302	-5.24273	-4.03294	-2.56763	-5.17069	-5.61788	-0.711213	1.62858	-1.05645	0.888697	1.90022	0.344023	3.14277	2.38018	-0.762593	-3.35131	-0.71	4.24122	0.0764412	0.180307	0.692355	0.000291182	0.522087	1.18425e-05	0	0	0	-1	0	1	4
ENSTGUG00000027408	1		lncRNA	-	113780917	113783964	0.924475	0.203309	-0.871599	2.2888	0.653553	-0.279293	3.73511	3.6857	1.10431	3.82743	3.83168	2.30541	2.35641	4.36417	2.00775	0.0451607	4.06051	4.10766	0.0682754	0.00496971	0.212365	0.951439	0.000123758	4.28969e-05	0	0	0	0	1	1	4
ENSTGUG00000019456	3		protein_coding	+	11992383	12003130	5.00857	2.72791	5.30574	6.09685	4.41979	5.92135	6.25275	5.91586	5.99408	6.25714	6.30998	6.35988	3.95773	-0.121678	-4.07941	0.284043	0.151542	-0.128115	0.000406428	0.872146	0.000435083	0.677491	0.838897	0.84873	1	0	-1	0	0	0	2
ENSTGUG00000024738	3	FAM162B	protein_coding	-	48624320	48634601	2.47276	2.87606	3.23692	1.63306	2.38692	3.16959	1.57119	0.65082	2.3296	1.23686	0.596326	2.16	-1.15717	-2.3007	-1.14354	1.56091	-1.34723	-3.24246	0.0523179	0.000307664	0.0466042	0.0441064	0.0608647	6.66191e-05	0	-1	0	0	0	-1	10
ENSTGUG00000028998	3		lncRNA	+	51045335	51051385	0.0669099	-2.96279	0.707317	1.24977	-1.25727	1.09244	1.45644	0.335973	1.29312	1.11974	1.32641	1.55284	5.53674	-0.483075	-6.01981	0.913805	0.0669296	-1.18358	0.000348404	0.627783	0.000181327	0.340334	0.942319	0.197287	1	0	-1	0	0	0	2
ENSTGUG00000026233	3	CLVS2	protein_coding	+	51130715	51186746	3.38744	3.31965	3.57744	2.55762	3.77778	2.5226	2.40296	4.14292	3.13937	3.32064	4.03177	4.3001	-1.15237	-0.154982	0.99739	-2.45109	-2.63355	0.735222	0.0354863	0.781602	0.0858405	4.3454e-05	0.000221799	0.0985572	0	0	0	-1	-1	0	3
ENSTGUG00000014763	3		protein_coding	+	104403242	104405697	2.42208	0.114933	3.91343	5.62797	1.74053	4.01783	7.00437	7.44892	7.01119	8.28665	8.27527	7.72205	6.19457	0.118784	-6.07579	-0.433158	-0.724485	0.990951	0.000239498	0.905201	0.0003493	0.456341	0.286276	0.0943162	1	0	-1	0	0	0	4
ENSTGUG00000000058	Z	ACAA2	protein_coding	+	1338356	1368475	7.47673	7.87762	8.10186	6.85613	7.09545	7.74889	6.52738	6.12135	7.18039	6.63965	6.40265	7.31643	-0.640211	-1.51788	-0.877669	0.643034	-1.44206	-1.97282	0.0606919	0.000150733	0.0200179	0.0796619	0.000891944	5.99072e-06	0	-1	0	0	0	-1	10
ENSTGUG00000020296	Z		lncRNA	-	2545006	2547879	2.26623	-1.59889	1.12762	1.27936	-0.184375	2.21295	1.27602	1.37308	1.70153	1.12256	0.934665	0.922243	5.32885	0.205025	-5.12383	0.0908327	-0.0717404	-0.316028	5.36093e-06	0.76903	1.69391e-05	0.902966	0.927679	0.657107	1	0	-1	0	0	0	2
ENSTGUG00000025225	Z		lncRNA	-	6178386	6193327	-0.372054	-3.50593	-0.19444	0.393963	-0.777393	0.580312	0.783688	0.484787	0.546231	1.03272	0.703943	1.00256	4.30523	-0.363964	-4.66919	0.627675	0.0185824	-0.360064	0.000150231	0.631078	8.72803e-05	0.352903	0.979131	0.579924	1	0	-1	0	0	0	2
ENSTGUG00000000492	Z	LRRC2	protein_coding	-	9773725	9849118	0.886276	-1.31041	1.10787	1.62608	-0.709997	1.82076	1.89777	2.2529	2.28756	2.39274	2.50983	2.08198	4.53276	-0.416283	-4.94904	-0.472232	-0.573998	0.393204	0.000143828	0.605303	7.38092e-05	0.485486	0.452342	0.540819	1	0	-1	0	0	0	2
ENSTGUG00000000532	Z	PTCH1	protein_coding	+	10424166	10497043	5.02634	5.89179	4.72985	4.18579	5.11163	4.81381	3.91776	3.88967	4.46397	3.34709	4.24471	4.39277	-1.79129	-0.33153	1.45976	-0.869526	-1.02122	-0.722365	1.37384e-05	0.370578	0.000343733	0.0523938	0.0266646	0.0705655	-1	0	1	0	0	0	10
ENSTGUG00000022772	Z		protein_coding	+	23463377	23491716	8.002	6.65946	6.95707	7.71108	7.39079	6.79423	8.29846	8.12281	7.20534	8.21955	8.16956	7.59861	1.66284	1.96178	0.298947	0.22564	1.79297	1.48842	0.000479931	0.000123511	0.523146	0.576328	0.000619163	0.00102684	1	1	0	0	0	0	5
ENSTGUG00000020572	Z		lncRNA	+	24016656	24033168	5.0943	2.83175	3.03508	6.05482	3.38945	3.41546	6.7173	6.60558	5.35132	6.97103	7.33829	6.33488	4.92793	4.69859	-0.229341	-0.255531	1.7484	2.25766	1.90144e-05	3.79899e-05	0.844373	0.665912	0.015951	0.000843889	1	1	0	0	0	0	4
ENSTGUG00000028330	Z		lncRNA	-	24144355	24146467	1.143	0.169044	-0.290266	1.89598	-0.146216	-0.298759	2.58714	2.4547	0.720813	3.77132	3.74895	1.22707	3.01615	3.62801	0.611854	0.154812	3.22639	4.25577	0.00375666	0.00135386	0.597962	0.80489	0.000451518	2.74524e-06	0	0	0	0	1	1	5
ENSTGUG00000021013	Z	SLCO4C1	protein_coding	-	24305282	24332495	5.14658	4.73934	6.20823	5.76511	5.28212	6.45149	5.97074	6.32763	6.83567	6.3997	6.53218	7.11696	0.890225	-1.74803	-2.63825	-0.489361	-2.01115	-1.09283	0.0801791	0.000618261	1.73754e-05	0.24267	0.000198881	0.0104995	0	0	-1	0	-1	0	2
ENSTGUG00000026593	Z		lncRNA	+	29714047	29721042	1.51932	5.66153	0.747358	1.96078	4.31244	-0.174964	2.08732	1.641	1.68118	2.67808	2.76531	0.992821	-6.49388	2.9077	9.40158	0.35909	1.50065	1.73231	0.000218293	0.224808	0.000133851	0.842087	0.458769	0.352755	-1	0	1	0	0	0	6
ENSTGUG00000028984	Z		lncRNA	-	29725975	29735291	-0.92658	-0.693814	-2.96031	-1.05591	-1.07923	-1.91086	-0.45315	-1.17296	-3.14069	0.242496	-0.134954	-1.81652	-0.209446	2.88868	3.09813	1.09726	4.05091	3.64929	0.791599	0.0048863	0.00354558	0.150051	0.000117349	0.000187365	0	0	0	0	1	1	5
ENSTGUG00000025438	Z	SHOC1	protein_coding	+	34519792	34568499	4.58466	2.64412	4.94388	5.39437	3.76977	5.43319	5.56553	5.45997	5.74644	5.83646	5.5924	5.94344	3.56514	-0.398036	-3.96317	0.349622	-0.558825	-0.637516	0.00040453	0.565227	0.0001756	0.575933	0.40926	0.296388	1	0	-1	0	0	0	2
ENSTGUG00000019272	Z	CCDC152	protein_coding	+	52337932	52353359	4.80407	3.40407	5.42116	5.90921	4.30744	5.85514	6.17854	6.34932	6.21573	6.48947	6.33028	6.5815	3.00177	-0.563031	-3.5648	-0.0115998	-0.440158	-0.117624	0.000366099	0.354047	7.26757e-05	0.982337	0.455636	0.819201	1	0	-1	0	0	0	2
ENSTGUG00000025667	Z		lncRNA	+	55362420	55365671	-5.50706	-5.24273	-2.26869	-3.42933	-5.17069	-3.76224	-0.811839	1.49405	1.1701	0.621546	2.48239	2.40273	1.47703	-2.90546	-4.38249	-4.16673	-5.19651	0.403611	0.500454	0.158332	0.0571523	0.000331362	0.000438637	0.619653	0	0	0	-1	-1	0	3
ENSTGUG00000002730	Z	KIF2A	protein_coding	+	58033813	58090391	7.83424	8.15757	8.12679	7.99162	7.63471	8.20064	8.35204	9.17447	9.16926	8.9716	9.87589	9.86042	0.0335832	-0.501568	-0.535151	-1.72672	-2.3256	0.0206898	0.925556	0.19	0.182584	4.18909e-05	5.20895e-06	0.952647	0	0	0	-1	-1	0	3
ENSTGUG00000006072	Z	GCNT4	protein_coding	+	65814206	65832446	2.1277	1.81701	2.85544	2.14077	1.85911	2.28012	3.54381	5.03559	5.00413	5.25294	5.98891	5.99399	0.592358	-0.867083	-1.45944	-2.22774	-3.9105	0.0263659	0.401214	0.199437	0.0517258	8.27317e-06	5.3155e-08	0.939922	0	0	0	-1	-1	0	3
ENSTGUG00000005985	Z	GFM2	protein_coding	+	65932652	65952072	6.67798	6.71879	6.2743	6.93344	6.49168	6.44086	6.84107	6.45872	6.19874	6.6802	6.33706	6.14801	0.400952	0.896262	0.49531	0.725495	1.3354	0.449035	0.0450354	0.000148443	0.0270846	0.000987328	1.80295e-06	0.0294877	0	1	0	0	1	0	5
ENSTGUG00000005948	Z	HEXB	protein_coding	-	65952063	65969090	7.25043	7.77127	7.59364	6.80306	7.51411	7.63528	6.6335	6.29934	6.81582	6.05388	6.26838	6.4637	-1.23189	-1.17542	0.0564698	0.119654	-0.012532	-0.711806	0.000154305	0.000430218	0.851927	0.693066	0.969427	0.0225634	-1	-1	0	0	0	0	10
ENSTGUG00000007124	1A	PTPRR	protein_coding	-	33515449	33650817	1.76509	-0.159156	1.70527	1.92054	1.21769	2.15356	2.35029	1.82779	2.17499	2.24175	1.71124	2.53516	2.62709	-0.173203	-2.8003	1.05302	-0.00956103	-1.17112	0.000321168	0.751664	0.000268477	0.0547975	0.985471	0.0269621	1	0	-1	0	0	0	2
ENSTGUG00000009183	1A	STRA8	protein_coding	-	45122629	45134166	4.49369	2.53448	4.38773	4.86625	4.1548	5.04458	5.08856	4.93806	4.99223	4.74296	4.53081	4.97347	2.67067	-0.072366	-2.74303	0.362641	0.211413	-0.496828	0.000350577	0.893708	0.000425391	0.490438	0.691665	0.327162	1	0	-1	0	0	0	2
ENSTGUG00000011490	1A	FGD4	protein_coding	+	54541366	54648514	4.38179	4.30637	4.5147	4.22591	4.34974	4.22314	4.39227	5.23629	5.18058	5.37605	5.8463	5.95175	-0.0484143	-0.13014	-0.0817252	-1.31427	-2.34779	-0.0497417	0.892316	0.718489	0.829529	0.000184351	6.4939e-07	0.857807	0	0	0	-1	-1	0	3
ENSTGUG00000011563	1A	DGKI	protein_coding	-	55806447	56007141	1.60898	1.65187	1.28936	0.396383	0.998245	1.0214	0.0672347	1.33887	1.58459	1.42838	2.97548	2.34486	-0.644753	-0.305401	0.339352	-2.81874	-3.79497	0.38491	0.352623	0.671831	0.644206	0.000304321	0.000109518	0.511815	0	0	0	-1	-1	0	3
ENSTGUG00000028062	1A		lncRNA	+	58197204	58202416	2.46257	2.80367	1.75541	4.04871	3.43123	2.00522	4.0925	3.27408	2.20425	3.29096	4.17424	1.91491	0.276383	2.75066	2.47427	-0.0648611	4.06583	3.32915	0.70608	0.00328228	0.0101161	0.922325	1.02624e-05	0.000102971	0	0	0	0	1	1	5
ENSTGUG00000028784	1A		lncRNA	-	67914928	67919017	0.0357032	-3.40892	-0.250803	0.446641	-0.643749	0.291565	0.381058	0.23603	0.682154	1.40332	0.419238	0.809298	4.53502	0.441582	-4.09344	1.12911	-0.729336	-0.836184	8.05099e-05	0.569376	0.000479449	0.119839	0.345986	0.230479	1	0	-1	0	0	0	2
ENSTGUG00000024361	5	CHST14	protein_coding	+	9417101	9418396	4.74122	5.55123	4.50429	4.28977	5.10392	4.98005	4.35749	4.06024	4.26264	3.56929	3.71502	3.87699	-1.62416	-0.453341	1.17082	0.151517	0.575339	-0.364379	3.58336e-06	0.138634	0.000443883	0.658516	0.0977904	0.266388	-1	0	1	0	0	0	8
ENSTGUG00000010497	5	PACSIN3	protein_coding	+	22967875	22992286	5.18507	6.46381	4.87624	4.79381	5.21945	4.99729	4.92095	4.72704	4.79381	4.80377	4.73867	4.77334	-1.70438	0.105352	1.80973	0.259015	0.274755	-0.10144	8.22172e-05	0.796178	0.000112659	0.535175	0.528613	0.800835	-1	0	1	0	0	0	10
ENSTGUG00000028650	5		lncRNA	-	24281724	24284436	0.247019	-2.4401	1.15839	2.3712	-0.80032	1.45179	3.32667	2.80004	3.01214	3.61173	3.72588	3.40377	5.85863	0.00804691	-5.85059	0.412487	0.237434	0.110006	0.000195388	0.99357	0.000289863	0.545456	0.739935	0.867537	1	0	-1	0	0	0	4
ENSTGUG00000029171	5		lncRNA	-	55646944	55652077	4.99587	1.21595	6.11468	5.15214	5.18418	5.54766	4.55231	5.16856	5.6529	5.37634	5.13695	5.37345	3.74788	-1.51434	-5.26221	-0.376851	-1.92172	-0.720839	0.000273979	0.0150092	3.84069e-06	0.538407	0.00963321	0.213228	1	0	-1	0	0	0	2
ENSTGUG00000022024	5	C14orf39	protein_coding	+	56294523	56323104	5.08013	2.66881	5.41329	6.49962	4.43096	5.91706	6.67172	6.27562	6.2735	6.65992	6.57092	6.56625	4.47998	0.249406	-4.23057	0.485098	0.503685	0.00678595	0.000154613	0.747002	0.000453415	0.478337	0.505228	0.991984	1	0	-1	0	0	0	2
ENSTGUG00000025614	7		lncRNA	+	1937090	1940760	-4.29663	-3.77489	-4.54014	-3.2779	-5.17069	-4.06403	-2.9497	-0.0128207	-1.04793	-1.84911	0.561673	0.975029	1.37104	1.02964	-0.341409	-5.34767	-5.8265	0.621757	0.401014	0.539178	0.850421	3.78854e-05	0.000256095	0.468353	0	0	0	-1	-1	0	3
ENSTGUG00000004406	7	HSPBAP1	protein_coding	+	5668353	5706880	5.48199	5.93325	5.02424	5.45128	5.56136	5.09515	5.71949	5.43204	5.14123	5.56737	5.49518	5.13958	-0.561345	0.813886	1.37523	0.359642	1.15817	0.646407	0.0372661	0.00761554	6.58015e-05	0.182905	0.000391952	0.0207156	0	0	1	0	1	0	6
ENSTGUG00000022663	7		lncRNA	+	6657350	6658802	0.299378	0.575492	-3.42703	-0.306105	-0.630144	-1.4788	-1.83343	-2.41906	-1.29391	-1.96547	-2.75975	-2.72238	0.0479256	4.8991	4.85118	1.37991	0.349429	-1.16252	0.956812	0.000315653	0.0004582	0.280171	0.78876	0.351457	0	1	1	0	0	0	8
ENSTGUG00000004882	7	BIN1	protein_coding	-	8561160	8653555	5.9504	5.99939	7.64995	6.1095	6.43576	7.60347	6.37508	6.53279	7.07882	6.86064	6.81203	7.26284	-0.375249	-3.19352	-2.81827	-0.109096	-1.5915	-0.996843	0.430482	3.14673e-07	4.89374e-06	0.807583	0.00384693	0.030253	0	-1	-1	0	0	0	9
ENSTGUG00000005681	7	CRYBA2	protein_coding	-	10135916	10138860	-3.47197	-3.32116	-0.938635	-0.579089	-3.02481	-1.25918	0.047223	2.39762	2.79449	2.36077	4.70744	4.06881	2.29491	-1.85324	-4.14815	-4.69707	-6.76886	0.241761	0.251067	0.285098	0.043025	2.27158e-05	8.35659e-06	0.730098	0	0	0	-1	-1	0	3
ENSTGUG00000005939	7		protein_coding	-	10334450	10344890	2.57602	3.06123	1.64456	3.00016	3.35158	1.59542	3.45087	3.1884	2.38811	3.8281	4.53225	2.61263	-0.836623	2.33621	3.17283	-0.44168	1.901	2.71991	0.171778	0.00331827	0.0002049	0.408687	0.00487552	4.21124e-05	0	0	1	0	0	1	5
ENSTGUG00000008541	7		protein_coding	-	14940670	15051092	5.80384	5.96508	5.13596	5.88414	6.13614	5.31941	5.8693	5.97766	5.59466	5.86819	5.97689	5.66488	-0.413234	1.23261	1.64584	-0.217066	0.479068	0.695021	0.0986732	9.09991e-05	2.96582e-06	0.378497	0.0869895	0.00748048	0	1	1	0	0	0	5
ENSTGUG00000028760	7		protein_coding	-	28327175	28333329	2.05012	4.04135	2.47519	4.44565	3.02631	1.91064	5.96394	6.33973	5.28621	6.89915	7.08058	6.24607	-0.571896	2.10994	2.68184	-0.557218	0.395612	1.88804	0.298673	0.0032244	0.000337324	0.0858079	0.289532	2.79266e-06	0	0	1	0	0	1	4
ENSTGUG00000008200	6	LRRC18	protein_coding	-	17556301	17557119	3.45837	2.74535	3.1328	3.51006	3.79491	3.54984	5.12069	6.57226	5.88484	6.37868	8.09828	7.07703	0.428172	0.285788	-0.142385	-3.17117	-2.72049	1.70867	0.64737	0.757062	0.888142	3.69386e-06	0.000379868	0.0023616	0	0	0	-1	-1	0	3
ENSTGUG00000009131	6		protein_coding	-	20804935	20842494	0.55963	1.13549	0.397638	-0.0611157	2.05727	-0.0501826	0.391849	0.543932	-0.382643	0.447939	0.690134	-0.670103	-2.69425	0.151059	2.84531	-0.394277	1.83644	2.28681	8.37103e-05	0.818744	0.000130812	0.520842	0.0146155	0.00113954	-1	0	1	0	0	0	6
ENSTGUG00000011020	6	CCDC172	protein_coding	+	28193498	28212141	1.7124	-1.3607	2.28052	2.91793	0.263022	2.84995	2.90417	2.62064	3.10106	2.92726	2.66238	2.96514	5.72801	-0.500136	-6.22815	0.548417	-0.257867	-0.78319	2.87726e-05	0.531546	1.27617e-05	0.463289	0.735455	0.272916	1	0	-1	0	0	0	2
ENSTGUG00000011201	6	PLPP4	protein_coding	+	30029319	30075340	-0.132627	-0.617955	0.983094	-0.69416	-1.53141	-0.802694	-0.955703	1.98566	-0.487831	1.39726	2.40471	0.813229	1.32258	-1.00719	-2.32976	-3.94881	-2.2368	4.06496	0.322156	0.422245	0.0994215	0.000409134	0.118189	0.000131692	0	0	0	-1	0	1	4
ENSTGUG00000011358	6	PSTK	protein_coding	+	30943042	30946560	3.66945	4.00092	3.86244	5.06076	3.81164	4.06799	5.852	6.59271	4.82768	6.40332	6.97714	5.07396	0.917655	0.799783	-0.117872	-1.31454	1.80235	3.6682	0.0921799	0.145775	0.83918	0.000992996	0.000304703	3.62093e-10	0	0	0	0	1	1	4
ENSTGUG00000009722	8		protein_coding	+	4754189	4762535	1.07031	-0.0945209	0.623486	0.58567	0.828858	0.436099	0.868912	3.25079	2.04894	3.05845	3.56711	3.22182	0.921646	0.596398	-0.325248	-2.89054	-3.53294	1.54714	0.319658	0.512947	0.746322	0.000101772	0.000298189	0.00897563	0	0	0	-1	-1	0	3
ENSTGUG00000022294	8		lncRNA	-	5788142	5791432	4.81685	4.44743	5.58419	4.55985	4.97734	5.40626	4.50893	4.66667	4.83119	4.72773	4.46413	4.71151	-0.0480733	-1.61375	-1.56568	0.105872	-0.524826	-0.4119	0.889799	3.77211e-05	0.000121236	0.76495	0.17258	0.227691	0	-1	-1	0	0	0	10
ENSTGUG00000008165	8	TSPAN1	protein_coding	-	10469086	10474048	4.19155	1.44393	1.46336	2.73696	1.71274	1.55791	2.66288	2.10557	1.94479	2.65133	2.31954	2.47599	3.77183	3.90724	0.135406	0.889098	0.904981	0.0043366	0.000148256	0.000134469	0.896037	0.292123	0.294709	0.9958	1	1	0	0	0	0	1
ENSTGUG00000007927	8	TOE1	protein_coding	-	11004062	11008861	4.95564	5.24429	5.62169	6.30823	5.26522	5.39401	7.65203	8.29874	7.36965	8.29558	9.28127	8.19168	0.754359	0.248178	-0.506181	-1.63239	-0.257266	2.01868	0.107776	0.588369	0.306938	0.000106318	0.537382	6.19651e-06	0	0	0	-1	0	1	4
ENSTGUG00000006172	8	HFM1	protein_coding	-	17722228	17756654	5.52835	3.10649	6.04661	6.40991	4.57478	6.1511	6.73361	6.55465	6.55204	7.12289	6.7436	6.99396	4.25699	-0.259446	-4.51644	0.558245	-0.078777	-0.247742	0.000392392	0.748641	0.000319967	0.447912	0.923426	0.733004	1	0	-1	0	0	0	2
ENSTGUG00000027362	8		lncRNA	+	17998378	18002291	2.60622	1.0679	3.91442	5.32964	2.22681	4.2	6.01224	6.10532	5.71455	6.72539	6.98721	6.22532	4.64115	-0.178567	-4.81972	-0.354899	0.0845924	1.15265	0.000104427	0.815788	8.07285e-05	0.47131	0.880427	0.0248197	1	0	-1	0	0	0	4
ENSTGUG00000004604	8	FAM102B	protein_coding	+	22490175	22513298	5.38153	4.50383	5.97097	3.38565	4.72436	5.40198	3.50977	4.14646	4.9792	3.81159	3.50894	4.39989	-0.461011	-2.60577	-2.14476	-0.334038	-2.35955	-1.7237	0.38218	1.37957e-05	0.000202801	0.580056	0.00101122	0.0035281	0	-1	-1	0	0	0	10
ENSTGUG00000003955	8	NMNAT2	protein_coding	-	25218036	25243195	0.905151	-1.02805	-0.60992	1.68724	-0.501007	-0.36084	1.72116	0.995228	0.286737	1.5293	1.20491	1.13061	4.12145	3.56315	-0.558301	1.05033	2.02497	0.782784	2.88944e-05	0.000166075	0.56587	0.119335	0.00665679	0.248781	1	1	0	0	0	0	5
ENSTGUG00000003888	8	ARPC5	protein_coding	-	25314680	25318866	7.13101	7.26907	6.71888	6.25088	7.29818	6.56189	5.99745	5.9691	5.91704	5.50823	5.6556	5.71059	-1.18536	0.101122	1.28648	-0.119011	0.367262	-0.00294193	0.000119629	0.71756	0.000132655	0.689709	0.253995	0.991878	-1	0	1	0	0	0	8
ENSTGUG00000020719	8		lncRNA	-	27590709	27601787	0.379739	-2.37892	0.905729	1.76658	-0.210094	1.31314	2.0399	1.56468	2.06751	2.03954	2.12684	1.97079	4.73533	-0.0725552	-4.80788	0.387918	0.0414938	-0.346778	0.000225467	0.932173	0.00028894	0.596064	0.956358	0.620957	1	0	-1	0	0	0	2
ENSTGUG00000026809	8	TADA1	protein_coding	-	31436349	31455439	5.31408	5.46738	5.91934	5.15015	5.55709	5.91502	5.17064	4.97184	5.73473	4.86688	4.83316	5.33435	-0.560249	-1.37014	-0.809892	0.232508	-0.727806	-1.26407	0.0583781	5.13897e-05	0.00980759	0.455423	0.027752	0.000196239	0	-1	0	0	0	-1	10
ENSTGUG00000011225	9	VEPH1	protein_coding	+	24435186	24494936	3.23337	3.93715	1.36038	4.13975	2.32071	2.39437	3.96389	3.13486	2.27391	4.19027	3.84213	2.42948	1.11526	3.61837	2.50311	1.17718	3.2244	2.2736	0.0588676	1.90736e-05	0.00204834	0.0366936	1.49122e-05	0.000644056	0	1	0	0	1	0	5
ENSTGUG00000021978	10		lncRNA	+	18153000	18157872	-2.70957	-4.154	-0.331355	0.570995	-2.92744	-0.285245	0.880136	-1.93248	0.688851	2.17202	0.302488	1.86944	4.94286	-1.52198	-6.46484	4.68215	-0.798023	-4.18828	0.00498701	0.22448	0.000455454	0.000277729	0.410007	0.000724746	0	0	-1	1	0	0	2
ENSTGUG00000005594	11	RIPOR1	protein_coding	-	5070484	5101523	6.45828	6.65689	6.90035	6.02665	6.79053	6.63138	5.9119	6.05411	6.28081	5.61282	5.77635	6.05607	-0.962495	-1.0468	-0.0843078	-0.305726	-0.513071	-0.506427	0.000441097	0.000267656	0.742497	0.245321	0.0755774	0.0510864	-1	-1	0	0	0	0	10
ENSTGUG00000004529	11		protein_coding	-	7361132	7397046	-0.31039	-1.16805	-2.00143	-1.48408	-0.389755	-1.66512	-1.81003	-0.900259	0.128888	-0.858164	-0.496527	1.67795	-0.236657	1.87208	2.10874	-1.27141	-5.4269	-3.20363	0.801328	0.0834493	0.0629324	0.191672	2.55781e-05	0.000481225	0	0	0	0	-1	-1	3
ENSTGUG00000004495	11	GAN	protein_coding	+	7422782	7454440	2.51129	2.30686	3.76468	2.68954	2.89729	3.712	3.07874	3.70146	3.67078	3.52464	4.02818	3.98504	-0.00332072	-2.27585	-2.27253	-1.12626	-1.49835	0.073813	0.995354	0.000146272	0.000336194	0.0229965	0.00839688	0.862141	0	-1	-1	0	0	0	3
ENSTGUG00000023948	11		pseudogene	-	10875846	10897631	6.52632	6.04887	5.53783	6.30969	6.5964	5.62909	6.41732	5.92149	5.38053	5.76419	5.51124	5.47389	0.190743	1.6691	1.47836	0.748785	1.98023	0.578313	0.561249	6.96461e-05	0.000506691	0.0395755	1.40166e-05	0.106625	0	1	0	0	1	0	6
ENSTGUG00000023381	12	MRPS25	protein_coding	+	182759	195137	6.09289	6.62845	6.2555	6.47281	6.38035	6.40515	7.04288	7.89385	6.91812	7.39222	7.79754	7.46165	-0.443093	-0.0949422	0.348151	-1.25629	-0.294003	1.31162	0.18195	0.781275	0.330278	0.000320943	0.405971	0.000181858	0	0	0	-1	0	1	4
ENSTGUG00000020796	12	IHO1	protein_coding	+	8891032	8912694	5.27982	3.3028	5.90186	7.16876	5.04502	6.56541	7.47797	7.18928	7.08569	7.69243	7.68037	7.47182	4.10077	-0.0186758	-4.11945	0.300748	0.398423	0.312133	0.000181996	0.980143	0.000267598	0.646502	0.593423	0.632985	1	0	-1	0	0	0	2
ENSTGUG00000019309	12		lncRNA	+	14428841	14716160	0.646879	-1.58559	0.504711	-0.0963598	-0.723755	0.775506	0.290779	0.75287	0.631329	0.94765	0.715352	1.04217	2.85986	-0.729698	-3.58956	-0.229794	-1.09194	-0.205273	0.000202834	0.202974	1.76738e-05	0.668365	0.0756414	0.684421	1	0	-1	0	0	0	2
ENSTGUG00000005650	12	ITIH3	protein_coding	+	14950239	14971170	4.13175	1.85274	5.03914	5.52784	3.71044	5.54754	6.25299	6.28725	6.17951	6.44642	6.76153	6.44898	4.0964	-0.927097	-5.0235	-0.349362	-0.122508	0.420285	0.000243671	0.191522	2.31205e-05	0.532527	0.845379	0.446366	1	0	-1	0	0	0	2
ENSTGUG00000018773	12	SHISA5	protein_coding	-	15536517	15563662	8.41782	8.62714	8.65792	8.0883	8.6925	8.61128	8.04883	8.0213	8.23708	7.91191	7.87624	8.02737	-0.813511	-0.763078	0.0504327	0.0632089	-0.166783	-0.366915	0.000138146	0.000475935	0.801137	0.732808	0.431052	0.054666	-1	-1	0	0	0	0	10
ENSTGUG00000002155	4A	ZIC3	protein_coding	+	285222	288759	2.41534	2.20306	1.93083	2.86099	2.65734	2.20931	2.9701	2.83771	1.85762	3.27183	3.08899	1.85359	0.415939	1.13619	0.720254	0.315238	2.22899	2.21548	0.420832	0.0446588	0.222131	0.499748	0.000310698	0.000116304	0	0	0	0	1	1	5
ENSTGUG00000004446	4A	RNF128	protein_coding	+	11812673	11837991	4.26082	4.26562	4.57067	4.98662	4.45111	4.55307	5.66019	6.38234	5.92306	6.37838	6.97753	6.33129	0.530709	0.123699	-0.40701	-1.3213	-0.933962	1.10553	0.159443	0.73541	0.308845	4.55514e-05	0.00648758	0.000268444	0	0	0	-1	0	1	3
ENSTGUG00000004678	4A		protein_coding	+	12591118	12600919	5.34461	6.36698	5.57112	5.36683	6.05451	5.03651	5.68866	5.21258	5.13598	5.17069	4.75221	4.87486	-1.71005	0.103803	1.81386	0.894567	1.36649	-0.046048	0.000215706	0.814672	0.000328052	0.0534033	0.00567066	0.916778	-1	0	1	0	0	0	8
ENSTGUG00000009393	14	TMC5	protein_coding	+	392840	402845	2.9996	-0.214282	2.42581	3.29134	0.961998	2.81263	3.80536	3.46265	3.89337	4.85535	4.60992	4.27622	5.54322	1.0525	-4.49072	0.588131	-0.558881	-0.097021	6.73703e-06	0.171653	0.000217812	0.32001	0.386599	0.864528	1	0	-1	0	0	0	4
ENSTGUG00000025628	14	B9D1	protein_coding	-	6184056	6190330	5.42191	5.74813	5.25611	5.99894	5.69319	5.46079	6.28659	6.5735	5.76089	6.36303	6.34396	5.6169	-0.02047	0.703962	0.724432	-0.267838	1.1954	1.53967	0.94007	0.0209424	0.0227287	0.290051	0.000279999	1.96671e-06	0	0	0	0	1	1	4
ENSTGUG00000025360	14		lncRNA	+	6311496	6319590	-3.42443	-4.154	-4.03294	-2.29111	-4.25574	-4.80953	-0.404353	3.01705	-1.73356	2.59327	2.91165	-1.64167	2.6942	3.12693	0.432738	-3.73978	2.56653	9.30393	0.215838	0.174396	0.863252	0.000350235	0.108255	1.18249e-08	0	0	0	-1	0	1	4
ENSTGUG00000006747	14		protein_coding	-	7142872	7156298	5.29338	3.48687	5.69786	6.39259	4.41762	6.11878	6.65494	6.51421	6.56218	6.7032	6.66938	6.59452	3.78148	-0.130676	-3.91215	0.174548	0.153179	0.0268955	0.000108611	0.846161	0.000120433	0.771971	0.81979	0.963974	1	0	-1	0	0	0	2
ENSTGUG00000005904	14	HS3ST2	protein_coding	-	8162043	8173590	3.30852	3.14984	1.35016	3.06708	3.6733	1.95067	3.16053	2.61653	1.66124	2.7541	2.50254	1.36422	-0.447542	3.07476	3.52231	0.795549	3.2956	2.09362	0.478044	0.000492663	0.000156964	0.260048	0.000196797	0.00887816	0	0	1	0	1	0	6
ENSTGUG00000003951	14	SRL	protein_coding	-	14427962	14450258	-2.16145	-4.154	-0.414722	0.683014	-2.16681	-0.933327	2.3867	3.68652	2.8264	3.88027	4.85848	3.59784	4.84237	-0.130391	-4.97277	-2.27802	-1.65083	2.12075	0.00436973	0.916099	0.00459365	0.000392561	0.0301816	0.000373464	0	0	0	-1	0	1	4
ENSTGUG00000003681	14	CFAP70	protein_coding	+	14953540	14977857	4.68162	3.5147	5.67498	6.311	4.07783	5.34729	7.26554	7.84117	7.54332	7.78212	8.28214	8.35827	3.40009	-0.0296573	-3.42975	-1.07565	-1.37051	0.221718	0.000316089	0.965383	0.00043525	0.0535693	0.0342761	0.676136	1	0	-1	0	0	0	4
ENSTGUG00000008040	20	CTSZ	protein_coding	+	11393542	11399492	6.73268	7.30766	6.25978	5.87074	7.1622	6.1537	5.61892	5.53854	5.793	5.09978	5.40853	5.24379	-1.86644	0.189947	2.05638	-0.22836	0.201053	-0.0897246	0.000216636	0.687118	0.000206062	0.658004	0.710469	0.856238	-1	0	1	0	0	0	8
ENSTGUG00000008516	20	CYP24A1	protein_coding	+	12820337	12831966	0.763251	-0.410126	-0.892088	0.925812	0.672497	-1.31964	1.47299	2.79012	0.917244	2.1155	2.73944	2.18517	1.42669	3.9008	2.4741	-1.94108	-0.156436	2.42715	0.0960222	0.000402368	0.025516	0.00277593	0.83048	0.0002355	0	1	0	0	0	1	4
ENSTGUG00000006520	15	BRAP	protein_coding	+	10654609	10668411	5.83696	6.0132	5.80339	5.99066	5.81382	5.83915	6.43704	6.92298	6.25281	6.78795	7.40296	6.62385	0.000591415	0.185074	0.184483	-1.10095	-0.00257789	1.44929	0.998405	0.548536	0.568034	0.000367068	0.993399	1.12214e-05	0	0	0	-1	0	1	4
ENSTGUG00000005302	15	DDX55	protein_coding	+	11971239	11978729	4.86812	5.47552	5.3562	5.90354	5.36046	5.32681	6.06256	6.76906	5.93035	6.62026	7.36305	6.54174	-0.0643234	0.0886495	0.152973	-1.44929	-0.346963	1.66003	0.872897	0.830868	0.723191	0.000236818	0.387993	3.9192e-05	0	0	0	-1	0	1	4
ENSTGUG00000019700	17	ZDHHC12	protein_coding	-	6084753	6089851	5.00242	5.28739	5.43463	4.11393	4.70317	4.92295	4.34293	4.30967	5.04389	4.41475	4.7876	5.62035	-0.87421	-1.24123	-0.36702	-0.339585	-1.97838	-1.56697	0.0253414	0.00261022	0.331094	0.399517	6.47147e-05	0.000202707	0	0	0	0	-1	-1	10
ENSTGUG00000006736	17	STOM	protein_coding	-	9728582	9737050	6.79953	5.70291	7.71593	8.80653	6.12787	8.07958	9.62403	9.61989	9.35146	10.0902	10.1201	9.67952	3.77529	-0.18944	-3.96473	-0.0257507	0.217087	0.709052	5.87142e-05	0.802564	8.15054e-05	0.970384	0.786167	0.311481	1	0	-1	0	0	0	4
ENSTGUG00000017013	18	FAAP100	protein_coding	+	1382557	1389497	5.33049	5.99164	5.2597	5.25062	6.46471	5.0324	5.56379	5.50469	5.18035	5.30884	5.68882	5.33885	-1.87523	0.289022	2.16425	-0.320882	0.60838	0.674313	6.06482e-06	0.433875	3.23109e-06	0.35112	0.109977	0.0514889	-1	0	1	0	0	0	6
ENSTGUG00000007685	18	HEXD	protein_coding	-	6829846	6839709	5.50824	4.82049	5.82527	5.99858	4.95788	6.35088	6.21162	5.93921	6.51426	6.20161	6.16701	6.42466	1.72846	-0.66932	-2.39778	0.307016	-0.515685	-0.832708	0.000139147	0.0692146	3.38953e-06	0.370149	0.16916	0.0179873	1	0	-1	0	0	0	2
ENSTGUG00000007831	18		protein_coding	+	7780704	7800105	6.99582	8.18117	6.05511	5.42866	7.0941	6.56594	5.11224	4.94427	5.44146	4.13932	4.83181	4.74065	-2.85079	-0.19656	2.65423	-0.524521	0.0423616	-0.406036	2.35381e-05	0.743765	0.000141959	0.481341	0.954259	0.557373	-1	0	1	0	0	0	8
ENSTGUG00000021884	18		protein_coding	+	9618688	9642055	4.67033	4.40178	2.98608	4.05296	4.55706	2.80702	3.88381	3.64693	2.77916	3.55995	2.81576	2.45317	-0.235548	2.93019	3.16574	0.981077	2.53529	1.23035	0.649005	0.00010093	5.69041e-05	0.127078	0.000759848	0.0686048	0	1	1	0	0	0	8
ENSTGUG00000002980	21	CFAP74	protein_coding	-	2074279	2110385	4.85083	2.72402	5.57457	6.52411	4.32066	5.56958	7.48621	7.3262	6.661	7.70744	7.98306	7.31753	4.33026	0.230785	-4.09947	-0.115623	0.993882	1.33074	9.68901e-05	0.750233	0.000279347	0.842925	0.146096	0.0300694	1	0	-1	0	0	0	4
ENSTGUG00000025006	19		lncRNA	+	1079020	1082170	2.56135	4.03651	3.00443	4.38926	3.99285	2.8154	5.42459	5.65782	4.0662	5.78549	5.86329	3.66825	-1.07874	1.13079	2.20953	-0.311028	3.11472	3.78665	0.0910273	0.120195	0.00406455	0.466501	3.34158e-06	2.14878e-08	0	0	0	0	1	1	4
ENSTGUG00000008238	19	TADA2A	protein_coding	-	1256152	1278311	4.93187	5.41064	4.82026	4.4149	5.09278	4.60565	4.24605	4.18718	4.42791	3.99342	4.28391	4.19993	-1.15666	-0.0791465	1.07751	-0.231608	-0.135731	-0.156755	5.27926e-05	0.759421	0.0002821	0.416818	0.64662	0.558331	-1	0	1	0	0	0	10
ENSTGUG00000000515	24	ST14	protein_coding	-	335375	356885	5.65805	6.00524	5.41976	4.65264	5.86132	4.87892	4.52457	4.77182	4.79873	4.22733	4.03857	4.3233	-1.55587	0.012003	1.56788	-0.0584993	-0.0728813	-0.31163	8.88897e-05	0.974044	0.00021307	0.889037	0.866534	0.435505	-1	0	1	0	0	0	10
ENSTGUG00000020069	24		lncRNA	-	2381229	2388424	-0.288112	-3.32116	-0.660426	2.48343	-1.3572	-0.585443	4.13046	4.93712	3.44767	5.3049	5.77966	4.66276	6.87368	3.44119	-3.4325	-1.28142	0.150485	2.60634	0.000207129	0.0146381	0.0647505	0.0178101	0.813411	2.34362e-05	1	0	0	0	0	1	4
ENSTGUG00000029377	24		protein_coding	+	6150796	6154605	4.77585	1.99627	5.61134	5.92547	3.52601	6.20729	6.04013	5.74407	6.29118	5.21279	5.93028	6.28896	5.17904	-1.11731	-6.29636	-0.42143	-0.499877	-0.905793	0.000287002	0.195834	3.25049e-05	0.606513	0.556947	0.245501	1	0	-1	0	0	0	2
ENSTGUG00000021567	26		lncRNA	+	2653986	2655504	4.42255	5.58197	4.47942	4.00171	4.91327	4.07503	4.18151	3.6514	3.74189	3.2473	3.09943	2.74921	-2.07097	-0.130184	1.94079	0.677971	1.87191	0.259728	6.7385e-05	0.791731	0.000338169	0.235168	0.00232232	0.643139	-1	0	1	0	0	0	8
ENSTGUG00000020000	26	KCNA2	protein_coding	+	4663366	4674139	2.47727	1.69398	4.11258	2.01865	3.01683	4.27851	1.80391	3.37585	4.69858	3.24987	3.52578	4.70253	-0.214886	-3.89517	-3.68028	-1.84785	-5.7933	-2.49949	0.849405	0.000349465	0.00143486	0.0690371	3.76332e-05	0.00414064	0	-1	0	0	-1	0	9
ENSTGUG00000001343	26		protein_coding	-	6322016	6348642	2.24122	2.33662	1.92846	3.9039	2.66844	1.94825	4.0855	3.93562	1.81336	4.00267	3.87618	2.52481	1.14006	2.26841	1.12835	0.276371	3.83282	3.47363	0.142231	0.0105891	0.214918	0.646851	1.25153e-05	2.1216e-05	0	0	0	0	1	1	5
ENSTGUG00000024782	26	TMEM9	protein_coding	+	6384129	6395859	5.92848	6.22119	5.99615	6.58215	5.99572	6.01029	6.90247	6.75943	5.90532	7.29156	7.11546	5.74758	0.293726	0.504182	0.210456	0.31914	2.15204	2.22199	0.24803	0.0630811	0.447507	0.182355	2.61445e-08	1.44993e-09	0	0	0	0	1	1	5
ENSTGUG00000017945	23		snRNA	+	6746440	6746568	-3.4929	-3.58301	-3.23766	-1.54578	-3.44375	-2.0529	-0.794124	1.14379	-0.595619	1.26236	2.91773	-0.355307	1.98808	0.251895	-1.73619	-3.59328	-0.637322	5.01245	0.230939	0.872226	0.326628	0.000312479	0.605063	4.47286e-06	0	0	0	-1	0	1	4
ENSTGUG00000000714	28	CIB3	protein_coding	-	2502630	2510172	3.44222	3.02975	3.17376	4.8983	3.42685	3.58863	5.71266	6.08644	4.06687	6.19317	5.65002	3.88286	1.88392	1.57814	-0.305777	0.169368	3.47559	3.78674	0.0724511	0.129425	0.789548	0.797774	0.000216642	2.36132e-05	0	0	0	0	1	1	4
ENSTGUG00000005258	22	NKX6-3	protein_coding	+	209015	211069	2.48006	2.38092	2.09751	3.10728	2.63528	2.05694	3.36553	4.26221	2.99946	3.84717	5.25254	3.26493	0.571142	1.43289	0.861749	-2.30204	0.466668	3.25035	0.455953	0.0894621	0.331086	0.000420578	0.51497	4.2819e-06	0	0	0	-1	0	1	4
ENSTGUG00000020422	22		lncRNA	+	710552	714785	-2.46018	-4.46825	-1.09643	-0.310724	-3.5128	-1.52876	0.669195	1.51585	0.803518	1.37752	1.88104	1.38172	5.21014	-0.145723	-5.35586	-1.35018	-0.846847	1.21165	0.00022607	0.881969	0.000254452	0.0358634	0.251012	0.0454989	1	0	-1	0	0	0	4
ENSTGUG00000023196	29	TFCP2	protein_coding	-	3020	15424	4.3203	4.72048	4.02317	3.90356	5.01535	3.94515	4.06724	4.17007	3.72151	3.46353	3.67975	3.59292	-1.51198	0.255546	1.76752	-0.319039	0.820062	0.535388	0.000365111	0.53676	0.000189499	0.452397	0.0704168	0.192466	-1	0	1	0	0	0	8
ENSTGUG00000028480	25		protein_coding	-	2498168	2501793	-0.429806	-4.154	0.293798	0.705727	-0.552644	0.483465	0.982786	0.705049	1.08865	0.586203	0.368162	0.247955	4.98257	-0.501341	-5.48391	0.495778	0.628971	-0.263389	2.87784e-05	0.485346	1.11467e-05	0.452954	0.3569	0.679323	1	0	-1	0	0	0	2
ENSTGUG00000016050	RRCB01000088.1		protein_coding	+	1038343	1042420	0.96981	-2.23886	1.65299	4.10732	0.188774	1.47022	5.01347	5.65578	4.45071	5.66122	6.83345	5.38217	7.12721	1.95392	-5.17329	-1.81454	0.194053	2.65635	0.000160335	0.106643	0.00569228	0.00281631	0.771121	4.77274e-05	1	0	0	0	0	1	4
ENSTGUG00000024712	RRCB01000099.1		lncRNA	-	581954	586206	3.94124	3.11327	3.05254	3.95169	3.57915	2.77197	4.12072	3.2106	2.91228	3.63162	3.29456	2.92538	1.2005	2.06842	0.867913	1.24719	2.40378	0.667489	0.0185958	0.000440155	0.135334	0.016575	4.97423e-05	0.190823	0	1	0	0	1	0	6
ENSTGUG00000022148	RRCB01000099.1		protein_coding	-	586227	622127	4.18573	2.69177	2.99413	4.20477	3.10115	2.80235	4.48352	4.03301	3.22741	4.53281	4.02644	4.06704	2.59758	2.59402	-0.00356317	0.956883	1.6726	0.765004	0.000131958	0.000161673	0.995854	0.0609073	0.00336963	0.134829	1	1	0	0	0	0	2
ENSTGUG00000028322	RRCB01000112.1		protein_coding	+	613295	615658	-1.52379	-2.7037	-1.21081	0.624	-1.76923	-1.5658	1.83279	2.11484	-0.806341	2.40293	2.04813	0.744866	3.57314	1.87682	-1.69632	0.0727515	3.72706	4.22445	0.00677382	0.11085	0.219078	0.912628	0.000136278	6.37777e-06	0	0	0	0	1	1	4
ENSTGUG00000020813	RRCB01000119.1		protein_coding	-	22769	28467	-2.84137	-5.24273	-1.4165	-0.912352	-4.22654	-1.84756	-0.570306	-0.562383	-1.78823	-0.239525	-0.186506	-0.540709	5.71554	-0.489669	-6.20521	-0.0609422	1.18832	1.58004	0.000123508	0.637121	7.07887e-05	0.940995	0.213494	0.0664627	1	0	-1	0	0	0	4
ENSTGUG00000000046	2		protein_coding	+	125060	136223	7.28189	7.16724	7.30184	7.81869	7.35455	7.42454	8.4333	8.49478	7.86833	8.82472	8.75859	8.11673	0.578795	0.374198	-0.204597	0.00465788	0.881539	1.2683	0.0264765	0.155899	0.455501	0.984416	0.00339386	1.52327e-05	0	0	0	0	0	1	4
ENSTGUG00000000430	2		protein_coding	+	5018722	5024721	0.688419	-5.24273	-0.777745	-0.582224	-1.05937	-0.794654	-0.704164	-0.180082	-0.842747	-0.234751	0.179637	-1.29207	6.4083	1.67859	-4.72971	-0.93847	0.726485	2.13437	0.000184686	0.153795	0.00598186	0.39368	0.573312	0.0598035	1	0	0	0	0	0	2
ENSTGUG00000000696	2	RBM33	protein_coding	+	8367728	8466268	5.25622	5.28107	5.13043	5.46575	5.60444	5.41846	5.63766	5.96207	5.35268	5.90719	6.20294	5.58388	-0.163543	0.173085	0.336628	-0.620161	0.338774	1.22846	0.601504	0.591932	0.324028	0.0388109	0.305981	0.000189891	0	0	0	0	0	1	4
ENSTGUG00000023757	2		lncRNA	+	11385066	11397832	0.978649	-0.264936	0.277182	2.44004	0.108592	1.64202	2.73018	1.15084	1.48499	2.62989	2.30733	1.94236	3.57504	1.49949	-2.07555	1.9019	2.03301	0.0308174	0.000246786	0.061653	0.0339112	0.00763253	0.00432821	0.963448	1	0	0	0	0	0	2
ENSTGUG00000000947	2	NRP1	protein_coding	+	14577323	14691966	7.66294	7.27266	7.50639	6.49193	7.36875	7.27157	6.259	6.14994	7.30628	5.92013	5.87484	6.76822	-0.486534	-0.623088	-0.136555	0.154355	-1.55651	-2.04973	0.235572	0.148386	0.755844	0.730277	0.00292597	6.31945e-05	0	0	0	0	0	-1	10
ENSTGUG00000024658	2		lncRNA	-	17717450	17722341	-0.483787	-3.01106	0.878508	0.605291	-1.77385	1.49133	0.550304	1.47166	1.36311	0.760078	1.05699	1.14123	4.90641	-2.24834	-7.15475	-1.21827	-1.40373	0.0243073	0.000974711	0.025385	1.0365e-05	0.17696	0.166904	0.976016	0	0	-1	0	0	0	2
ENSTGUG00000001211	2	MLLT10	protein_coding	-	18920663	19043762	6.66051	6.88237	6.74497	6.39239	6.97329	6.73682	6.41579	6.61464	6.44262	6.31449	6.36999	6.41546	-0.802754	-0.42889	0.373863	-0.254342	-0.0264921	0.126549	0.000125451	0.0290227	0.0626098	0.174011	0.896969	0.484783	-1	0	0	0	0	0	10
ENSTGUG00000001451	2	CYP51A1	protein_coding	-	23665722	23693289	7.03036	6.98376	7.55258	6.74216	7.07688	7.33105	6.58052	6.45828	6.84237	6.52866	6.34724	6.63261	-0.288127	-1.11111	-0.822987	0.303666	-0.313941	-0.669467	0.245831	0.000166992	0.00437457	0.241608	0.270903	0.0126398	0	-1	0	0	0	0	10
ENSTGUG00000001491	2	EFCAB1	protein_coding	-	23856697	23861500	3.16224	2.35008	4.63601	5.36763	3.26327	4.1669	6.1465	6.4824	6.1848	6.84806	6.99202	6.98514	2.91653	-0.273029	-3.18956	-0.479863	-0.876944	0.304481	0.000628157	0.663653	0.000320636	0.257583	0.0770398	0.461516	0	0	-1	0	0	0	4
ENSTGUG00000029088	2		lncRNA	-	24035961	24090822	-2.38533	-3.40892	-0.147869	-0.310724	-2.42144	0.157907	-0.17838	-0.197548	-0.166852	-0.181948	-1.44235	0.611349	3.13431	-2.70609	-5.8404	1.27957	-0.801256	-2.0844	0.0328505	0.0219175	0.000235025	0.239316	0.453335	0.0475292	0	0	-1	0	0	0	2
ENSTGUG00000001518	2		protein_coding	+	24509101	24588104	4.17792	5.55815	4.83112	4.95207	5.65521	5.50976	4.62269	5.57333	5.29291	5.41249	5.26078	5.4469	-2.08337	-1.21089	0.872484	-0.798918	-1.49443	0.0942895	0.00016413	0.0216665	0.0788021	0.0914803	0.00884807	0.827433	-1	0	0	0	0	0	7
ENSTGUG00000022931	2		protein_coding	-	25949663	25950055	-1.60534	-5.24273	-1.6632	-4.41782	-2.95759	-2.54261	-4.30043	-0.397386	0.110624	-2.4282	-1.04908	-0.292371	2.17717	-1.81734	-3.99451	-5.28217	-8.41912	-1.26472	0.206735	0.24362	0.0270968	0.000663628	7.59082e-05	0.225876	0	0	0	0	-1	0	3
ENSTGUG00000002770	2	MALSU1	protein_coding	+	32360213	32367661	5.71354	6.47948	5.33031	5.63027	5.86566	5.62457	5.5042	5.34188	5.2651	5.34422	5.32672	4.88763	-1.00133	0.388941	1.39027	0.179826	0.855676	0.515868	0.00148063	0.213413	0.000138969	0.567111	0.016697	0.105397	0	0	1	0	0	0	8
ENSTGUG00000028075	2		lncRNA	-	45534752	45536770	-4.51905	-5.24273	-4.35065	-2.39637	-4.40016	-4.58154	-0.413824	2.20495	-0.276613	1.44996	1.95853	1.03853	2.72747	2.01677	-0.710699	-3.12734	-1.58957	3.40156	0.162338	0.314415	0.743992	0.00122408	0.188201	0.000340331	0	0	0	0	0	1	4
ENSTGUG00000005389	2	HERPUD2	protein_coding	-	47054729	47153170	6.41696	6.84099	6.66059	6.15189	6.68601	6.53792	6.28204	6.53375	6.30824	6.34125	6.58052	6.47578	-0.958167	-0.62967	0.328497	-0.490985	-0.219939	0.330256	0.000110283	0.00809053	0.156399	0.0284376	0.362958	0.123136	-1	0	0	0	0	0	7
ENSTGUG00000005405	2	SEPTIN7	protein_coding	+	47189373	47276954	7.39241	7.83482	7.4884	7.06433	7.66351	7.45753	6.93948	6.86221	6.98383	6.79739	6.7083	6.77129	-1.04159	-0.489196	0.552397	0.166362	0.123832	-0.18462	9.09149e-05	0.0478184	0.0326342	0.480706	0.637444	0.429422	-1	0	0	0	0	0	10
ENSTGUG00000022421	2	CRTAP	protein_coding	-	49667732	49685518	5.67142	6.22984	5.60129	4.74257	5.58458	5.94652	4.70708	4.86639	5.22364	4.13863	4.37873	4.55143	-1.40043	-1.13382	0.266611	-0.399399	-0.360896	-0.529948	0.000284067	0.00302189	0.440396	0.333446	0.390742	0.172086	-1	0	0	0	0	0	10
ENSTGUG00000001812	2	VOPP1	protein_coding	-	52048573	52110586	3.43952	4.15079	3.01468	2.60547	3.92893	3.20077	2.71422	2.52433	2.50897	2.00689	1.90649	2.15256	-2.03473	-0.170456	1.86428	0.290289	0.766917	-0.230702	0.000437712	0.763359	0.00204606	0.654809	0.246528	0.71063	-1	0	0	0	0	0	8
ENSTGUG00000001857	2		protein_coding	+	54033327	54058701	3.66129	3.13284	4.12332	5.2742	3.31198	4.31244	5.7846	5.63007	5.34864	6.13248	6.09971	5.91711	2.49066	0.499719	-1.99095	0.187302	0.303459	0.464029	0.000485092	0.378785	0.00577598	0.653716	0.512731	0.266389	1	0	0	0	0	0	4
ENSTGUG00000020599	2		lncRNA	+	60608552	60618509	0.176992	-0.187887	-0.295339	1.41183	-2.80996	0.13274	0.883807	-0.987263	0.515552	1.17215	0.497613	0.263446	4.58667	1.75142	-2.83525	2.5456	0.988616	-1.26865	6.0234e-05	0.0514938	0.0124483	0.00644443	0.243197	0.151178	1	0	0	0	0	0	2
ENSTGUG00000005767	2	ELOVL2	protein_coding	-	65701648	65753287	-0.23713	-1.37325	0.533544	2.59537	0.405262	0.109951	4.11632	4.59879	2.61499	6.40234	5.58021	3.85074	3.32623	1.71474	-1.61148	0.339657	1.76692	3.71327	0.0972871	0.335993	0.451873	0.660004	0.0926447	0.000168373	0	0	0	0	0	1	4
ENSTGUG00000005838	2	PHACTR1	protein_coding	+	66346634	66677214	2.23825	1.88508	2.89705	4.30666	2.73734	3.08256	5.7748	5.89001	4.78313	6.85207	6.9881	5.86159	1.92249	0.565297	-1.3572	-0.251244	0.904867	2.23339	0.033243	0.482793	0.149447	0.570756	0.0912152	3.71832e-05	0	0	0	0	0	1	4
ENSTGUG00000006411	2	GPLD1	protein_coding	-	71004177	71028151	2.98269	2.55438	3.91027	4.44064	3.27428	4.31015	4.45556	4.58238	4.14619	4.57447	4.4155	4.76175	1.59467	-0.797086	-2.39176	0.0321372	0.0031718	0.0899435	0.00881746	0.119391	0.000317188	0.941207	0.994578	0.829583	0	0	-1	0	0	0	4
ENSTGUG00000007906	2	VWC2	protein_coding	+	82162863	82218368	1.77979	1.97184	4.37998	2.64786	3.0217	4.60354	2.17941	2.6667	3.92643	2.82844	2.79481	3.95127	-0.5659	-4.55588	-3.98998	-0.453662	-3.51888	-2.41619	0.640976	0.000138299	0.00097308	0.693516	0.00750076	0.0223012	0	-1	0	0	0	0	9
ENSTGUG00000008036	2	C18orf21	protein_coding	-	85305409	85311211	5.87491	6.74546	6.09979	6.13306	6.43812	6.15758	5.79713	5.9373	5.88394	5.56595	5.43273	5.41123	-1.17561	-0.249402	0.926207	-0.00694759	0.299085	0.0748573	0.000447602	0.426212	0.00690583	0.982667	0.390331	0.810682	-1	0	0	0	0	0	8
ENSTGUG00000009035	2	TDP2	protein_coding	+	92182226	92195211	4.64199	5.00952	4.68163	4.27818	5.08485	4.84068	4.35921	4.18534	4.24751	4.04745	4.09851	4.3375	-1.1742	-0.602135	0.572063	0.122808	0.133404	-0.30117	0.000456857	0.0591061	0.0717177	0.712282	0.694459	0.344134	-1	0	0	0	0	0	10
ENSTGUG00000026034	2	ZBTB14	protein_coding	+	102046145	102089932	5.37862	5.63402	6.09139	7.19675	5.53617	5.99757	8.31335	8.51706	7.79986	8.92178	9.41567	8.4919	1.40519	0.486408	-0.918779	-0.697605	0.334934	1.64097	0.00830128	0.328709	0.09337	0.099171	0.483226	0.000467361	0	0	0	0	0	1	4
ENSTGUG00000010204	2	THOC1	protein_coding	+	103910666	103932067	5.82292	6.75928	5.90251	5.76216	5.84698	5.99526	5.61989	5.68605	5.67524	5.52862	5.55204	5.64628	-1.02118	-0.312688	0.708488	-0.0895832	-0.0817453	-0.0834297	9.91974e-05	0.192888	0.00623402	0.709219	0.752897	0.719924	-1	0	0	0	0	0	10
ENSTGUG00000021276	2		lncRNA	-	104274494	104280849	-0.853674	-2.12987	-1.42131	0.829885	-3.01114	0.255667	0.542686	0.620877	0.310801	0.560697	0.761221	-0.110787	5.11722	1.14186	-3.97536	-0.278716	0.885358	1.18208	0.000214514	0.270843	0.00464639	0.743488	0.356305	0.169168	1	0	0	0	0	0	2
ENSTGUG00000010914	2		protein_coding	-	110321314	110324940	3.90182	4.90677	3.87795	3.33668	3.98619	4.19629	2.67125	2.67325	3.3369	2.19862	2.24218	2.42554	-1.65445	-0.835732	0.818722	-0.0455681	-0.419949	-0.84701	0.000475209	0.0683265	0.0640682	0.936497	0.470639	0.120507	-1	0	0	0	0	0	10
ENSTGUG00000011005	2	RGS20	protein_coding	+	112174408	112212944	0.479469	-2.66652	0.953323	1.57955	-0.310445	0.472093	1.08103	1.11427	1.50297	1.40569	1.87097	1.63469	5.03598	0.633602	-4.40238	-0.498528	-0.975614	-0.152423	9.07467e-05	0.460838	0.000747067	0.518509	0.251305	0.831983	1	0	0	0	0	0	2
ENSTGUG00000011257	2	MTFR1	protein_coding	+	116714449	116742081	6.49496	6.60187	6.69943	7.37343	6.7187	6.71067	7.77382	7.98351	7.47368	8.55117	8.58912	7.96842	0.547816	0.458289	-0.0895268	-0.247641	0.105533	1.13052	0.0603809	0.125383	0.771889	0.351784	0.729038	0.000213531	0	0	0	0	0	1	4
ENSTGUG00000011325	2	MCMDC2	protein_coding	+	117197271	117207167	4.28191	2.28676	4.80347	5.27404	3.8394	5.22599	5.65796	5.42665	5.53955	5.59264	5.33799	5.81925	3.42979	-0.473513	-3.9033	0.485964	-0.042868	-0.594159	0.000642306	0.494987	0.000211773	0.429229	0.946867	0.321336	0	0	-1	0	0	0	2
ENSTGUG00000025605	2	MRPS28	protein_coding	-	122564991	122644812	4.80839	5.38698	4.85252	5.45837	4.84403	4.93417	5.46039	5.55396	4.97466	6.19435	5.94225	4.86432	0.0357596	0.480073	0.444314	0.15853	1.0818	1.65723	0.920154	0.20857	0.261854	0.625884	0.00766015	3.39619e-05	0	0	0	0	0	1	5
ENSTGUG00000011651	2	PAG1	protein_coding	-	122979038	123088146	5.89987	5.89985	6.35446	5.2256	5.91861	6.24301	5.01289	5.01342	5.52442	4.88535	4.94803	5.16916	-0.692985	-1.47199	-0.779007	-0.0632068	-0.667793	-0.732135	0.043337	0.000142016	0.0288495	0.866654	0.0998066	0.0478692	0	-1	0	0	0	0	10
ENSTGUG00000011987	2	LAPTM4B	protein_coding	+	129178222	129238192	7.67326	7.0366	8.93277	8.00203	7.56304	8.66351	7.81145	7.82701	8.43561	8.56477	7.98199	8.41621	1.07566	-1.92098	-2.99664	0.567216	-1.22892	-1.04282	0.0516905	0.00148031	2.07911e-05	0.282434	0.0476858	0.0529001	0	0	-1	0	0	0	2
ENSTGUG00000026099	2	RGS22	protein_coding	-	130066389	130253249	5.39655	4.41042	5.84087	6.80859	5.11564	5.97086	7.43315	7.83059	7.11041	8.50314	8.73686	7.99685	2.67908	0.393407	-2.28568	-0.631167	-0.240959	1.4602	0.00018829	0.480917	0.00170356	0.182942	0.656042	0.00398436	1	0	0	0	0	0	4
ENSTGUG00000019400	2	COLEC10	protein_coding	+	137809089	137831468	4.87125	6.01021	5.01107	4.5398	5.65474	4.61604	3.97031	3.96844	4.57291	3.39106	3.77867	3.53724	-2.2539	-0.216062	2.03784	-0.385741	-0.169533	-0.363043	9.49102e-05	0.693055	0.000623115	0.561376	0.801829	0.558285	-1	0	0	0	0	0	8
ENSTGUG00000012445	2	KLHL38	protein_coding	-	139529363	139542087	-0.536202	-0.481773	-0.165462	-0.279326	-0.667496	-1.87454	0.395523	1.37411	-0.817126	1.19231	1.03959	-0.655156	0.333741	1.22448	0.890735	-0.825863	2.26333	3.88598	0.705985	0.204848	0.37861	0.236248	0.0148541	1.76833e-05	0	0	0	0	0	1	5
ENSTGUG00000026900	2		lncRNA	+	146070475	146077352	-0.496198	-3.18084	0.550092	0.153693	-1.88768	1.51035	0.759127	0.77298	1.80427	0.836386	0.444441	2.01198	4.72602	-2.40295	-7.12896	0.378092	-2.298	-2.59883	0.00344166	0.0326801	4.19097e-05	0.704132	0.0297243	0.00720948	0	0	-1	0	0	0	2
ENSTGUG00000012651	2	CHRAC1	protein_coding	+	146871234	146874191	5.87773	6.50514	5.88367	5.5948	6.13607	6.12736	5.52953	5.73273	5.57985	5.07204	5.17132	5.37825	-1.16868	-0.538501	0.630183	-0.302479	0.100963	-0.0540545	0.000431095	0.0880732	0.0510023	0.35415	0.76834	0.861485	-1	0	0	0	0	0	8
ENSTGUG00000029287	2		lncRNA	+	147246179	147247306	-4.13165	-3.75501	-3.44837	-1.20161	-5.41467	-4.37008	-0.323176	0.19384	-2.35403	1.19568	1.00562	-2.18141	3.83642	2.48519	-1.35123	-0.326957	3.88909	5.7349	0.0857705	0.258113	0.584027	0.782951	0.0235624	0.000384892	0	0	0	0	0	1	4
ENSTGUG00000013575	1	CLPB	protein_coding	-	4159013	4227980	5.87995	6.17833	5.93129	6.78187	6.1042	6.09117	7.19191	7.36352	6.6807	7.59135	7.60479	6.78768	0.379293	0.639365	0.260073	-0.185047	0.91544	1.49993	0.3283	0.119892	0.539612	0.599851	0.0313117	0.000235719	0	0	0	0	0	1	4
ENSTGUG00000013505	1	RCSD1	protein_coding	+	14898512	14928578	4.81171	5.49739	4.89039	4.49139	5.60173	4.94238	4.2818	4.70037	4.22089	3.86297	4.37538	4.09673	-1.79603	-0.529672	1.26636	-0.93097	0.245978	0.758117	0.000108957	0.218949	0.00499912	0.0521248	0.622046	0.0913557	-1	0	0	0	0	0	10
ENSTGUG00000013470	1	RAB6A	protein_coding	-	18310791	18352799	6.93416	7.47235	6.96011	6.76028	7.37043	7.07209	6.46574	6.37422	6.4796	6.06071	6.31795	6.17665	-1.14834	-0.337764	0.810577	-0.165727	0.275215	0.0359154	0.000394183	0.264382	0.0139026	0.58602	0.411917	0.903863	-1	0	0	0	0	0	8
ENSTGUG00000013426	1	F5	protein_coding	-	20458442	20523825	6.64089	6.92681	6.49253	6.87611	6.80294	6.5233	7.3263	7.54329	6.94234	7.53692	7.9605	7.26735	-0.212743	0.501178	0.713922	-0.640569	0.442917	1.2941	0.44468	0.0959669	0.0264539	0.0228336	0.156946	4.75473e-05	0	0	0	0	0	1	4
ENSTGUG00000023696	1		lncRNA	-	21631215	21634571	-4.97549	-5.24273	-5.19521	-3.8947	-5.17069	-4.06403	-2.99444	-0.384684	0.258364	0.127123	1.39401	1.28342	1.54323	0.38905	-1.15418	-3.87665	-7.53067	-0.532459	0.496481	0.866627	0.642766	0.00715355	0.000274634	0.617009	0	0	0	0	-1	0	3
ENSTGUG00000026154	1		lncRNA	+	22755010	22759058	-3.5554	-5.24273	-1.36301	-0.520548	-3.75493	-0.943557	1.74145	3.386	1.59411	2.18451	3.73222	2.83339	4.92171	-1.76939	-6.6911	-3.19227	-0.944594	2.69073	0.0203395	0.275729	0.00241343	0.000260992	0.326072	0.000601551	0	0	0	-1	0	0	3
ENSTGUG00000029579	1		lncRNA	-	24758875	24762561	1.09588	0.570951	0.21735	1.2189	0.205422	-0.021388	2.12921	1.19329	0.0304612	1.69426	0.60709	-0.118131	1.53841	2.11882	0.580411	2.02309	4.34609	1.88805	0.130695	0.0560511	0.619022	0.0325179	0.000128227	0.0647878	0	0	0	0	1	0	5
ENSTGUG00000013348	1	CASR	protein_coding	+	25884281	25979408	3.04889	2.04465	3.14311	4.13598	1.98688	3.94303	4.16136	3.55931	4.66093	4.17752	4.23646	4.5934	3.15334	0.0987203	-3.05462	0.543108	-0.931609	-1.45856	0.000259377	0.877079	0.000625179	0.357311	0.117737	0.0125751	1	0	0	0	0	0	2
ENSTGUG00000013339	1	NCAPD2	protein_coding	+	26127386	26155978	6.85032	6.88584	6.53251	7.2343	7.01275	6.89379	7.76962	7.95805	7.16563	8.27621	8.62996	7.69192	0.186034	0.658324	0.472291	-0.542172	0.681692	1.73045	0.536177	0.04481	0.161867	0.0672638	0.0478009	2.36935e-06	0	0	0	0	0	1	4
ENSTGUG00000013319	1	ZNF384	protein_coding	-	26297314	26323452	5.80356	5.93015	5.89004	6.22725	5.90083	5.90028	7.01528	7.2292	6.71619	7.4556	7.73106	7.08755	0.199833	0.240493	0.0406597	-0.489388	0.226812	1.15652	0.495451	0.427226	0.898193	0.0687985	0.45064	0.00013558	0	0	0	0	0	1	4
ENSTGUG00000013238	1	ZYX	protein_coding	-	26765441	26778223	7.93649	8.4552	8.07858	7.65995	8.41695	8.08521	7.40594	7.48012	7.60387	6.82121	7.08519	6.99446	-1.2757	-0.567349	0.70835	-0.338162	0.213545	-0.0330266	5.22866e-05	0.0499751	0.0206981	0.224	0.490167	0.902854	-1	0	0	0	0	0	8
ENSTGUG00000013222	1	CLCN1	protein_coding	-	26833992	26889088	-0.500284	-1.37325	-0.63292	-0.08954	-0.895739	-1.22177	-0.410108	1.73882	-0.503653	0.194359	2.41115	1.23909	1.67916	1.26486	-0.414302	-4.36572	-1.55565	3.41454	0.2007	0.332793	0.77374	0.000129764	0.225646	0.000685458	0	0	0	-1	0	0	4
ENSTGUG00000021757	1		lncRNA	+	27972329	27978542	2.559	1.37102	1.91635	3.1694	1.65847	2.30908	3.26498	2.39089	3.04472	3.50045	3.33501	3.20394	2.69891	1.50296	-1.19595	1.03953	0.281296	-0.522763	0.00035272	0.0236047	0.113982	0.0697525	0.616617	0.33656	1	0	0	0	0	0	2
ENSTGUG00000013014	1	ALG8	protein_coding	-	29340865	29352182	6.50432	6.15252	6.34865	6.91601	6.09921	6.6143	6.78539	6.66035	6.80274	6.77484	6.4502	6.95695	1.16861	0.457386	-0.711221	0.44967	-0.188915	-0.649134	0.000202536	0.105905	0.0230325	0.0991137	0.521513	0.0191567	1	0	0	0	0	0	2
ENSTGUG00000012806	1	MTMR2	protein_coding	-	36590605	36652238	5.76112	5.56685	5.55148	5.6413	5.6412	5.71005	5.2265	5.09159	5.60691	5.20411	4.81244	5.40916	0.194367	0.140895	-0.0534716	0.526579	-0.563068	-1.11204	0.453265	0.592913	0.848026	0.0751918	0.065422	0.00039389	0	0	0	0	0	-1	10
ENSTGUG00000024680	1	ANGPTL5	protein_coding	-	38862853	38876163	0.992551	0.406984	1.64473	2.44681	0.0616819	1.66152	2.77917	3.1559	2.58394	3.47174	3.35231	3.0285	2.9707	0.133116	-2.83758	-0.2573	-0.0541058	0.895766	0.000313821	0.83454	0.000872074	0.587941	0.920654	0.0601897	1	0	0	0	0	0	4
ENSTGUG00000012764	1	CEP126	protein_coding	+	38878576	38916791	3.3778	3.99237	4.17858	5.27393	3.70945	4.35373	5.88562	6.64554	5.48341	6.89173	7.22049	6.16229	0.949911	0.119427	-0.830484	-1.08867	0.12554	2.22032	0.156757	0.851878	0.236143	0.0166446	0.805872	2.04807e-05	0	0	0	0	0	1	4
ENSTGUG00000012664	1	CWF19L2	protein_coding	-	40869982	40942202	4.99765	5.28483	4.92374	5.23771	5.24551	4.95886	5.52995	5.85945	5.19053	5.67738	6.0094	5.49222	-0.294977	0.352769	0.647746	-0.661523	0.377151	1.1861	0.365784	0.306959	0.076185	0.0322485	0.264336	0.00035385	0	0	0	0	0	1	4
ENSTGUG00000012476	1	TDRD3	protein_coding	-	52672243	52768428	5.45139	6.00058	5.48503	5.91959	5.6764	5.56245	6.27491	6.61058	5.97149	6.7937	7.07408	6.45531	-0.305999	0.323499	0.629498	-0.616051	0.12301	1.25785	0.35899	0.359387	0.0909825	0.0485979	0.72237	0.000257277	0	0	0	0	0	1	4
ENSTGUG00000012438	1	ELF1	protein_coding	-	55959453	56048210	4.22674	4.68508	4.88898	4.79227	4.88951	4.59777	5.40015	6.00683	5.09869	6.22771	6.62806	5.82647	-0.55558	-0.467744	0.0878363	-1.00703	-0.12485	1.70973	0.267214	0.35636	0.865005	0.0147114	0.786228	0.000136871	0	0	0	0	0	1	4
ENSTGUG00000012156	1	PHF11	protein_coding	+	59352499	59384408	5.65191	5.62154	5.04543	5.4247	5.55269	5.42484	5.69254	5.24425	5.33308	5.26665	5.39684	5.05956	-0.0976113	0.606342	0.703954	0.318096	0.992435	0.248448	0.64962	0.0122523	0.00600927	0.162659	0.000244756	0.264344	0	0	0	0	1	0	8
ENSTGUG00000011903	1	ALG5	protein_coding	+	62328442	62348778	5.55273	6.15291	5.85644	5.04868	5.8225	5.54122	4.92214	4.91466	5.12885	4.60507	4.77206	4.96711	-1.37401	-0.796252	0.577756	-0.159516	-0.251691	-0.409241	5.04662e-06	0.0038331	0.0286439	0.570394	0.390754	0.130692	-1	0	0	0	0	0	10
ENSTGUG00000027539	1		lncRNA	+	67074755	67090018	0.563871	-0.550191	1.20145	2.55224	0.766851	0.932604	4.295	5.06762	4.09969	5.03107	5.92646	4.98612	2.89945	0.982056	-1.9174	-1.66801	-0.495813	1.90827	0.0072344	0.284417	0.0855788	0.000640074	0.345583	8.88204e-05	0	0	0	0	0	1	4
ENSTGUG00000019060	1		lncRNA	+	68448181	68455169	-2.74075	-5.24273	-1.94889	-1.1637	-3.70325	-3.10885	-1.12249	-1.15893	-0.251716	-0.766209	0.297647	0.650995	5.04153	1.15328	-3.88825	-1.02741	-2.64426	-1.26057	0.000477091	0.314724	0.00872095	0.248176	0.00912271	0.119638	1	0	0	0	0	0	3
ENSTGUG00000027561	1	IL17D	protein_coding	-	68637149	68647764	2.36954	0.109656	3.35758	1.90385	1.79554	2.46814	2.06712	2.687	3.02376	2.87117	3.0684	3.44428	2.3682	-1.55233	-3.92053	-0.817111	-2.33381	-0.71264	0.00746454	0.0257035	5.9499e-05	0.206397	0.00301657	0.217351	0	0	-1	0	0	0	2
ENSTGUG00000018875	1		lncRNA	-	74066514	74074079	-2.34752	-3.61912	-2.09173	-0.245887	-4.32381	-2.36793	-2.64476	-3.09487	0.431507	-1.98361	-3.16392	0.246495	5.34952	1.86626	-3.48326	1.63042	-5.96752	-6.93679	0.00749896	0.261109	0.0961598	0.373996	0.00218729	0.000175172	0	0	0	0	0	-1	9
ENSTGUG00000010153	1	CRACDL	protein_coding	-	83269451	83314992	2.99552	-0.168749	3.09109	4.07567	1.347	2.95698	4.4708	4.3117	4.59995	4.96989	5.26898	5.65629	5.89293	1.02312	-4.86981	-0.139993	-1.31465	-0.675556	0.000454617	0.354431	0.0041906	0.86013	0.133852	0.368823	1	0	0	0	0	0	4
ENSTGUG00000023371	1		lncRNA	-	83360783	83364379	1.60457	3.00264	2.8906	1.41291	1.44244	2.23192	2.00883	1.11427	2.72508	1.70725	1.25574	3.13842	-1.4276	-2.10504	-0.677434	1.34607	-1.84585	-3.49351	0.1147	0.0240727	0.436568	0.172649	0.0466894	0.000458111	0	0	0	0	0	-1	9
ENSTGUG00000018334	1	RFX8	protein_coding	-	84370222	84402790	4.57166	3.51223	6.87817	8.45512	3.34962	7.01224	9.52978	9.47029	8.867	10.3773	10.1864	9.59154	6.16494	-0.863631	-7.02857	0.250398	0.601011	1.19811	0.00117762	0.499625	0.000344623	0.81221	0.621892	0.261837	0	0	-1	0	0	0	4
ENSTGUG00000026318	1	TMEM182	protein_coding	+	84926435	84947356	2.24403	2.17059	3.13311	2.87661	1.39406	3.21716	3.60838	2.98792	3.86551	3.02062	2.81933	3.984	1.55599	-1.22963	-2.78563	0.821752	-0.63275	-2.04226	0.0314195	0.0534014	0.00043766	0.170226	0.256766	0.000784127	0	0	-1	0	0	0	2
ENSTGUG00000009666	1	SULT1C3	protein_coding	+	87036364	87043480	2.23969	3.17306	3.31025	0.856594	1.99628	3.41979	1.54352	2.49642	1.64075	0.284389	2.94995	2.33789	-2.07306	-3.63375	-1.56069	-3.61846	-0.891615	1.46772	0.0269882	0.000242452	0.0616464	0.000801889	0.394861	0.0842249	0	-1	0	0	0	0	10
ENSTGUG00000020158	1		lncRNA	-	94000186	94003320	1.48771	0.473646	1.53659	0.483206	0.670493	1.24501	1.33478	0.65978	1.72941	1.15556	0.0592572	2.23662	0.826778	-0.810686	-1.63746	1.77131	-1.29647	-3.247	0.286663	0.26692	0.0466574	0.0280639	0.0788701	0.000103944	0	0	0	0	0	-1	9
ENSTGUG00000008126	1	MOSPD2	protein_coding	+	96618040	96649582	4.87123	4.93546	5.14989	5.26841	4.7926	5.12162	5.70593	6.36831	5.77326	6.78083	7.35707	6.46102	0.411587	-0.131857	-0.543444	-1.23862	-0.822415	1.4911	0.33433	0.752648	0.231809	0.00105902	0.0481907	0.000123532	0	0	0	0	0	1	4
ENSTGUG00000007974	1		protein_coding	-	97031022	97060075	3.69662	0.468496	1.79004	3.30975	1.41303	1.88838	3.57651	2.66898	2.80428	3.78172	2.59312	3.2423	5.12485	3.32795	-1.7969	2.09614	1.10645	-0.784482	0.000110386	0.00290528	0.177503	0.0260909	0.210169	0.384145	1	0	0	0	0	0	2
ENSTGUG00000007964	1	ZRSR2	protein_coding	+	97062160	97080957	5.83911	6.28183	5.80627	6.08465	6.15198	5.98673	6.18384	6.21512	5.85858	6.14745	6.46747	5.6364	-0.510063	0.130748	0.640811	-0.351306	0.872694	1.18761	0.0713969	0.650874	0.0397571	0.200836	0.00780033	0.000155845	0	0	0	0	0	1	6
ENSTGUG00000020947	1		lncRNA	-	98268006	98270958	0.183939	1.06559	0.136717	-0.0517656	0.0392073	0.85511	1.2839	0.280655	-0.0952181	0.350299	-0.085848	-0.520773	-0.972627	-0.859654	0.112973	1.4394	3.1838	0.810799	0.167578	0.236975	0.875227	0.0466241	0.000125053	0.264933	0	0	0	0	1	0	6
ENSTGUG00000007538	1	BCLAF3	protein_coding	-	98967772	98996943	4.34918	3.82355	4.15128	5.18515	4.14684	4.08153	6.21199	6.55521	5.59384	7.12154	7.35174	6.32214	1.56395	1.30153	-0.262419	-0.573419	0.507996	1.99096	0.0107343	0.0292652	0.682458	0.148513	0.270256	2.59915e-05	0	0	0	0	0	1	4
ENSTGUG00000007085	1	IL1RAPL1	protein_coding	+	102130356	102785089	0.121357	1.32292	-1.24701	-0.409158	0.169659	-0.553385	-0.0216202	-0.636595	-1.07528	-0.361452	-0.362429	-1.58081	-1.78038	1.5126	3.29297	0.615952	2.61285	1.65707	0.00601675	0.0441311	8.11089e-05	0.371835	0.00162532	0.0262045	0	0	1	0	0	0	8
ENSTGUG00000020544	1		lncRNA	-	103025158	103030959	0.732527	-4.154	-1.6505	1.52254	-1.13359	-0.439959	0.176352	-0.682132	0.120828	2.03558	1.02634	0.21614	7.54266	4.34553	-3.19713	1.86772	0.0157358	0.0072399	1.61045e-05	0.000869057	0.0596184	0.0789974	0.989012	0.994454	1	0	0	0	0	0	2
ENSTGUG00000029051	1		lncRNA	-	103033788	103039509	3.90559	-0.198327	3.4976	4.84513	2.65593	3.35803	4.85869	3.78769	4.68146	5.74458	4.98197	4.68395	6.29313	1.89511	-4.39802	1.83361	0.351976	-0.595746	0.000349239	0.0901198	0.0125151	0.0525016	0.704239	0.512418	1	0	0	0	0	0	2
ENSTGUG00000006139	1	FUNDC1	protein_coding	-	107513786	107528106	6.64094	6.94531	6.80203	6.99324	6.57311	6.73456	7.83505	7.81049	7.4445	8.61685	8.85363	8.02803	0.11577	0.0976013	-0.0181686	-0.212218	0.197562	1.19158	0.686878	0.744871	0.95388	0.435997	0.528513	0.000160553	0	0	0	0	0	1	4
ENSTGUG00000005778	1		protein_coding	+	108864472	108889289	-0.84955	-0.863431	-0.766696	0.254876	-1.04522	-0.0337275	-0.12221	0.883891	1.67532	0.885551	2.55636	2.93483	1.31397	0.20575	-1.10822	-2.67691	-4.85456	-1.16989	0.255662	0.853579	0.370054	0.00510099	6.74764e-05	0.120063	0	0	0	0	-1	0	3
ENSTGUG00000000534	1		protein_coding	-	113369427	113381633	3.3414	3.40392	3.71815	2.76771	3.20529	3.23831	2.37287	1.97692	2.88442	2.11592	1.42215	3.37838	-0.500107	-0.847352	-0.347245	1.08972	-1.51706	-2.86373	0.366343	0.133468	0.541514	0.12747	0.028727	0.000120525	0	0	0	0	0	-1	10
ENSTGUG00000000528	1		protein_coding	+	113787506	113792440	3.90519	4.54612	3.6491	4.32353	4.20855	3.88941	4.03912	4.97769	3.2092	4.13031	5.79406	3.07864	-0.525955	0.69021	1.21617	-2.60232	1.79041	4.48392	0.467166	0.385152	0.140387	0.000576058	0.0445837	8.94521e-07	0	0	0	0	0	1	5
ENSTGUG00000029169	1		protein_coding	-	114358056	114363907	-0.270938	2.29429	-0.761831	2.7072	1.82855	-0.351152	0.790023	1.50144	-0.810326	-0.160012	1.1878	-1.93959	-1.68657	3.54925	5.23582	-2.05923	4.32996	5.43916	0.133051	0.0207698	0.000929397	0.10212	0.00863568	0.000428695	0	0	0	0	0	1	8
ENSTGUG00000022181	3		protein_coding	+	794809	925540	-2.85762	-3.30194	-3.20496	-3.93712	-2.80112	-3.01578	-3.51931	-1.63492	-0.0658139	-2.46851	0.57315	-0.393685	-0.691684	-0.574003	0.117682	-4.92605	-6.57912	-0.602272	0.663311	0.722419	0.943739	0.000896628	0.000346186	0.565573	0	0	0	0	-1	0	3
ENSTGUG00000014698	3	IFT172	protein_coding	-	2265010	2303296	7.12871	7.13413	7.11998	7.35433	7.14508	7.11008	7.69756	7.96706	7.54382	8.38148	8.67281	8.04624	0.203835	0.252981	0.0491452	-0.560825	-0.194933	1.04981	0.459729	0.381457	0.870579	0.0425615	0.52546	0.000486213	0	0	0	0	0	1	4
ENSTGUG00000013278	3	EFHC1	protein_coding	-	4303086	4319233	5.72446	4.54907	6.50473	7.61424	5.36202	6.72592	8.30085	8.66091	8.17606	8.83913	8.88912	8.71055	3.4276	0.108051	-3.31955	-0.410047	-0.284914	0.66342	0.000481649	0.887876	0.0011411	0.541896	0.712389	0.325276	1	0	0	0	0	0	4
ENSTGUG00000013264	3	TFAP2D	protein_coding	-	5063402	5116568	-3.56586	-4.46825	-3.77968	-0.609433	-3.69469	-5.61788	1.58024	-4.60279	-4.42233	0.413435	-4.15133	-5.10439	3.98765	5.22227	1.23462	10.7478	12.6872	0.772598	0.285167	0.188407	0.781059	0.00384205	0.000316478	0.850617	0	0	0	0	1	0	6
ENSTGUG00000029077	3		lncRNA	-	5782107	5795294	-2.81479	-5.24273	-1.61063	-0.925257	-1.14743	-1.32611	0.0106194	0.530305	2.14516	0.787585	1.74078	2.38	2.65012	-0.803301	-3.45342	-1.47288	-4.50392	-2.25407	0.120879	0.579432	0.053188	0.135513	0.000271256	0.0103814	0	0	0	0	-1	0	3
ENSTGUG00000013229	3	PLA2G7	protein_coding	-	6616760	6636794	7.88919	8.38116	8.56154	7.68238	8.15094	8.18501	7.13409	7.42776	7.77647	7.46572	7.41053	7.59866	-0.960523	-1.17497	-0.21445	-0.238482	-1.10695	-0.536841	0.00168531	0.000381782	0.478382	0.402199	0.00192096	0.0635907	0	-1	0	0	0	0	10
ENSTGUG00000013192	3	TP53I3	protein_coding	+	7800128	7805979	1.62952	1.43614	0.935199	1.72857	0.580606	1.11795	1.89764	2.60417	1.34796	2.811	2.7485	1.44897	1.34134	1.30494	-0.0363966	-0.644037	0.998343	2.55574	0.0894842	0.108644	0.966382	0.311434	0.199612	0.000490192	0	0	0	0	0	1	4
ENSTGUG00000023134	3		lncRNA	-	14913362	14917578	4.15218	3.63706	4.97007	5.16225	4.1032	5.359	5.36033	5.29687	5.69855	5.33541	5.57095	5.81581	1.57417	-1.01464	-2.58881	-0.172077	-0.793696	-0.646541	0.00386419	0.027436	2.47361e-05	0.663155	0.0682967	0.0942972	0	0	-1	0	0	0	2
ENSTGUG00000012998	3	ID2	protein_coding	-	16364676	16366678	3.56267	4.51662	5.01826	3.49884	4.27433	4.47723	3.52328	4.05923	3.9255	3.4126	4.05588	3.94221	-1.72944	-2.43398	-0.704538	-1.17923	-0.821153	0.247398	0.000623053	8.73078e-06	0.103711	0.0169419	0.113323	0.560493	0	-1	0	0	0	0	10
ENSTGUG00000012912	3	MYOM2	protein_coding	+	21424880	21493486	6.08622	5.21339	5.96308	6.54493	5.8886	6.30663	6.27834	6.03825	6.05186	6.19225	6.10017	6.00652	1.52916	0.361445	-1.16772	0.332168	0.498295	0.0800376	0.000295367	0.313986	0.00654724	0.346069	0.199681	0.8167	1	0	0	0	0	0	2
ENSTGUG00000012854	3	GCLC	protein_coding	-	24123150	24159084	5.49303	5.82485	5.7478	6.34952	5.65307	5.69141	7.03247	7.13916	6.56112	7.78633	7.93966	7.13609	0.364625	0.403339	0.0387146	-0.260038	0.367723	1.38162	0.335919	0.30315	0.92455	0.428084	0.333204	0.00024668	0	0	0	0	0	1	4
ENSTGUG00000012837	3	GFRAL	protein_coding	+	24769246	24799780	0.385574	-2.41549	-0.57663	1.47877	-0.218263	0.0293573	1.29249	0.0049104	0.0409959	1.65622	0.371154	0.235714	4.4981	2.41161	-2.08648	2.57265	2.30827	0.0993542	7.88819e-05	0.00846125	0.0621655	0.00258374	0.00685084	0.902096	1	0	0	0	0	0	2
ENSTGUG00000029371	3		lncRNA	-	29606357	29613623	-1.57679	-3.32116	1.25889	1.31814	-2.01943	1.81319	-0.309727	-0.521845	1.8922	1.16037	1.15606	2.00389	5.08195	-3.33072	-8.41267	0.216428	-4.51554	-3.26187	0.00404431	0.00583989	1.1457e-05	0.853502	0.00117748	0.00399626	0	0	-1	0	0	0	2
ENSTGUG00000012718	3	SMAP1	protein_coding	+	29621531	29716966	5.69846	6.08748	5.7622	5.33247	5.89751	5.68941	5.24957	5.19762	5.30254	5.16261	5.13869	5.13741	-0.954052	-0.420679	0.533373	0.0758632	0.0591809	-0.103641	9.72828e-05	0.0627131	0.0224845	0.74214	0.809004	0.642071	-1	0	0	0	0	0	10
ENSTGUG00000028003	3	MEI4	protein_coding	+	32196333	32344254	4.00004	3.54919	4.5423	4.20122	3.86391	4.67469	4.23709	4.06005	4.49111	4.30181	3.9805	4.52875	0.788148	-1.01574	-1.80389	0.49835	-0.545682	-0.979306	0.068899	0.0125645	0.000244118	0.217021	0.187822	0.0142636	0	0	-1	0	0	0	9
ENSTGUG00000012589	3	HMGN3	protein_coding	-	32789110	32812899	5.29112	6.14971	5.72859	4.4945	5.50309	5.43949	4.33558	4.48795	4.90831	4.07832	4.08489	4.51226	-1.86718	-1.38246	0.484724	-0.158944	-0.749408	-0.847725	2.57256e-05	0.00126852	0.19931	0.726963	0.117765	0.0533681	-1	0	0	0	0	0	10
ENSTGUG00000012385	3	CASP8AP2	protein_coding	+	36829412	36849587	6.84635	6.77432	6.68676	7.49802	6.97229	6.78785	8.11702	8.28672	7.55141	8.66501	8.82877	8.1169	0.597763	0.869759	0.271995	-0.33346	0.565727	1.44718	0.120352	0.0344545	0.5141	0.351927	0.175542	0.000376638	0	0	0	0	0	1	4
ENSTGUG00000012285	3	USP45	protein_coding	-	40844121	40897260	6.35086	6.47707	6.00777	5.22911	6.17682	5.7485	5.1443	5.06754	5.34968	4.83838	4.68455	4.84323	-1.07392	-0.176302	0.897619	0.23059	0.0956782	-0.44083	0.000358749	0.529339	0.00357556	0.469488	0.770038	0.156337	-1	0	0	0	0	0	10
ENSTGUG00000012218	3	BVES	protein_coding	-	43439849	43466257	3.58533	1.62461	1.76821	3.85567	3.62658	1.7528	3.42504	2.51834	2.10723	3.22338	2.76912	2.38766	2.18981	3.91998	1.73018	1.36096	2.35519	0.792569	0.0147023	0.000222044	0.108197	0.110067	0.0107163	0.360024	0	1	0	0	0	0	5
ENSTGUG00000012072	3	WASF1	protein_coding	-	45609533	45670053	3.72356	3.78461	3.84742	4.34228	3.572	3.82007	4.66671	5.42527	4.42321	5.31977	5.93847	5.04484	0.709222	0.398347	-0.310876	-1.37727	-0.134639	1.89569	0.17479	0.441635	0.577447	0.00131951	0.769385	2.71481e-05	0	0	0	0	0	1	4
ENSTGUG00000011964	3	HDAC2	protein_coding	-	47515005	47542910	6.72209	7.25249	6.72698	6.47982	7.07751	6.6912	6.18828	6.01624	6.03962	5.79211	5.82811	5.8086	-1.12809	-0.216269	0.911818	0.136047	0.52835	-0.00387232	0.000231107	0.442811	0.00386273	0.642405	0.102437	0.98922	-1	0	0	0	0	0	8
ENSTGUG00000011930	3	ZUP1	protein_coding	-	48598412	48609347	5.22185	5.63272	4.65207	5.17268	4.89462	4.71464	5.67323	5.45243	4.80401	5.80272	5.99012	5.154	-0.132817	1.02782	1.16064	0.0334041	1.38845	1.48454	0.715749	0.0155274	0.00873929	0.922041	0.00117708	0.000213697	0	0	0	0	0	1	5
ENSTGUG00000011898	3		protein_coding	+	48988261	49007302	1.29046	-1.03079	1.41415	2.65147	0.464921	2.19263	3.04365	2.18975	2.75708	2.43388	3.104	2.6351	4.5078	0.335153	-4.17265	0.183778	0.695124	-0.0984229	0.000205809	0.6898	0.000784631	0.797426	0.334252	0.88554	1	0	0	0	0	0	2
ENSTGUG00000028242	3	SLC35F1	protein_coding	+	49081005	49301914	5.38611	5.03906	5.3498	4.4103	4.78371	5.32492	3.94102	4.22907	4.75943	4.14978	3.18061	4.42536	-0.0263616	-0.878314	-0.851952	0.68112	-1.30276	-1.77511	0.941136	0.0181094	0.02761	0.133247	0.00718217	0.000209086	0	0	0	0	0	-1	10
ENSTGUG00000011847	3	GJA1	protein_coding	+	50510475	50520424	5.80897	5.81008	6.32547	4.88024	5.51541	6.1984	4.97231	4.56076	5.54693	4.78502	4.90213	5.13761	-0.63629	-1.83467	-1.19838	0.294447	-0.739915	-1.22166	0.153208	0.000251621	0.0111562	0.559259	0.153507	0.015402	0	-1	0	0	0	0	10
ENSTGUG00000011709	3	L3MBTL3	protein_coding	+	54301789	54380254	4.28627	4.76389	4.75244	3.90291	4.92696	4.45713	3.51981	3.98608	4.13977	3.87999	3.58486	4.04772	-1.50168	-1.02039	0.481282	-0.171134	-1.14786	-0.616553	3.93602e-05	0.00313402	0.130289	0.627595	0.00543612	0.0677808	-1	0	0	0	0	0	10
ENSTGUG00000011683	3		protein_coding	-	54814980	54823286	3.1662	1.75308	3.81382	4.22428	2.82123	4.33264	4.70537	4.62308	4.7011	5.22645	4.79193	5.00214	2.81617	-0.75599	-3.57216	0.516811	-0.292497	-0.288234	0.00208109	0.26856	0.000238919	0.356066	0.625047	0.592751	0	0	-1	0	0	0	2
ENSTGUG00000011418	3	PNLDC1	protein_coding	-	56871572	56883008	5.56853	5.3331	5.81893	5.60731	5.25786	5.9083	5.44915	5.31046	5.90472	5.40269	4.94572	5.79855	0.58489	-0.551387	-1.13628	0.595661	-0.804971	-1.44709	0.116156	0.128353	0.0060773	0.122185	0.0462255	0.00042674	0	0	0	0	0	-1	9
ENSTGUG00000020410	3	ZBTB2	protein_coding	-	57892406	57901634	5.18813	5.44599	5.47742	5.78374	5.15145	5.38717	6.59638	6.96012	6.21326	7.44812	7.76346	6.98947	0.374426	0.107279	-0.267147	-0.679083	-0.0099586	1.52086	0.350727	0.790602	0.534357	0.0467858	0.979148	8.35395e-05	0	0	0	0	0	1	4
ENSTGUG00000019822	3		lncRNA	+	63189746	63193336	0.931681	1.03596	1.76404	1.0559	0.995168	1.75471	-0.142242	1.08644	1.75661	0.987917	0.877176	1.51349	-0.0435513	-1.53118	-1.48762	-1.11794	-3.55459	-1.30649	0.947469	0.0217081	0.033981	0.119565	0.000162165	0.0422027	0	0	0	0	-1	0	9
ENSTGUG00000010638	3	OPN3	protein_coding	+	67137489	67153031	2.63788	2.47155	4.0229	4.1547	3.04495	3.75322	4.79112	5.32153	5.46638	5.68931	5.64558	6.17669	1.27608	-0.98354	-2.25962	-0.48669	-2.06084	-0.675957	0.0513958	0.0889454	0.00142407	0.22419	0.000107019	0.0765174	0	0	0	0	-1	0	3
ENSTGUG00000010103	3	SIPA1L2	protein_coding	+	70547741	70670444	4.8641	5.74615	5.70573	4.93798	5.77359	5.53697	4.8605	5.17095	5.28914	5.2456	5.11208	5.37613	-1.71766	-1.44062	0.277048	-0.176926	-0.944273	-0.382244	6.33085e-05	0.000641705	0.449706	0.638956	0.0291172	0.289837	-1	0	0	0	0	0	10
ENSTGUG00000026228	3	C6orf120	protein_coding	-	72653349	72658209	4.90054	5.1774	5.30143	4.59025	4.86478	5.12831	4.31921	4.90322	5.01935	4.68725	4.54856	5.18119	-0.55139	-0.938946	-0.387556	-0.445314	-1.56212	-0.748763	0.110349	0.00953764	0.268414	0.219309	0.000444265	0.0302049	0	0	0	0	-1	0	10
ENSTGUG00000008247	3	ZBTB18	protein_coding	-	81674031	81681485	5.41677	5.33452	5.64806	6.09519	5.59471	5.55172	6.54444	6.64262	5.73132	7.05744	6.9839	6.17491	0.582727	0.312183	-0.270543	-0.0246431	1.18265	1.72029	0.139205	0.424308	0.518509	0.941128	0.00471639	2.58241e-05	0	0	0	0	0	1	4
ENSTGUG00000008137	3	VEGFA	protein_coding	+	82651431	82673385	4.03662	4.48634	4.38561	4.03529	4.448	4.24881	4.67459	5.27228	4.58418	5.71492	6.10987	5.29193	-0.862424	-0.562505	0.299919	-0.992644	-0.526936	1.50604	0.0251094	0.144481	0.433765	0.00235867	0.145044	1.84166e-05	0	0	0	0	0	1	4
ENSTGUG00000007947	3	TCTE1	protein_coding	-	83190864	83201855	2.35838	1.4143	4.95094	6.60767	0.156726	4.69369	7.96075	8.05821	7.48286	8.71604	8.76116	8.15211	7.39502	-0.678585	-8.07361	-0.142575	0.286536	1.18439	0.000635366	0.587644	0.000217277	0.855705	0.751572	0.139467	0	0	-1	0	0	0	4
ENSTGUG00000025476	3	ZFAND3	protein_coding	+	83694590	83850537	7.44855	7.74366	7.49552	7.59575	7.40906	7.48793	8.20327	8.38742	7.89736	8.69599	9.15684	8.36958	-0.108425	0.0608525	0.169277	-0.645004	0.139603	1.27733	0.686322	0.828987	0.567178	0.0195543	0.64342	4.36613e-05	0	0	0	0	0	1	4
ENSTGUG00000006420	3	HAO1	protein_coding	-	88709423	88731657	-0.200907	-1.70297	-0.483325	0.572549	-2.13168	-1.13346	0.287914	0.222773	-0.738566	0.590255	0.00850626	-0.0181649	4.20629	1.98843	-2.21787	0.64689	1.33256	0.98801	0.000150274	0.0314644	0.0455569	0.405908	0.127848	0.214642	1	0	0	0	0	0	2
ENSTGUG00000006163	3	ANKEF1	protein_coding	+	89539781	89555629	2.85612	1.82618	4.19073	5.15692	2.40173	4.16677	5.86565	6.30472	5.7638	6.91371	7.08316	6.76112	3.78512	-0.34447	-4.12959	-0.608516	-0.79362	0.862958	0.000604927	0.657218	0.000295456	0.231958	0.18314	0.0899937	0	0	-1	0	0	0	4
ENSTGUG00000006051	3	SYNDIG1	protein_coding	-	90230693	90279732	0.516599	0.535361	3.35438	1.83451	2.5886	3.26158	0.809233	1.89039	1.5909	0.658583	1.11419	1.49434	-0.77285	-4.26486	-3.49201	-1.53676	-1.46677	-0.0806563	0.543733	0.000487391	0.00508899	0.228195	0.290909	0.942821	0	-1	0	0	0	0	9
ENSTGUG00000005464	3	WDR43	protein_coding	+	93089845	93114030	6.32197	6.84758	6.37955	6.60775	6.67664	6.49852	6.9759	7.17273	6.45372	7.1323	7.16434	6.63549	-0.594502	0.0516476	0.646149	-0.22888	0.862583	1.24787	0.0547654	0.869463	0.0561473	0.431364	0.0143473	0.000199496	0	0	0	0	0	1	4
ENSTGUG00000004902	3	KLHDC3	protein_coding	+	94227823	94248934	6.30365	6.48942	6.71179	7.73561	6.47453	6.69852	8.7769	8.97704	8.20309	9.26026	9.6343	8.8229	1.0753	0.62895	-0.446355	-0.574171	0.527806	1.58534	0.0156163	0.153245	0.334257	0.140933	0.23738	0.000304132	0	0	0	0	0	1	4
ENSTGUG00000004345	3	COQ8A	protein_coding	-	95041412	95083968	6.20257	6.68598	6.44494	6.77396	6.45007	6.48018	7.48223	7.87314	7.15362	7.90231	8.20531	7.63838	-0.159515	0.0514171	0.210932	-0.693918	0.172456	1.28646	0.530447	0.846145	0.447873	0.00656998	0.528368	1.02598e-05	0	0	0	0	0	1	4
ENSTGUG00000004318	3	ITPKB	protein_coding	+	95141087	95205172	6.00873	6.29109	6.21898	5.73357	6.39811	6.26749	5.48278	5.69381	5.53957	5.31623	5.6863	5.47561	-0.946901	-0.744174	0.202727	-0.5811	-0.04961	0.364935	0.000336835	0.00424977	0.410672	0.0271565	0.855969	0.138392	-1	0	0	0	0	0	10
ENSTGUG00000004203	3	SDE2	protein_coding	+	95475879	95481599	6.04912	6.75535	6.02241	6.61659	6.53333	6.1649	6.58215	6.49814	6.07188	6.4419	6.77116	6.00014	-0.62297	0.478403	1.10137	-0.245259	1.09228	1.19729	0.0444587	0.14049	0.00232351	0.411242	0.00295456	0.000405902	0	0	0	0	0	1	6
ENSTGUG00000003716	3	ABCG8	protein_coding	-	97646827	97676855	1.86957	1.15671	2.65739	2.61977	2.14097	2.99451	2.74912	2.69132	2.80193	2.65374	2.63856	3.29391	1.19165	-1.16256	-2.35421	0.0729795	-0.597595	-0.765962	0.0499559	0.0326992	0.000486309	0.884637	0.254951	0.110378	0	0	-1	0	0	0	2
ENSTGUG00000023480	3		lncRNA	-	100772132	100776373	0.530859	-0.7344	1.05142	1.04193	-0.546481	1.57899	1.71355	1.44162	2.05052	1.61118	1.66829	2.43771	2.85367	-1.05763	-3.91129	0.214824	-1.06113	-1.37833	0.00226482	0.147916	0.000113851	0.738533	0.112668	0.0268949	0	0	-1	0	0	0	2
ENSTGUG00000003167	3		protein_coding	+	100795482	100798353	2.07235	1.67178	2.177	3.67058	1.73352	2.63651	4.0382	4.19836	3.69318	4.50717	4.38956	3.88664	2.33762	0.929411	-1.40821	-0.0425442	0.496589	1.0081	0.000392844	0.0985311	0.0329169	0.911919	0.258801	0.0129824	1	0	0	0	0	0	4
ENSTGUG00000026929	3	SLC30A10	protein_coding	-	104232588	104238433	0.692898	-0.88585	2.01957	1.70473	-0.354363	1.68366	2.45675	2.85527	2.18059	3.4495	3.31087	2.83963	3.63784	-1.3056	-4.94344	-0.259899	-0.106732	1.14592	0.00213924	0.132125	0.000101997	0.688079	0.887521	0.0781406	0	0	-1	0	0	0	4
ENSTGUG00000002744	3		protein_coding	+	104388820	104396149	-2.29911	-3.09229	0.403951	2.21397	-4.54799	-0.201211	3.35861	4.86655	3.83183	4.96327	5.39721	4.73521	7.55514	-0.287883	-7.84302	-1.94188	-1.84983	1.69672	0.00049287	0.834576	0.000375122	0.00187111	0.0169491	0.00283104	0	0	-1	0	0	0	4
ENSTGUG00000023686	3	FLRT3	protein_coding	-	108674854	108690163	4.38623	5.34699	4.922	3.93173	4.79322	4.8235	3.62129	4.01976	4.31917	3.70416	3.39767	3.64242	-1.82225	-1.42753	0.394716	-0.091987	-0.71901	-0.544157	0.00014813	0.00244258	0.341464	0.85283	0.180532	0.247381	-1	0	0	0	0	0	10
ENSTGUG00000019884	3		lncRNA	+	111658267	111664576	1.61457	-0.301475	0.307066	2.33174	0.243929	1.26055	1.70302	2.54002	1.58792	3.23372	2.28659	1.61613	4.00386	2.37869	-1.62516	0.110125	0.202003	1.62258	0.000322727	0.0131704	0.149478	0.879066	0.818713	0.0345864	1	0	0	0	0	0	2
ENSTGUG00000028978	3		lncRNA	+	112234759	112241713	0.280562	1.20669	1.03585	2.01292	1.00225	1.11683	1.8724	2.78721	1.70683	1.97273	2.8796	1.51826	0.08454	0.140811	0.0562709	-1.82169	0.519703	2.44172	0.914498	0.86154	0.946754	0.00708167	0.48788	0.000440073	0	0	0	0	0	1	4
ENSTGUG00000022237	3		lncRNA	-	112879554	112884631	2.64527	2.30492	2.27672	3.32084	2.85019	1.73225	3.68776	2.56449	2.51789	3.52732	3.69188	2.20743	0.810991	1.95713	1.14614	0.958712	2.65022	1.53106	0.139815	0.00228046	0.077971	0.0594285	2.5455e-05	0.00581934	0	0	0	0	1	0	5
ENSTGUG00000015853	Z	ME2	protein_coding	+	1641377	1692242	7.29853	7.30548	7.70896	7.26498	7.32511	7.73122	7.2591	7.09293	7.6349	7.14222	7.49367	7.62744	-0.0670758	-0.876668	-0.809592	-0.185273	-0.74414	-0.675745	0.739178	0.000275465	0.00100777	0.364057	0.00299974	0.00219663	0	-1	0	0	0	0	9
ENSTGUG00000015973	Z		protein_coding	+	2413751	2438472	7.82445	8.39574	8.88985	7.65417	8.7751	8.90232	8.17164	8.87133	9.15617	7.6322	8.42207	9.1667	-1.69223	-2.31355	-0.621322	-1.48956	-1.97959	-1.02946	0.00137863	8.11362e-05	0.234975	0.00389815	0.00106724	0.0349327	0	-1	0	0	0	0	9
ENSTGUG00000000265	Z	KCMF1	protein_coding	+	4567124	4608741	6.94239	7.22369	7.29242	7.8428	7.32534	7.33168	8.59281	8.78929	8.11846	9.09386	9.30836	8.63702	0.236148	0.161084	-0.0750637	-0.410967	0.430149	1.34217	0.414418	0.592607	0.811998	0.142756	0.182017	4.47302e-05	0	0	0	0	0	1	4
ENSTGUG00000000418	Z	AUH	protein_coding	+	7173339	7284770	4.61904	5.24805	4.98343	4.28648	4.86435	4.70837	4.30902	4.10139	4.18212	4.06793	4.42982	4.38581	-1.20688	-0.786282	0.420599	-0.154255	0.0501193	-0.0367196	0.000151823	0.0101031	0.144433	0.617196	0.875291	0.899788	-1	0	0	0	0	0	10
ENSTGUG00000028341	Z	S1PR3	protein_coding	-	8093003	8102850	4.37415	5.38984	4.81635	3.50109	4.5103	4.36928	3.09951	2.75879	3.59889	3.04208	2.65402	3.23496	-2.0249	-1.31039	0.71451	0.728776	-0.634833	-1.42104	0.000164622	0.0120185	0.130931	0.258971	0.324324	0.023925	-1	0	0	0	0	0	10
ENSTGUG00000025769	Z		lncRNA	+	8321573	8341134	1.70734	0.0165084	2.09751	2.81101	1.2483	2.74094	3.1838	3.06713	3.14678	3.35629	3.35104	3.33846	3.25355	-0.320096	-3.57365	0.121924	-0.117636	-0.0670726	0.000664662	0.648233	0.000369565	0.834809	0.849345	0.904147	0	0	-1	0	0	0	2
ENSTGUG00000021825	Z	MBLAC2	protein_coding	+	16455014	16459367	4.92161	5.0803	4.81343	5.08081	5.253	4.87725	5.09169	4.6282	4.60068	4.61649	4.37761	4.36453	-0.33088	0.311745	0.642625	0.702374	1.21817	0.040598	0.147703	0.192585	0.0135566	0.00783668	4.1847e-05	0.866431	0	0	0	0	1	0	6
ENSTGUG00000006307	Z		protein_coding	+	17763453	17789062	5.50245	5.34576	6.17941	6.30223	5.3295	6.09139	7.22163	7.19096	6.48066	8.01145	7.74998	6.78043	1.12942	-0.46612	-1.59554	0.29214	1.18218	1.67985	0.0280384	0.326577	0.00462943	0.473907	0.0174268	0.000343817	0	0	0	0	0	1	4
ENSTGUG00000006322	Z	FKTN	protein_coding	+	17789231	17803612	5.99833	5.65576	6.34465	6.43852	5.76001	6.54466	6.56596	6.71714	6.76343	6.56271	6.6568	7.08534	1.02108	-0.452471	-1.47356	-0.245272	-0.716846	-0.474824	0.00184248	0.128459	8.2377e-05	0.37358	0.0260349	0.0856749	0	0	-1	0	0	0	2
ENSTGUG00000027549	Z	TMEM38B	protein_coding	+	17843766	17860611	5.70111	5.3526	6.22381	5.3958	5.42419	5.94046	5.54704	5.64415	5.97131	5.79169	5.50747	6.00129	0.320114	-1.06736	-1.38748	0.187118	-0.878526	-0.820994	0.344054	0.00288237	0.000487311	0.569351	0.0190626	0.014622	0	0	-1	0	0	0	9
ENSTGUG00000028726	Z	AK6	protein_coding	-	22352992	22356973	5.03022	5.87685	4.73818	5.49425	5.48625	4.72457	5.52879	5.24639	4.95218	5.56325	5.57729	4.85083	-0.838624	1.06172	1.90035	0.268356	1.25456	1.02067	0.0169179	0.00829859	3.16523e-05	0.428103	0.00207675	0.00548063	0	0	1	0	0	0	6
ENSTGUG00000007140	Z	FRMPD1	protein_coding	+	22404927	22424513	0.757031	0.523613	1.72534	2.22934	0.630805	0.561168	2.93498	3.0583	1.41514	3.78755	4.07769	2.40292	1.83195	0.699869	-1.13209	-0.41346	2.05189	3.31793	0.0545854	0.438767	0.266395	0.484629	0.00856832	1.66128e-05	0	0	0	0	0	1	4
ENSTGUG00000007215	Z	PAX5	protein_coding	+	22609822	22742199	0.281994	-0.00740072	0.368112	1.20948	-0.226533	0.309477	1.64739	2.70352	2.46975	2.80723	3.95125	3.60187	1.7254	0.813882	-0.911523	-2.20016	-2.77683	0.583162	0.0516101	0.337881	0.335094	0.000542581	0.000351714	0.243795	0	0	0	0	-1	0	3
ENSTGUG00000020002	Z		protein_coding	-	22988834	22990537	-2.61532	-3.50593	-1.15741	1.8611	-1.73416	-1.43268	4.02615	4.98262	3.16893	5.33548	5.73713	4.57576	4.48587	1.83587	-2.65	-1.35812	0.307617	2.97506	0.0435271	0.339686	0.256961	0.0369112	0.698609	6.18537e-05	0	0	0	0	0	1	4
ENSTGUG00000015726	Z		protein_coding	-	23966824	23998651	3.00482	2.80653	4.36385	4.1896	3.85551	4.72122	5.45125	7.55095	6.30202	7.23417	8.06762	6.87903	0.532378	-1.89065	-2.42303	-2.93315	-2.27855	2.43752	0.643121	0.0702651	0.0380867	0.000114553	0.00859803	0.000562638	0	0	0	-1	0	0	3
ENSTGUG00000026933	Z		protein_coding	-	24060299	24064665	3.39855	2.94531	3.72201	3.60344	3.7453	4.15713	3.64821	4.53113	4.64325	3.53194	5.05313	4.67524	0.311387	-0.877144	-1.18853	-2.40411	-2.02207	0.265771	0.631016	0.158372	0.0814713	0.00017673	0.00311828	0.577043	0	0	0	-1	0	0	3
ENSTGUG00000022836	Z		lncRNA	-	24083467	24105087	3.76201	3.91491	4.97024	4.35567	4.3518	4.81238	5.50039	6.81313	6.66162	6.65175	7.6197	7.38081	-0.149038	-1.66495	-1.51591	-2.28069	-3.04164	0.390406	0.866646	0.0538242	0.0935183	0.00064915	0.000230688	0.48824	0	0	0	0	-1	0	3
ENSTGUG00000027212	Z		protein_coding	-	24111067	24112105	-2.63222	-1.25273	-0.452668	-2.25135	-0.805658	-0.520534	-1.66217	0.297509	0.579443	-0.436357	1.22508	1.41442	-2.82518	-3.91037	-1.08519	-3.62111	-5.3182	-0.471275	0.0445206	0.00614543	0.388325	0.00207084	0.000392782	0.587096	0	0	0	0	-1	0	3
ENSTGUG00000019431	Z		lncRNA	+	24129101	24136994	5.85642	4.38385	4.08648	5.34952	5.65294	4.2695	6.00952	6.23385	4.61122	5.74967	6.17362	5.04024	1.16915	2.84997	1.68081	-0.648288	2.36758	2.75602	0.124703	0.00175274	0.0725072	0.313243	0.00330422	0.000266291	0	0	0	0	0	1	5
ENSTGUG00000028875	Z		protein_coding	-	28610632	28612125	-3.19274	-4.154	-0.510091	1.319	-3.48224	-1.18739	3.44374	4.69127	2.7649	4.60534	4.89116	3.87901	5.7625	-0.176258	-5.93876	-1.53335	0.243567	2.93851	0.0139259	0.919155	0.0132537	0.0225173	0.766105	8.65658e-05	0	0	0	0	0	1	4
ENSTGUG00000001096	Z	RFESD	protein_coding	-	28758649	28760845	-1.71489	-1.41509	-0.421035	0.204784	-0.78732	-1.28251	0.897438	2.73429	1.71553	2.45083	3.92836	3.00282	0.692302	0.193446	-0.498857	-3.31438	-2.92347	1.94431	0.568345	0.872084	0.699923	4.08875e-05	0.00251923	0.00281198	0	0	0	-1	0	0	4
ENSTGUG00000001103	Z	CSNK1G3	protein_coding	-	29893659	29972896	5.44591	5.51462	5.71206	6.09153	5.78558	5.89054	6.55898	6.88002	6.41942	7.47879	7.9077	7.03239	0.237245	-0.0651607	-0.302405	-0.749953	-0.333841	1.33591	0.475173	0.845063	0.397024	0.0134976	0.317478	7.00422e-05	0	0	0	0	0	1	4
ENSTGUG00000001137	Z	SNCAIP	protein_coding	-	30412674	30501148	5.04565	5.50287	5.48871	5.4779	5.33701	5.61366	5.62848	5.93218	5.93461	5.93601	6.37997	6.34014	-0.316336	-0.578832	-0.262497	-0.74765	-1.01778	0.0373993	0.190312	0.0226684	0.29784	0.0018409	0.000293979	0.857607	0	0	0	0	-1	0	3
ENSTGUG00000026679	Z		lncRNA	-	31621851	31626726	0.918554	-3.24869	0.352339	1.76391	-0.672133	0.573178	1.92603	0.973478	1.38922	1.92921	1.10694	0.780355	6.60329	1.75695	-4.84634	1.77482	1.68248	-0.0891564	3.39011e-05	0.0848549	0.00202929	0.0524472	0.0706786	0.920587	1	0	0	0	0	0	2
ENSTGUG00000025014	Z		lncRNA	-	32769452	32772819	3.12142	2.40854	2.0021	3.95425	2.72336	2.74483	4.05385	3.91537	2.81862	3.89679	3.47187	2.90241	1.94378	2.32874	0.384959	0.5634	2.38667	1.66621	0.00247488	0.000750213	0.576179	0.258445	0.00014564	0.00306425	0	0	0	0	1	0	5
ENSTGUG00000017537	Z		protein_coding	-	32993112	33009909	-0.482626	-1.18839	-0.609624	1.1123	-1.17463	0.137221	2.24112	3.17933	1.76202	3.60373	4.07042	2.90691	2.99269	1.10207	-1.89061	-1.4049	-0.186699	2.58081	0.0162794	0.322742	0.149962	0.0282642	0.809498	0.000214656	0	0	0	0	0	1	4
ENSTGUG00000001233	Z		protein_coding	+	33727485	33997298	4.49251	4.64125	4.76606	5.76548	4.79952	4.79448	6.80802	7.22128	6.63477	7.57052	8.25641	7.11148	0.817212	0.697452	-0.11976	-1.09916	-0.130218	1.73143	0.146399	0.216598	0.841931	0.0110403	0.781698	0.000206615	0	0	0	0	0	1	4
ENSTGUG00000001548	Z		protein_coding	+	40509865	40515241	7.00985	7.45848	7.18718	6.77446	7.20268	7.0951	6.67084	6.61776	6.66308	6.40378	6.47987	6.54562	-0.876847	-0.497965	0.378882	-0.0230063	0.132986	-0.11107	7.28468e-05	0.0166646	0.0713651	0.906106	0.539709	0.564116	-1	0	0	0	0	0	10
ENSTGUG00000001615	Z	SETBP1	protein_coding	-	41497530	41763419	1.88665	1.89867	1.73177	1.84264	1.74318	1.60215	2.74402	3.67674	3.00564	3.71816	4.58783	3.66839	0.087433	0.395366	0.307933	-1.80238	-1.18598	1.59054	0.886516	0.535049	0.646114	0.000358447	0.0351192	0.000619396	0	0	0	-1	0	0	4
ENSTGUG00000001689	Z	UBAP2	protein_coding	-	46160990	46258911	6.83063	7.21592	7.11653	8.22491	7.24902	7.28625	8.93542	8.96867	8.24359	9.36396	9.54222	8.51688	0.590595	0.652756	0.0621615	-0.211508	1.11037	1.75042	0.111616	0.0938382	0.8759	0.539877	0.00918541	2.74218e-05	0	0	0	0	0	1	4
ENSTGUG00000001981	Z	SPEF2	protein_coding	+	49616604	49689239	5.26683	3.83948	5.40146	5.57287	4.26542	5.12916	6.15012	6.65222	6.32824	6.96421	7.23727	7.01713	2.7348	0.309077	-2.42572	-0.775161	-1.04513	0.544115	8.26041e-05	0.54897	0.000613481	0.0742933	0.0400597	0.194832	1	0	0	0	0	0	4
ENSTGUG00000019278	Z	GDNF	protein_coding	-	50518162	50537728	4.24763	4.01862	4.65884	3.2148	4.71361	4.44234	2.80326	3.3419	3.7838	3.16465	3.0397	3.60471	-1.2698	-1.63875	-0.368952	-0.413691	-1.78198	-1.0069	0.00493995	0.000441456	0.371636	0.405654	0.00247997	0.0319763	0	-1	0	0	0	0	10
ENSTGUG00000002114	Z	EGFLAM	protein_coding	+	50703307	50783479	5.20147	6.01414	5.2467	4.15711	5.19469	5.26092	3.71173	3.7111	4.40341	2.83871	3.38692	3.85067	-1.85025	-1.14904	0.701208	-0.547579	-0.830615	-1.15606	8.60828e-05	0.010813	0.0921198	0.337124	0.14345	0.0298501	-1	0	0	0	0	0	10
ENSTGUG00000002548	Z	DDX4	protein_coding	+	55644134	55659240	8.36593	8.77967	9.18035	8.71872	9.02085	9.59085	8.66917	8.90539	9.32048	8.49079	8.66878	9.10929	-0.715859	-1.68654	-0.970684	-0.414215	-1.09142	-0.855589	0.0244393	1.42372e-05	0.00661756	0.178136	0.00385428	0.00809227	0	-1	0	0	0	0	9
ENSTGUG00000002870	Z	NLN	protein_coding	+	59246742	59328488	3.98073	3.98271	4.53359	3.65666	4.10024	4.33535	3.46468	3.3469	3.77676	3.43317	3.32186	3.94126	-0.445563	-1.23156	-0.785994	0.229086	-0.788665	-1.04926	0.12774	0.000145281	0.0106307	0.476052	0.0219221	0.00148431	0	-1	0	0	0	0	10
ENSTGUG00000023361	Z		lncRNA	-	59495220	59511937	-1.96581	-3.09229	-1.6632	-2.48633	-3.71842	-1.78583	-2.32408	-0.156384	0.199425	-0.167624	1.35278	2.24826	2.35858	-1.0031	-3.36169	-3.6881	-7.09585	-1.25129	0.162843	0.505656	0.0593111	0.00402136	7.19475e-05	0.187267	0	0	0	0	-1	0	3
ENSTGUG00000003022	Z	GOLM1	protein_coding	+	60307998	60343779	6.49393	6.72901	6.88061	5.70181	6.50076	6.91447	5.79998	5.95831	6.3062	5.73463	5.73366	6.17554	-1.03403	-1.59935	-0.565315	-0.157365	-0.881796	-0.789777	0.00069158	4.83684e-06	0.0550702	0.587059	0.00879349	0.0082411	0	-1	0	0	0	0	10
ENSTGUG00000005669	Z	MAP1B	protein_coding	-	67022516	67094714	2.46465	3.19123	3.28858	1.24346	2.1495	2.82883	0.420392	1.32926	2.39107	0.467729	1.6856	2.77662	-1.63262	-2.4093	-0.77668	-2.12674	-4.32692	-2.15284	0.0256127	0.00157782	0.250377	0.0220573	0.000113404	0.00613071	0	0	0	0	-1	0	10
ENSTGUG00000021944	Z		lncRNA	+	67101671	67113671	0.0905593	0.359459	0.963459	-1.54989	-0.250928	1.0374	-1.36483	-1.40096	0.104394	-2.1625	-1.31879	0.280942	-1.56786	-3.46019	-1.89233	-0.807589	-3.115	-3.10509	0.0444056	4.6029e-05	0.0111252	0.378363	0.00164357	0.000498793	0	-1	0	0	0	0	10
ENSTGUG00000005550	Z	DOCK8	protein_coding	+	67341063	67432262	4.74109	5.49533	5.54526	3.7523	5.37035	4.73689	3.04999	3.54865	4.44965	2.81321	3.51361	3.7871	-2.37229	-1.78876	0.583522	-1.19906	-2.13678	-1.17449	0.000109722	0.0029216	0.262666	0.101298	0.00817279	0.0689225	-1	0	0	0	0	0	10
ENSTGUG00000005521	Z	DMRT3	protein_coding	+	67656469	67664717	3.23699	3.46502	4.29785	1.86945	3.5151	3.96059	2.24279	2.49073	2.81174	1.83143	2.30852	2.76494	-1.87369	-3.15199	-1.27831	-0.725038	-1.09111	-0.777434	0.00240223	3.60441e-06	0.0180254	0.267923	0.112484	0.18915	0	-1	0	0	0	0	10
ENSTGUG00000005327	Z		protein_coding	+	68341540	68345410	-0.852777	-3.40892	-0.645587	1.49935	-1.2155	0.211272	3.48766	4.33893	3.23737	4.8893	5.35652	4.17255	5.271	1.08089	-4.19011	-1.3185	-0.434594	2.28554	0.00330127	0.414895	0.0227592	0.0274781	0.544718	0.000327005	0	0	0	0	0	1	4
ENSTGUG00000024894	Z		lncRNA	-	68806606	68815199	2.6236	3.01741	3.58819	3.0353	2.80053	3.8392	3.17368	3.91695	4.06958	3.32496	3.8283	4.22874	-0.159037	-1.76849	-1.60945	-1.24662	-1.95097	-0.553063	0.750711	0.000833825	0.00291081	0.00828543	0.000395145	0.162253	0	0	0	0	-1	0	3
ENSTGUG00000029716	Z		lncRNA	-	72472195	72477194	6.14608	5.90147	6.52498	4.97547	5.83745	6.2795	4.71891	4.70993	5.64806	4.55711	4.41537	4.94992	-0.61737	-1.68293	-1.06556	0.150714	-1.16016	-1.47267	0.109323	0.000131003	0.00974043	0.743629	0.0196471	0.00192647	0	-1	0	0	0	0	10
ENSTGUG00000019785	4		protein_coding	+	1003497	1012659	2.058	2.52302	2.39339	4.10582	3.25649	3.13757	5.65858	6.64202	4.53668	6.12549	6.56634	4.80596	0.384312	0.632869	0.248557	-1.4243	1.97451	3.86572	0.75597	0.617394	0.853377	0.0394834	0.0228365	8.75435e-06	0	0	0	0	0	1	4
ENSTGUG00000021168	4	SPEF1	protein_coding	+	1898233	1899921	2.41579	0.193451	1.89558	4.11502	0.453501	2.53004	4.90509	5.04345	4.71604	5.41271	5.54476	4.98101	5.88386	2.10519	-3.77867	-0.270415	0.113131	0.89117	0.000160984	0.0641005	0.015393	0.673576	0.875412	0.163957	1	0	0	0	0	0	4
ENSTGUG00000018957	4		lncRNA	-	2156237	2158081	-2.57382	-5.24273	-0.182835	1.56177	-3.78734	-1.31964	3.84146	4.55153	2.31571	5.24722	6.12182	4.22073	8.01801	0.490422	-7.52759	-1.58467	1.14648	4.1369	0.0315002	0.854987	0.0504852	0.104672	0.367015	0.000366657	0	0	0	0	0	1	4
ENSTGUG00000014680	4		protein_coding	+	2468812	2664273	2.68714	2.34657	2.98006	2.91285	2.77342	2.99997	2.68563	3.59672	3.40781	3.43648	3.36921	3.92502	0.480008	-0.380039	-0.860048	-0.843814	-1.96156	-0.366896	0.297879	0.392626	0.0815885	0.0448343	0.000233346	0.317286	0	0	0	0	-1	0	3
ENSTGUG00000010984	4	UBOX5	protein_coding	+	3265486	3282107	5.27497	5.20407	5.28262	5.97416	5.42082	5.40539	6.47487	6.57333	6.06692	6.68515	6.98037	6.33842	0.62424	0.56112	-0.0631206	-0.393678	0.544409	1.14836	0.0566646	0.0886888	0.854683	0.151108	0.0845477	0.00021104	0	0	0	0	0	1	4
ENSTGUG00000010470	4		protein_coding	-	9658497	9711461	4.44375	4.66363	3.97697	4.23891	4.66479	3.97137	4.30754	4.41193	4.01261	3.98785	3.89733	3.66876	-0.645759	0.734325	1.38008	-0.013877	0.933703	0.627897	0.0288748	0.0239603	0.000167183	0.963491	0.00705543	0.0420337	0	0	1	0	0	0	8
ENSTGUG00000010329	4	LRPAP1	protein_coding	-	10088203	10149682	7.05856	7.772	7.22485	6.82258	7.56649	7.30246	6.68119	6.85302	6.99236	6.61415	6.61351	6.84855	-1.45736	-0.646175	0.811183	-0.171188	-0.478531	-0.374377	3.52256e-05	0.044534	0.0165109	0.574744	0.167662	0.217574	-1	0	0	0	0	0	10
ENSTGUG00000010058	4		protein_coding	+	12307908	12498712	6.10145	6.23934	6.32719	5.57822	5.9093	6.44612	5.52782	5.52426	6.01239	5.44821	5.49582	5.76059	-0.468972	-1.09363	-0.624661	-0.044056	-0.71735	-0.7529	0.0909549	0.000479272	0.0351766	0.879913	0.0282068	0.0116302	0	-1	0	0	0	0	10
ENSTGUG00000009916	4	LYAR	protein_coding	+	13530348	13543306	5.0346	5.72067	5.24228	5.90793	5.62051	5.181	7.173	7.33457	6.33921	7.10852	8.49191	6.81011	-0.398643	0.519258	0.917901	-1.54496	1.19669	2.67717	0.470212	0.380971	0.13746	0.0022801	0.0316021	4.01005e-06	0	0	0	0	0	1	4
ENSTGUG00000022168	4	NKX3-2	protein_coding	-	14670828	14673433	2.14711	1.50058	1.6065	2.78026	1.60792	1.8313	2.71605	2.23967	1.52792	2.19515	1.55904	1.74709	1.81887	1.48958	-0.329293	1.11249	2.15709	0.523697	0.000663211	0.00399215	0.537044	0.0211708	9.11578e-05	0.262116	0	0	0	0	1	0	5
ENSTGUG00000009548	4	KCNIP4	protein_coding	-	17227119	17568505	3.00933	4.01672	3.66487	2.82466	2.92686	3.89613	3.65115	3.43	3.33395	3.7165	3.2548	3.84097	-1.10959	-1.72701	-0.617418	0.682846	0.12737	-0.490122	0.0095434	0.000177249	0.124592	0.0836261	0.746714	0.189869	0	-1	0	0	0	0	3
ENSTGUG00000009144	4	NWD2	protein_coding	+	22434822	22488066	3.56455	3.01099	4.58339	2.23559	3.80677	3.91933	1.84664	3.09229	3.43704	2.5598	2.96439	3.27166	-1.01762	-2.70258	-1.68496	-1.65025	-3.01543	-0.652017	0.120538	0.000107876	0.00946471	0.0243472	0.000900858	0.284288	0	-1	0	0	0	0	10
ENSTGUG00000022418	4	RPL9	protein_coding	-	23106282	23115845	9.20815	10.1529	9.25057	9.26629	9.67148	9.41403	9.07994	9.05214	9.22066	8.80127	8.97026	8.99425	-1.34995	-0.19017	1.15978	-0.141189	-0.055029	-0.192513	9.87699e-05	0.541557	0.00136116	0.634773	0.871418	0.516578	-1	0	0	0	0	0	8
ENSTGUG00000022606	4	SPATA18	protein_coding	+	26451164	26463004	5.9	5.46716	8.02294	9.23663	5.55148	7.81944	10.7524	11.1169	10.5157	11.9234	12.1536	11.5408	4.11799	-0.705744	-4.82374	-0.594722	-0.551643	1.21406	0.0010969	0.504494	0.000397893	0.528358	0.612119	0.203731	0	0	-1	0	0	0	4
ENSTGUG00000006701	4	PRIMPOL	protein_coding	-	32197213	32213177	4.17173	4.386	3.08065	4.22851	3.85233	2.57829	3.85367	3.02185	2.64887	3.32266	3.10018	2.98893	0.161915	2.74131	2.57939	1.05431	2.06954	0.484223	0.765551	0.000298799	0.000821801	0.117469	0.00366528	0.463323	0	1	0	0	0	0	8
ENSTGUG00000006124	4	NEK1	protein_coding	+	37625331	37669482	6.97435	6.71615	6.98056	7.48589	6.85935	7.06553	8.21015	8.43424	7.72751	8.58177	9.02607	8.35316	0.884733	0.414148	-0.470585	-0.668391	0.339629	1.37964	0.0180953	0.262621	0.231837	0.0533986	0.380044	0.000308789	0	0	0	0	0	1	4
ENSTGUG00000005806	4	NPY1R	protein_coding	+	39513225	39521417	-0.0640121	-1.21968	2.22191	-1.19583	0.941812	1.97587	-0.534401	-0.783035	1.30414	0.474065	-0.555294	1.62973	-0.981974	-5.45762	-4.47565	1.27799	-4.00268	-4.2722	0.480855	6.89531e-05	0.00116959	0.350684	0.00688883	0.00164084	0	-1	0	0	0	0	9
ENSTGUG00000005216	4	PLRG1	protein_coding	+	42494867	42511227	6.19012	6.32965	6.30973	6.46912	6.2295	6.38897	6.86583	6.9825	6.61298	7.13129	7.3054	6.74062	0.100097	-0.0394527	-0.13955	-0.29078	0.378054	0.934297	0.674614	0.872575	0.59054	0.203004	0.149473	0.000287791	0	0	0	0	0	1	4
ENSTGUG00000004923	4	PRAG1	protein_coding	-	43941863	43965514	2.51142	3.04678	1.92795	2.26239	2.77662	1.47936	1.88903	1.94067	1.42654	1.82096	1.80926	1.69623	-1.04959	1.3665	2.41609	-0.0399475	0.655292	0.627163	0.0386252	0.0220812	0.000240069	0.94359	0.289504	0.260075	0	0	1	0	0	0	8
ENSTGUG00000004835	4	TNKS	protein_coding	+	44114634	44243062	7.8318	7.87638	7.97598	8.4623	7.68116	7.90763	9.0325	9.52884	8.89312	9.93841	10.2809	9.60205	0.736553	0.410491	-0.326062	-0.838871	-0.430167	1.31461	0.0342537	0.244041	0.376752	0.0143667	0.253873	0.000361252	0	0	0	0	0	1	4
ENSTGUG00000004820	4		protein_coding	+	44344803	44349966	2.98589	2.01941	5.80566	7.08752	3.39316	5.31277	8.50371	8.73719	8.38594	9.43828	9.6293	9.18496	4.66085	-1.04502	-5.70587	-0.424499	-0.563493	0.79558	0.00290138	0.32062	0.000353141	0.556573	0.499622	0.273746	0	0	-1	0	0	0	4
ENSTGUG00000004414	4		protein_coding	-	45202098	45217156	-1.47696	-2.63697	0.505754	-0.407105	-1.0415	0.268119	1.58012	2.86132	3.59886	3.77172	5.19263	4.75618	1.7944	-2.65794	-4.45234	-2.70211	-5.19479	-0.301079	0.345335	0.0922726	0.0225173	0.00354753	5.19089e-05	0.670067	0	0	0	0	-1	0	3
ENSTGUG00000004206	4	EGF	protein_coding	-	46270879	46327565	3.01246	0.6485	3.15941	0.706297	0.720318	2.07708	1.88257	1.46851	1.92452	0.226853	0.663261	1.4283	2.34994	-1.51773	-3.86767	-0.0223435	0.412325	-1.22105	0.012547	0.0522973	0.000157513	0.979946	0.621254	0.140621	0	0	-1	0	0	0	1
ENSTGUG00000004013	4	LEF1	protein_coding	+	47091043	47161993	5.81962	6.3366	5.3307	4.85924	5.92115	5.51747	5.01935	4.71939	4.59369	4.66431	4.60138	4.23003	-1.57889	-0.169312	1.40958	0.362883	1.21499	0.497061	0.000194809	0.66931	0.00128761	0.410769	0.0129668	0.25861	-1	0	0	0	0	0	8
ENSTGUG00000024142	4		lncRNA	-	47264740	47269189	-3.69263	-4.46825	-1.624	-2.50815	-5.16627	-1.71642	-0.981847	-0.62124	-0.619752	-0.733664	-0.694941	0.0293095	3.43374	-2.86036	-6.2941	-0.399329	-1.37325	-0.725739	0.0374826	0.0352761	0.000385634	0.687921	0.209395	0.433378	0	0	-1	0	0	0	2
ENSTGUG00000003527	4	PPP3CA	protein_coding	+	49231448	49403389	5.02192	5.46653	5.27208	4.59593	5.24706	5.1684	4.39871	4.27739	4.49493	4.45832	4.26841	4.30921	-1.09574	-0.822624	0.273114	0.311237	-0.00672008	-0.258348	0.000342535	0.00585431	0.326852	0.32356	0.983602	0.392956	-1	0	0	0	0	0	10
ENSTGUG00000003407	4	MTTP	protein_coding	-	49727794	49754433	3.27542	1.8354	3.14149	4.35228	2.06211	3.73003	4.30212	4.15587	3.91593	4.40711	4.05382	4.16141	3.73019	0.75618	-2.97401	0.499539	0.526905	0.132354	0.00010293	0.282555	0.00206819	0.411258	0.413177	0.822014	1	0	0	0	0	0	2
ENSTGUG00000002761	4	ARHGAP24	protein_coding	+	56306706	56491291	5.23418	5.84999	4.96417	5.00421	5.63914	5.27968	4.94679	5.13382	4.74361	4.68512	4.96799	4.81791	-1.25075	-0.00546731	1.24528	-0.469893	0.332069	0.540292	0.000444493	0.987059	0.00101184	0.179385	0.37281	0.110269	-1	0	0	0	0	0	8
ENSTGUG00000018831	4		lncRNA	-	57542947	57567878	1.52868	0.434001	2.75946	2.62462	0.945953	3.16186	2.51519	2.69578	2.90387	2.85298	3.06244	3.29847	2.77335	-1.76801	-4.54137	-0.390044	-1.17194	-0.444111	0.0039356	0.0188579	2.04365e-05	0.56307	0.117201	0.476314	0	0	-1	0	0	0	2
ENSTGUG00000002242	4	SPARCL1	protein_coding	-	61274051	61280914	-3.94319	-3.24869	-1.69591	-2.06053	-4.40016	-3.41727	-2.43815	0.113292	1.0754	0.957084	2.56553	2.70232	1.64512	-0.890541	-2.53566	-4.1599	-8.65403	-1.0989	0.512058	0.711979	0.340761	0.0115417	0.000313305	0.361788	0	0	0	0	-1	0	3
ENSTGUG00000002188	4	COQ2	protein_coding	-	61435983	61443857	5.22417	5.46852	4.80907	4.57893	4.83011	4.49828	5.19422	4.67218	3.91235	4.57745	4.32152	4.21511	-0.495524	0.495756	0.99128	0.777972	2.26098	0.866234	0.323427	0.362558	0.0789741	0.157907	0.000358454	0.121183	0	0	0	0	1	0	8
ENSTGUG00000028005	4		protein_coding	+	61479801	61487836	3.4165	3.84199	3.94139	3.43857	3.74058	4.17336	2.56126	3.16023	3.95884	2.92277	2.40904	3.36382	-0.727505	-1.25969	-0.532182	-0.0852374	-2.20013	-1.75339	0.0957113	0.00553048	0.219357	0.864094	0.000302908	0.00057049	0	0	0	0	-1	0	10
ENSTGUG00000015689	4	CXCL13	protein_coding	-	66959705	66961374	-0.444946	-2.57543	-0.35867	0.494766	-1.82862	-0.65116	1.49958	1.80726	1.11316	2.55277	2.31208	1.50537	4.45387	1.05965	-3.39422	-0.0669846	0.380623	1.5008	0.000184496	0.237217	0.00484003	0.908881	0.582323	0.0154871	1	0	0	0	0	0	4
ENSTGUG00000028303	4		lncRNA	-	66968394	66971534	-1.14334	-3.75501	-1.42066	-0.045514	-2.3884	-0.364403	0.736885	1.05369	0.384461	0.599051	0.455974	0.465306	4.95455	0.596206	-4.35835	-0.173728	0.624003	0.659897	0.000142192	0.51721	0.00101751	0.803574	0.416149	0.334911	1	0	0	0	0	0	4
ENSTGUG00000028665	1A		protein_coding	-	37574	43022	3.31823	3.46462	2.29339	2.91767	3.47825	2.25068	3.50427	2.96591	2.05617	3.3881	3.11924	1.89152	-0.706961	1.69183	2.39879	0.807221	3.06085	2.13746	0.182463	0.00938784	0.000604568	0.140543	2.42603e-05	0.000969235	0	0	0	0	1	0	6
ENSTGUG00000024014	1A	CPA2	protein_coding	+	59648	194272	2.88557	4.50966	2.99537	2.79906	3.6588	2.91754	2.54406	2.10427	3.11701	2.28603	2.10629	2.6595	-2.48382	-0.228278	2.25555	0.61953	-0.688381	-1.56594	0.000391997	0.745487	0.00206713	0.432046	0.379562	0.0397919	-1	0	0	0	0	0	10
ENSTGUG00000002407	1A	SEMA3D	protein_coding	+	6937070	7073506	5.16274	6.27602	5.68507	4.26505	5.61748	5.58727	4.55557	5.10131	5.12512	4.50038	4.77775	5.10368	-2.46571	-1.84455	0.621161	-0.823125	-1.11767	-0.349732	0.000241712	0.00537669	0.287008	0.21037	0.11736	0.559155	-1	0	0	0	0	0	10
ENSTGUG00000002751	1A	PSMC2	protein_coding	+	11045075	11053312	7.23865	7.71769	7.46147	7.64035	7.55343	7.49644	7.93324	8.15182	7.68598	8.17376	8.59821	7.969	-0.392119	-0.0789105	0.313209	-0.643041	0.211493	1.09506	0.164592	0.786209	0.307711	0.0245524	0.500033	0.000401174	0	0	0	0	0	1	4
ENSTGUG00000003733	1A	GRAMD4	protein_coding	+	14082157	14156291	4.29696	4.2006	4.76716	4.95042	4.18839	4.48757	6.029	6.6927	5.74012	7.30436	7.63536	6.61907	0.858382	-0.00735523	-0.865737	-0.994685	-0.30118	1.96887	0.230741	0.991419	0.254424	0.050042	0.603797	0.000391945	0	0	0	0	0	1	4
ENSTGUG00000023534	1A		lncRNA	-	37213921	37219089	-0.57991	-2.93245	-0.828319	0.624869	-1.33292	-0.0815857	0.138458	0.333781	-0.154634	1.08823	0.5879	-0.253621	4.31034	0.954864	-3.35547	0.305007	0.68517	1.32994	0.000274137	0.278854	0.00508882	0.683773	0.434319	0.0881533	1	0	0	0	0	0	2
ENSTGUG00000008253	1A	NUDT4	protein_coding	+	42051331	42075352	3.80326	3.80563	3.87959	3.83555	3.96126	3.61612	3.94403	4.71224	3.70451	4.3349	4.54206	4.20048	-0.128076	0.143094	0.27117	-0.975373	-0.0169319	1.34932	0.732735	0.711192	0.504141	0.00707527	0.965248	0.000276231	0	0	0	0	0	1	4
ENSTGUG00000019378	1A		lncRNA	-	42781312	42786727	-1.19473	-3.06303	-0.942579	-0.620951	-4.51531	0.0293573	-0.372276	-0.778194	0.114621	0.711879	-1.07761	0.143302	5.76266	-0.902459	-6.66512	2.19541	-1.00247	-2.11373	0.000799553	0.445503	0.000228067	0.0610637	0.392043	0.0627515	0	0	-1	0	0	0	2
ENSTGUG00000009479	1A	ATF7IP	protein_coding	+	46009943	46086612	6.80463	6.52561	6.64881	6.95917	6.78324	6.71915	7.03473	7.28269	6.9603	7.32876	7.61991	6.93254	0.454939	0.395832	-0.0591078	-0.539113	0.176606	1.00975	0.0660472	0.119028	0.821909	0.0264308	0.506652	0.000161229	0	0	0	0	0	1	4
ENSTGUG00000009550	1A	TTC26	protein_coding	+	46181961	46228259	5.04812	4.87169	5.23355	5.6282	4.8081	4.90458	6.04228	6.37553	5.46334	6.27245	6.7916	5.87501	0.996521	0.53819	-0.458332	-0.852396	0.746215	1.82878	0.0191603	0.187446	0.300576	0.0147949	0.0581855	7.60944e-06	0	0	0	0	0	1	4
ENSTGUG00000021750	1A		protein_coding	+	46241817	46244960	2.70309	2.60647	2.71655	2.4665	2.07829	3.19348	2.75755	1.44749	3.37446	3.21212	2.862	3.69477	0.484835	-0.740435	-1.22527	1.66018	-1.55413	-2.75974	0.437263	0.223575	0.0666795	0.0149808	0.0164626	9.5246e-05	0	0	0	0	0	-1	2
ENSTGUG00000020918	1A		protein_coding	-	46647444	46670643	-0.996456	-1.26446	-1.27504	0.199544	-1.2658	-2.06034	2.02909	1.32233	-1.08808	0.396021	0.15615	-1.27793	1.73335	2.53847	0.805119	0.946637	6.4242	3.84449	0.250926	0.121044	0.645553	0.392847	1.70358e-05	0.00482244	0	0	0	0	1	0	5
ENSTGUG00000019187	1A	CDC42EP1	protein_coding	-	48702520	48710774	6.09698	6.96761	6.37334	5.96148	6.45645	6.32722	5.49731	5.44379	5.82771	4.9425	5.08189	5.43176	-1.3656	-0.642099	0.723503	-0.085864	-0.264844	-0.733792	0.000392816	0.0806699	0.0542732	0.830383	0.520795	0.0626162	-1	0	0	0	0	0	8
ENSTGUG00000010615	1A	ELFN2	protein_coding	+	48826696	48829122	0.210705	-0.558204	1.29602	2.60956	0.518996	1.20325	4.44181	5.62062	3.72953	5.20247	6.0193	5.24519	2.85947	0.320991	-2.53848	-1.99563	-0.0911047	2.66519	0.065563	0.809061	0.118338	0.00253153	0.903003	0.000103283	0	0	0	0	0	1	4
ENSTGUG00000010713	1A	PVALB	protein_coding	+	49085055	49094949	4.19413	4.33418	4.89922	2.4946	3.4771	4.86132	2.6885	3.26761	4.31823	2.48332	3.64875	3.64094	-1.12254	-3.07181	-1.94926	-1.74453	-2.58216	-1.04281	0.107562	5.41558e-05	0.00404292	0.0305629	0.00414293	0.122138	0	-1	0	0	0	0	10
ENSTGUG00000011070	1A	APPL2	protein_coding	+	51687376	51723022	5.84982	6.33277	5.85064	5.25388	5.95402	5.8815	4.98912	5.10784	5.27264	4.89966	4.87371	5.08122	-1.18308	-0.628444	0.554639	-0.0927728	-0.375621	-0.372308	0.000362327	0.0473827	0.0795295	0.784938	0.300247	0.254819	-1	0	0	0	0	0	10
ENSTGUG00000011378	1A	HIPK2	protein_coding	+	53390628	53521324	4.23005	4.18703	4.1965	4.36833	4.41357	4.11574	4.71407	5.21158	3.91937	5.44764	5.65199	4.68364	-0.00220551	0.286143	0.288348	-0.701855	0.825137	2.26056	0.996652	0.599102	0.615363	0.11981	0.124934	2.63607e-05	0	0	0	0	0	1	4
ENSTGUG00000012143	1A	CYB5R3	protein_coding	+	62337205	62355252	7.21612	7.71929	7.20842	6.87865	7.4332	7.15595	6.59434	6.73384	6.70111	6.45969	6.55694	6.58303	-1.05773	-0.2696	0.788125	-0.236755	-0.0954556	0.00664507	0.000211585	0.304932	0.00680425	0.3645	0.741515	0.979174	-1	0	0	0	0	0	10
ENSTGUG00000025645	1A		protein_coding	+	67100280	67229143	5.33431	5.85661	5.27705	4.83692	5.69703	5.30378	4.88604	4.77558	4.95908	4.37299	4.53846	4.68076	-1.3824	-0.409587	0.972814	-0.0550134	0.132233	-0.325801	0.000202461	0.23674	0.00792915	0.883505	0.730286	0.363647	-1	0	0	0	0	0	10
ENSTGUG00000012662	1A	IQSEC3	protein_coding	-	68978054	69077107	3.65665	3.35014	2.85234	4.15544	3.75752	3.16941	4.66427	4.49946	3.43515	3.95891	4.12697	3.82858	0.704432	1.79035	1.08591	-0.00324658	2.06481	1.3627	0.151659	0.00195113	0.0624935	0.993916	9.38194e-05	0.00334209	0	0	0	0	1	0	5
ENSTGUG00000018134	1A		protein_coding	+	69598151	69599302	0.472324	-0.150296	3.34589	4.39619	0.2346	3.22916	5.79291	6.41599	6.09221	6.22568	7.08088	6.71767	4.78421	-1.70653	-6.49074	-1.47827	-1.22406	0.686978	0.00744646	0.166146	0.000418931	0.0217781	0.0923011	0.250052	0	0	-1	0	0	0	4
ENSTGUG00000023285	5		lncRNA	-	2103248	2108247	1.63216	-0.157336	1.52868	2.26211	1.04071	1.54007	1.12477	1.63958	1.7525	2.02283	2.15161	1.87098	3.0109	0.825525	-2.18537	-0.643582	-1.37395	0.167703	0.000144795	0.178896	0.00587037	0.28088	0.0512854	0.761461	1	0	0	0	0	0	2
ENSTGUG00000024032	5	PRRG4	protein_coding	+	3347076	3359137	3.02178	4.0109	2.47917	2.25411	3.67456	2.97759	2.82284	2.2977	2.73262	1.51376	1.59647	2.01901	-2.40957	-0.180866	2.2287	0.442425	0.894042	-0.85746	0.00037879	0.788279	0.00173225	0.556903	0.213499	0.232968	-1	0	0	0	0	0	8
ENSTGUG00000005385	5	ANO1	protein_coding	+	7039567	7110639	5.08224	5.31614	5.23455	3.78113	5.85519	4.75213	3.43447	3.31421	4.01541	2.63456	3.16029	3.42742	-2.30796	-1.12332	1.18464	-0.405472	-0.573897	-0.968335	0.000247801	0.0611518	0.0409982	0.602571	0.460482	0.177628	-1	0	0	0	0	0	10
ENSTGUG00000027564	5		protein_coding	+	8343722	8348303	5.21549	5.32784	5.49954	6.1357	5.61269	5.45339	6.83205	7.43013	6.66639	7.91665	8.70262	7.79044	0.41067	0.398266	-0.0124043	-1.38406	-0.792735	1.67592	0.400039	0.423415	0.981202	0.00173215	0.0972873	0.000245193	0	0	0	0	0	1	4
ENSTGUG00000007185	5	DEAF1	protein_coding	-	9050727	9070935	5.12018	4.45445	5.26591	6.10822	4.78645	5.42277	6.37477	6.80898	6.17581	7.04793	7.28483	6.72852	1.98751	0.539726	-1.44779	-0.671122	-0.15479	1.18949	0.000172856	0.2119	0.00621866	0.0645309	0.70315	0.00199966	1	0	0	0	0	0	4
ENSTGUG00000022512	5	BAHD1	protein_coding	+	9370770	9406179	5.98183	5.94525	5.85979	6.45548	6.16714	6.29072	7.01178	7.2986	6.59863	7.39669	7.62205	6.90472	0.324927	0.286811	-0.0381161	-0.512195	0.520202	1.41731	0.308853	0.379842	0.911821	0.0825736	0.123495	3.73236e-05	0	0	0	0	0	1	4
ENSTGUG00000025473	5		lncRNA	-	11700591	11701701	-2.63243	-5.24273	-4.48344	-0.986722	-4.70196	-2.90747	-1.7023	0.408883	-0.587719	0.933215	1.39957	0.428225	6.32554	3.77176	-2.55378	-2.57754	-3.2451	1.96795	0.000224758	0.0134357	0.148809	0.00582921	0.00935826	0.0187016	1	0	0	0	0	0	4
ENSTGUG00000008904	5		protein_coding	+	13782876	13804462	5.07373	5.40697	5.32117	6.10944	5.50563	5.25407	6.68622	7.20766	6.43966	7.21583	7.50078	6.82395	0.270574	0.607929	0.337355	-0.80639	0.108826	1.44483	0.528869	0.17889	0.473684	0.0313249	0.792344	0.000381522	0	0	0	0	0	1	4
ENSTGUG00000024506	5	TSPAN4	protein_coding	-	16684056	17098565	4.8057	5.99132	5.20756	4.33724	5.04478	4.95676	4.58325	4.37635	4.57422	4.46686	4.66694	4.76142	-1.89316	-1.02139	0.871777	0.00682285	-0.16914	-0.292349	0.000364562	0.0476635	0.0761226	0.989577	0.755068	0.555833	-1	0	0	0	0	0	10
ENSTGUG00000010515	5	ARFGAP2	protein_coding	+	22999550	23010118	6.25463	6.34236	6.11255	6.46531	6.10287	6.17479	6.76862	7.03337	6.46905	7.27161	7.38433	6.96864	0.274704	0.432602	0.157898	-0.377472	0.0995562	0.980015	0.262146	0.09551	0.553496	0.106446	0.703842	0.000195734	0	0	0	0	0	1	4
ENSTGUG00000010745	5	CHST1	protein_coding	+	23909846	23919095	3.13539	3.48612	2.74497	2.77904	3.46437	2.57135	3.01319	2.36264	1.87401	2.8849	2.40818	1.52324	-1.03606	0.598105	1.63417	1.12728	2.62912	1.37356	0.0478238	0.290596	0.00695781	0.0570367	0.000211249	0.0295002	0	0	0	0	1	0	8
ENSTGUG00000011246	5	RBM25	protein_coding	-	26461696	26494407	7.10189	7.25091	6.97779	7.1388	7.25232	6.81316	7.42151	7.80128	7.14507	7.50175	7.99969	7.30516	-0.262547	0.449735	0.712282	-0.877712	0.392784	1.35074	0.412752	0.188872	0.0515031	0.00888848	0.279731	0.000185474	0	0	0	0	0	1	4
ENSTGUG00000011259	5		protein_coding	-	26525243	26543676	5.44793	5.89338	5.5804	6.08454	5.56948	5.64775	6.61958	6.61535	6.05139	7.19224	7.42417	6.4035	0.0696101	0.304308	0.234698	-0.227704	0.784262	1.58463	0.871443	0.49912	0.617416	0.55265	0.0839593	0.000323499	0	0	0	0	0	1	4
ENSTGUG00000029769	5		lncRNA	-	26729396	26734682	-4.51905	-2.2556	-4.03294	-4.4653	-4.19936	-3.21675	-2.36983	-1.18671	-0.281503	-2.05675	-0.151396	0.579059	-2.52939	-1.73465	0.794736	-3.08847	-5.03721	-1.63566	0.103942	0.285295	0.610296	0.00908366	0.000401805	0.0802322	0	0	0	0	-1	0	3
ENSTGUG00000027787	5		lncRNA	-	27519551	27521845	-4.18342	-4.154	-3.96517	-4.6588	-4.84403	-3.73005	-3.44146	-0.502433	-0.584012	-2.79961	0.909072	0.0526109	0.155812	-1.147	-1.30281	-6.64771	-6.35152	0.93804	0.931757	0.52699	0.495955	1.69346e-05	0.000511567	0.328766	0	0	0	-1	0	0	3
ENSTGUG00000011420	5	SLC10A1	protein_coding	+	28050718	28059348	-0.897619	-4.46825	-1.11796	-0.389459	-3.72344	-2.16699	-0.578831	0.454342	-0.33613	1.43687	1.7186	0.852239	6.9046	1.99786	-4.90674	-1.3149	-1.67377	1.65684	0.000191188	0.13545	0.00917635	0.169398	0.160399	0.0737259	1	0	0	0	0	0	4
ENSTGUG00000021885	5		lncRNA	-	35432261	35443140	-5.50706	-5.24273	-4.41704	-3.56686	-5.03557	-4.06403	0.0164728	1.21852	-0.83131	1.6273	2.00327	0.482708	1.20438	-0.592838	-1.79722	-1.57802	0.381548	3.57039	0.49264	0.734912	0.348106	0.048541	0.707139	0.000118583	0	0	0	0	0	1	4
ENSTGUG00000024220	5	EAPP	protein_coding	-	36574559	36581874	5.33113	5.97146	5.49446	5.35223	5.79412	5.40607	5.19211	5.25464	5.27375	5.00524	4.97321	4.94223	-1.08221	-0.217158	0.865057	-0.0305022	0.168233	0.0118712	5.78588e-05	0.370019	0.00137727	0.901936	0.525206	0.960352	-1	0	0	0	0	0	8
ENSTGUG00000012054	5		protein_coding	+	38384206	38388967	-0.083343	-0.319548	-1.46111	0.451782	-1.15536	-0.985204	1.62587	1.99174	0.540467	2.01781	2.52328	0.956503	1.84335	2.81475	0.971404	-0.871349	1.75476	3.01805	0.100811	0.0239903	0.456647	0.242278	0.0569802	0.000490069	0	0	0	0	0	1	4
ENSTGUG00000012213	5	NEK9	protein_coding	-	38998260	39025117	7.04101	7.24062	7.06182	6.93792	7.07199	7.25261	6.68464	6.42387	6.80117	6.3818	6.31868	6.6714	-0.33369	-0.335497	-0.00180677	0.323894	-0.103283	-0.73002	0.0543151	0.0635346	0.992087	0.0755464	0.592978	0.000262011	0	0	0	0	0	-1	10
ENSTGUG00000012874	5		protein_coding	+	51963551	52102920	7.21833	7.17258	7.51539	7.71988	7.61369	7.59328	8.10676	8.50984	7.96299	8.50401	8.88574	8.35808	0.151955	-0.170453	-0.322408	-0.784818	-0.107552	1.07452	0.550121	0.519676	0.251973	0.00340533	0.703462	0.000159129	0	0	0	0	0	1	4
ENSTGUG00000012883	5	PPP1R13B	protein_coding	-	52058442	52145303	7.16669	7.42803	7.13803	7.62918	7.21045	7.24001	7.9589	8.3111	7.6409	8.67823	8.905	8.17296	0.157387	0.417826	0.260439	-0.57897	0.103941	1.40224	0.464794	0.072537	0.275788	0.00929769	0.665053	3.90987e-07	0	0	0	0	0	1	4
ENSTGUG00000012898	5	INF2	protein_coding	+	53102523	53144543	6.46989	6.86122	6.71578	5.9376	6.72204	6.56934	5.66777	5.63087	5.97468	5.79633	5.89094	5.86426	-1.17576	-0.877621	0.298144	-0.0577155	-0.503411	-0.317135	0.000378197	0.00713009	0.339341	0.856349	0.155099	0.30949	-1	0	0	0	0	0	10
ENSTGUG00000012975	5	SYT16	protein_coding	-	55654762	55757919	5.72311	1.46907	6.48719	5.47204	5.6083	5.67032	5.09051	5.84258	5.95056	6.02229	5.80422	6.14478	4.11778	-0.962363	-5.08014	-0.534	-1.91433	-0.448544	0.00198289	0.232816	0.000325873	0.498216	0.0426413	0.549075	0	0	-1	0	0	0	2
ENSTGUG00000013021	5		protein_coding	+	56861206	56871967	2.50578	1.94775	3.06937	1.67091	2.26103	2.5745	2.03765	2.76146	3.33151	2.22854	3.20005	3.80396	-0.0321016	-1.46718	-1.43508	-1.69532	-3.06018	-1.17397	0.955997	0.0125865	0.0203711	0.00374781	2.00819e-05	0.0152424	0	0	0	0	-1	0	3
ENSTGUG00000026455	5	PELI2	protein_coding	-	57978447	58050353	6.51577	6.8754	7.10276	7.90984	6.53189	6.8811	9.01527	9.52511	8.78201	10.1716	10.6253	9.742	1.01833	0.441745	-0.576584	-0.963538	-0.49348	1.62638	0.0287899	0.34043	0.241646	0.025363	0.302388	0.000480603	0	0	0	0	0	1	4
ENSTGUG00000016310	5		protein_coding	-	59965578	59970722	4.3587	4.49917	4.22103	4.61046	4.43289	4.48249	5.05829	4.73923	4.44311	4.80125	4.91482	4.27834	0.0370975	0.265637	0.22854	0.205498	1.39514	0.932602	0.909832	0.434355	0.521026	0.504524	0.000222564	0.0051233	0	0	0	0	1	0	5
ENSTGUG00000013218	5	MDGA2	protein_coding	+	60717548	60907887	3.97356	4.39573	3.10592	5.53183	4.41491	4.76195	5.88652	4.44332	4.61144	5.21824	4.50209	4.25607	0.694748	1.63752	0.942774	2.15935	2.90552	0.0778941	0.29512	0.0298341	0.222578	0.001841	6.0336e-05	0.903989	0	0	0	0	1	0	5
ENSTGUG00000019277	5		lncRNA	+	60962829	60964473	-4.98317	-5.24273	-4.88818	-1.40374	-3.33113	-5.61788	-0.87269	-1.37484	-3.6528	1.14835	-0.054224	-4.06049	2.18696	4.11916	1.9322	1.70472	5.96791	6.28423	0.246291	0.0533128	0.386402	0.159957	0.0010306	0.000253702	0	0	0	0	0	1	5
ENSTGUG00000021765	5		lncRNA	-	61049503	61084526	-0.0422321	0.486802	1.60816	1.31138	1.12392	1.60408	-0.00290193	1.77205	1.75395	-0.242084	1.55393	1.46628	-0.341571	-1.9431	-1.60153	-3.57096	-3.22604	0.105741	0.706465	0.0301937	0.082408	0.000464811	0.00379715	0.885724	0	0	0	-1	0	0	9
ENSTGUG00000020568	7		protein_coding	+	1049420	1142906	2.20697	-0.22241	3.3226	5.33094	1.77961	2.79909	6.85145	7.41205	6.55706	8.30776	8.2446	7.56388	5.98071	1.41623	-4.56448	-0.497443	-0.418042	1.53572	0.000371806	0.198034	0.00643895	0.37416	0.521134	0.00978628	1	0	0	0	0	0	4
ENSTGUG00000021017	7		lncRNA	-	1931366	1936469	-1.50821	-0.872617	-1.41376	0.119997	-0.802574	-1.6073	0.68749	-0.314942	-1.51637	0.343505	-0.255021	-0.563227	0.28698	1.63285	1.34587	1.60096	3.45458	1.50963	0.757866	0.117399	0.213685	0.0585393	0.000440329	0.0892756	0	0	0	0	1	0	5
ENSTGUG00000004344	7	PDIA5	protein_coding	-	5196061	5293610	5.66228	6.0418	6.05741	5.17761	5.78045	6.15629	5.2122	5.10708	5.48569	4.76278	4.85156	5.44113	-0.982356	-1.3738	-0.391444	0.016336	-0.502429	-0.968186	0.00134528	4.33408e-05	0.175238	0.958271	0.123741	0.00271221	0	-1	0	0	0	0	10
ENSTGUG00000004366	7	SEMA5B	protein_coding	+	5456585	5654807	6.10128	6.65247	5.05576	5.66426	6.3106	4.97681	4.81881	5.28861	5.06042	5.34467	5.0183	4.46855	-1.19753	1.73298	2.93051	-0.14343	0.108653	0.777944	0.00895431	0.00166974	4.05166e-06	0.77698	0.850793	0.12837	0	0	1	0	0	0	8
ENSTGUG00000004689	7	PTPN4	protein_coding	-	6816561	6925749	5.86889	5.67514	6.70219	6.18154	5.78714	6.55549	6.5169	6.79409	6.85769	6.9492	7.36837	7.23113	0.588156	-1.20724	-1.7954	-0.696368	-1.05502	0.0736477	0.142714	0.00392775	0.000187898	0.0567718	0.0138803	0.831364	0	0	-1	0	0	0	3
ENSTGUG00000005290	7	PNKD	protein_coding	+	9877049	9879909	3.09187	2.58498	2.84612	2.89018	2.97624	2.77501	3.59162	3.27305	2.13932	3.84602	3.00438	2.06971	0.420826	0.360907	-0.0599193	1.16021	2.97421	2.06839	0.465188	0.534617	0.92333	0.0325823	2.56281e-05	0.000993202	0	0	0	0	1	0	5
ENSTGUG00000005444	7	USP37	protein_coding	-	9907602	9941966	6.42805	6.12511	6.50211	6.62685	6.43205	6.4266	6.63252	7.00321	7.02158	7.12202	7.49568	7.45456	0.497746	0.126191	-0.371556	-0.744358	-1.21111	0.0227521	0.0724909	0.645501	0.210664	0.0065861	0.000294129	0.927237	0	0	0	0	-1	0	3
ENSTGUG00000007617	7	ABCB11	protein_coding	-	13681197	13726807	3.58542	1.12032	2.9423	3.66195	2.35033	2.92946	3.72413	3.81353	3.90973	4.10841	4.37886	4.26338	3.77672	1.37561	-2.40112	-0.359861	-0.72486	0.0192844	0.000426146	0.0970692	0.0259224	0.599581	0.334363	0.976089	1	0	0	0	0	0	2
ENSTGUG00000008060	7	GAD1	protein_coding	+	14376276	14409330	3.86754	2.02939	4.16583	3.89707	3.24939	4.37393	4.26713	4.29259	4.37979	4.27837	4.39097	4.70235	2.48583	-0.775148	-3.26098	-0.138061	-0.547884	-0.398578	0.00201081	0.202545	0.000163415	0.808031	0.363702	0.456963	0	0	-1	0	0	0	2
ENSTGUG00000008226	7	DYNC1I2	protein_coding	+	14635439	14666507	7.07157	7.24378	7.02229	6.85675	7.1662	7.07711	7.11783	6.81792	6.61248	6.75623	6.61896	6.53493	-0.481653	-0.171085	0.310568	0.43719	1.08826	0.289463	0.00868801	0.34391	0.105571	0.0183189	7.45192e-06	0.105415	0	0	0	0	1	0	8
ENSTGUG00000008710	7	OLA1	protein_coding	-	15592743	15716962	6.83517	7.35713	6.81758	6.62549	7.09705	6.852	6.48675	6.39164	6.30723	6.25247	6.24224	6.1822	-0.993516	-0.208921	0.784594	0.105335	0.484055	0.144441	0.000115963	0.371389	0.00290236	0.651445	0.0681545	0.530924	-1	0	0	0	0	0	8
ENSTGUG00000023633	7		lncRNA	-	15786093	15788317	4.92181	5.74025	5.12362	4.44197	5.37097	4.8917	4.14944	4.29658	4.57093	4.15845	4.22824	4.45503	-1.74744	-0.651537	1.0959	-0.216926	-0.727079	-0.50114	0.000140867	0.131005	0.0122467	0.64566	0.150699	0.261026	-1	0	0	0	0	0	10
ENSTGUG00000025723	7		protein_coding	-	19010720	19020614	4.66653	5.60269	4.66502	4.59719	5.2285	4.95893	4.53926	4.32765	4.30952	4.05557	4.27723	4.15799	-1.56747	-0.360238	1.20723	-0.0100562	0.611012	0.137373	0.000271494	0.376666	0.00512195	0.981611	0.180218	0.743018	-1	0	0	0	0	0	8
ENSTGUG00000009709	7	CYP20A1	protein_coding	+	19020658	19036756	6.32658	6.93823	6.45889	6.11375	6.58504	6.52589	6.16658	6.07687	6.13293	5.78512	5.81914	6.01083	-1.08294	-0.544458	0.538484	0.055688	0.189391	-0.247756	0.000198114	0.0475328	0.0551754	0.835582	0.513467	0.347569	-1	0	0	0	0	0	8
ENSTGUG00000023250	7		lncRNA	-	20100677	20106755	1.01572	-0.921697	0.594059	2.46509	-0.229339	0.921136	2.73919	1.96219	1.26513	2.46248	2.46032	1.7331	4.63185	1.96562	-2.66623	0.779146	2.48014	1.42428	7.38741e-05	0.0309317	0.02109	0.262293	0.00228417	0.0534707	1	0	0	0	0	0	2
ENSTGUG00000009999	7	MDH1B	protein_coding	-	20375225	20383790	3.77305	2.9718	4.68052	5.47961	3.1189	4.93173	6.51195	6.06108	5.7377	6.91336	6.52079	6.15146	3.16196	-0.359588	-3.52155	0.843438	1.13475	0.692723	0.00106068	0.613176	0.000474179	0.121469	0.0644269	0.202783	0	0	-1	0	0	0	4
ENSTGUG00000010124	7	NOP58	protein_coding	-	21005765	21029375	6.78563	7.46336	6.84337	7.41676	7.19259	7.00778	7.88204	7.93473	7.31904	8.36211	8.54415	7.56616	-0.453561	0.351233	0.804794	-0.234731	0.878885	1.59369	0.189687	0.332988	0.0396678	0.477853	0.0277357	5.22325e-05	0	0	0	0	0	1	4
ENSTGUG00000010151	7	CDK15	protein_coding	-	21184483	21223597	0.176344	0.252972	-0.255442	1.44184	-0.0894013	0.389397	3.17088	2.64499	1.5383	3.018	2.9878	2.19259	1.45462	1.48423	0.0296146	0.556081	2.61086	1.9019	0.122039	0.128194	0.977264	0.355662	0.000454645	0.00501751	0	0	0	0	1	0	4
ENSTGUG00000010385	7	NIF3L1	protein_coding	-	21466959	21472807	5.15466	5.61169	4.70841	4.45747	5.18215	4.62078	4.36099	4.23347	4.19598	3.97283	4.04264	3.81899	-1.18171	0.282939	1.46465	0.0577062	0.707016	0.261149	0.00077565	0.414007	0.000222967	0.879515	0.0830579	0.480048	0	0	1	0	0	0	8
ENSTGUG00000029487	7		lncRNA	+	22238007	22240653	-5.50706	-5.24273	-3.59032	-3.009	-5.94299	-3.10885	-1.85818	-0.291739	0.38243	1.08418	2.20017	1.33778	2.66966	-1.81689	-4.48655	-2.68242	-5.43657	0.188218	0.113903	0.243037	0.0134071	0.00556399	8.23532e-05	0.805086	0	0	0	0	-1	0	3
ENSTGUG00000020203	7		protein_coding	+	24539280	24540188	-3.5891	-4.46825	-0.0310543	2.30851	-3.08905	-1.31717	4.17293	4.93702	3.50044	6.05539	6.33504	5.37929	6.2767	0.0676357	-6.20907	-1.04375	-0.533864	2.39234	0.00869999	0.968993	0.00956108	0.0649008	0.445851	0.000147082	0	0	0	0	0	1	4
ENSTGUG00000011144	7		protein_coding	-	26414478	26419873	2.14281	1.36555	2.63295	3.79263	2.46059	3.07049	5.46646	5.49128	4.46618	6.63149	6.63192	5.43548	2.1093	0.231994	-1.8773	-0.0252452	1.03126	2.22154	0.0428898	0.797853	0.0850896	0.959974	0.0904617	0.000202254	0	0	0	0	0	1	4
ENSTGUG00000011170	7		protein_coding	-	27245952	27287955	5.58897	6.44932	5.63993	5.38088	5.79114	5.71848	5.33814	5.37249	5.36915	5.22297	5.31889	5.42517	-1.27062	-0.38857	0.882053	-0.130267	-0.118035	-0.102939	3.58758e-05	0.161852	0.00319727	0.641352	0.692636	0.701575	-1	0	0	0	0	0	8
ENSTGUG00000011260	7	LSS	protein_coding	+	27488461	27497645	6.10049	5.72022	6.52165	6.07847	5.92964	6.35686	5.89595	5.74172	6.05911	5.9528	5.81278	6.08736	0.529111	-0.69955	-1.22866	0.294253	-0.354575	-0.591972	0.0773379	0.0214102	0.000487037	0.32403	0.271182	0.0482556	0	0	-1	0	0	0	10
ENSTGUG00000020310	7		lncRNA	-	31362853	31365866	0.964318	-1.79566	2.89422	0.0339192	-1.05588	2.99594	1.15177	2.35999	3.0781	0.398756	0.522142	3.55249	3.84978	-4.89192	-8.7417	-1.3316	-4.32705	-3.74846	0.109408	0.0049607	0.000425573	0.431492	0.0143552	0.0101236	0	0	-1	0	0	0	9
ENSTGUG00000011711	7	ACMSD	protein_coding	+	31568128	31607584	0.960024	-1.38806	0.310543	1.62833	-0.579406	0.90443	1.55995	0.61639	0.94537	1.23499	0.971785	1.25784	4.55582	1.37338	-3.18244	1.20677	0.916684	-0.615039	0.000339203	0.154648	0.0131454	0.193978	0.318089	0.492076	1	0	0	0	0	0	2
ENSTGUG00000011724	7	RAB3GAP1	protein_coding	+	31649668	31705717	6.74944	7.13778	7.24825	6.40872	6.86729	7.30816	6.31885	6.2111	6.59846	6.10884	6.25244	6.60603	-0.846909	-1.39824	-0.55133	-0.035847	-0.566805	-0.740963	0.00420134	3.70579e-05	0.0674077	0.900851	0.080213	0.0131355	0	-1	0	0	0	0	10
ENSTGUG00000012118	7	PRPF40A	protein_coding	-	36950874	36968642	7.25349	7.55126	7.24242	8.19683	7.67741	7.43646	8.79927	9.04401	8.16289	9.23585	9.74982	8.70138	0.221651	0.771433	0.549782	-0.758715	0.734264	1.92956	0.564845	0.0653703	0.20247	0.0489077	0.0952422	1.96802e-05	0	0	0	0	0	1	4
ENSTGUG00000029345	7	KCNJ3	protein_coding	+	37065438	37091286	-0.83046	-0.420783	-2.26869	0.231928	-0.534956	-0.488004	0.123723	0.664094	-1.13108	-0.12374	1.9434	-0.937424	0.357208	2.15816	1.80095	-2.60751	2.31595	4.676	0.773628	0.130442	0.226524	0.018599	0.0865447	0.000210524	0	0	0	0	0	1	5
ENSTGUG00000012199	7	CCDC148	protein_coding	-	37638924	37683624	2.61195	2.45462	3.8145	4.48811	1.93814	4.19678	5.59886	5.76716	5.96995	6.19912	6.54736	6.34619	2.7073	-0.911218	-3.61852	-0.516543	-1.11841	-0.00161446	0.00566802	0.235362	0.000473797	0.300534	0.0535209	0.997303	0	0	-1	0	0	0	4
ENSTGUG00000004852	6		protein_coding	-	3280800	3283658	4.02673	4.04492	4.36691	5.55122	4.18263	4.22934	6.18614	6.59554	5.57529	7.29763	7.32317	6.65889	1.35041	0.981704	-0.368701	-0.434931	0.138113	1.68453	0.0184938	0.0775222	0.537069	0.248243	0.751609	0.000116525	0	0	0	0	0	1	4
ENSTGUG00000021280	6		protein_coding	-	5987899	6046468	1.89426	1.0308	3.76625	2.46844	1.13635	2.57113	1.8564	2.47938	2.86172	3.3705	3.37017	3.67989	2.19555	-1.97469	-4.17024	-0.622649	-2.82882	-0.692064	0.0444385	0.0301942	0.000443203	0.466442	0.00824839	0.369596	0	0	-1	0	0	0	2
ENSTGUG00000005527	6	SLC16A9	protein_coding	+	6710560	6732769	6.91284	6.96275	7.21611	6.36932	6.83357	7.14849	5.88746	5.78859	6.80472	6.32383	5.91721	6.3374	-0.514151	-1.08244	-0.568289	0.505491	-1.36721	-1.43633	0.115514	0.00282941	0.106702	0.156235	0.00126643	0.000250539	0	0	0	0	0	-1	10
ENSTGUG00000005657	6	WAPL	protein_coding	-	8357360	8493634	7.50652	7.54285	7.66461	7.81213	7.54518	7.48896	8.30563	8.60348	7.98709	8.97155	9.34734	8.59134	0.230612	0.165081	-0.0655312	-0.673643	0.0328283	1.37239	0.471668	0.621735	0.851852	0.0372459	0.92675	0.00014354	0	0	0	0	0	1	4
ENSTGUG00000024616	6		protein_coding	-	8879338	8899343	6.08158	6.3551	6.35807	6.64329	6.16916	6.2219	7.09687	7.40273	6.94072	7.84896	8.20097	7.59469	0.200622	0.144907	-0.0557152	-0.657871	-0.341667	1.0683	0.448069	0.596357	0.846014	0.0110924	0.228703	0.000146807	0	0	0	0	0	1	4
ENSTGUG00000005959	6	CHAT	protein_coding	-	9032506	9071470	-1.38352	-3.40892	-1.46111	-0.345144	-1.30402	-2.13164	1.16338	2.99794	1.22984	2.4791	3.27077	2.30869	2.98428	1.86408	-1.1202	-2.62623	-1.21177	2.73018	0.0553783	0.197254	0.505516	0.00121967	0.207169	0.00044225	0	0	0	0	0	1	4
ENSTGUG00000006047	6	GHITM	protein_coding	-	9207093	9500586	8.18269	8.28651	8.31438	8.44637	8.20841	8.21785	9.06273	9.16423	8.75538	9.38599	9.99419	9.3246	0.134137	0.0968328	-0.037304	-0.709708	0.0454783	1.07845	0.587156	0.708421	0.890675	0.00661534	0.870401	0.000135856	0	0	0	0	0	1	4
ENSTGUG00000006302	6	BMS1	protein_coding	-	11057263	11079141	5.97491	6.26834	6.00396	6.6878	6.38657	6.09093	7.42128	7.61477	6.68899	7.69291	8.05774	6.99327	0.00780497	0.567823	0.560018	-0.558316	1.16029	1.99024	0.984508	0.186314	0.21264	0.138041	0.0108134	1.23613e-05	0	0	0	0	0	1	4
ENSTGUG00000026974	6	DUSP13	protein_coding	+	13966079	13983415	2.54707	1.1923	2.3589	2.74544	2.24579	3.63896	3.39249	2.82655	3.55656	2.82873	2.79498	3.003	1.85441	-0.705364	-2.55978	0.599694	0.225408	-0.938042	0.00609085	0.20452	0.000483651	0.264103	0.663795	0.0714649	0	0	-1	0	0	0	2
ENSTGUG00000007414	6	GBF1	protein_coding	+	15868257	15969001	7.64474	7.60769	7.52653	7.85318	7.54194	7.64594	8.21933	8.50674	7.96493	8.80345	8.98679	8.30415	0.348292	0.325445	-0.022847	-0.470739	0.169583	1.22444	0.177008	0.22687	0.934724	0.0656459	0.553088	3.71998e-05	0	0	0	0	0	1	4
ENSTGUG00000025609	6		protein_coding	-	18051916	18162835	7.44681	8.87144	7.26991	6.84368	8.19641	7.67389	5.92593	5.76949	6.96174	5.57397	5.63286	5.99647	-2.77735	-0.653294	2.12405	0.0975532	-1.10634	-1.55586	0.000267778	0.357052	0.00647899	0.90137	0.188776	0.0475931	-1	0	0	0	0	0	10
ENSTGUG00000019247	6	STAMBPL1	protein_coding	+	18256982	18277917	0.995272	1.2894	2.53696	0.565168	2.23482	2.17693	0.535085	0.0136635	1.07177	0.593122	0.061256	1.45498	-1.96378	-3.15345	-1.18967	1.05329	-1.45657	-2.45182	0.0181595	0.000263269	0.1145	0.26336	0.118284	0.00830241	0	-1	0	0	0	0	10
ENSTGUG00000023740	6	FAS	protein_coding	+	18303995	18317400	2.97158	2.87813	3.73194	2.40315	3.14133	3.56475	1.88186	2.61729	3.03085	2.40364	2.10417	3.52035	-0.644717	-1.92196	-1.27724	-0.435965	-2.78749	-1.82975	0.24271	0.000913491	0.0232655	0.474859	0.00020549	0.00208666	0	0	0	0	-1	0	10
ENSTGUG00000009855	6	LDB1	protein_coding	+	21545805	21570049	5.42435	5.58859	5.44491	4.96964	5.66218	5.40453	4.70347	4.71768	4.9	4.37766	4.47047	4.72161	-0.856777	-0.455453	0.401324	-0.107017	-0.214663	-0.433454	0.000121204	0.0279908	0.0542207	0.632633	0.355591	0.0479836	-1	0	0	0	0	0	10
ENSTGUG00000009880	6	ARMH3	protein_coding	+	21589012	21736825	6.29138	6.81878	6.34925	6.68342	6.28588	6.44945	7.28328	7.4961	6.99826	7.64622	7.83748	7.3961	-0.129864	0.176101	0.305964	-0.404072	0.172196	0.939214	0.599353	0.498519	0.263011	0.0920533	0.521531	0.000401592	0	0	0	0	0	1	4
ENSTGUG00000009911	6	KCNIP2	protein_coding	+	21736258	21764790	2.18571	3.39265	0.531403	2.06192	3.28112	2.13295	2.46408	1.72326	1.22977	2.07108	1.99593	1.30845	-2.42614	1.58327	4.00941	0.81597	2.38993	1.18097	0.00538491	0.124496	0.000308058	0.382027	0.0208588	0.222289	0	0	1	0	0	0	8
ENSTGUG00000009903	6	FBXW4	protein_coding	+	21841164	21900355	5.62887	5.79895	6.05088	5.72221	5.70772	5.91289	5.99986	5.89665	6.06424	5.6006	5.50277	6.18872	-0.15559	-0.612688	-0.457098	0.201047	-0.253242	-0.853548	0.471145	0.00888007	0.0538616	0.355927	0.271455	0.000352779	0	0	0	0	0	-1	9
ENSTGUG00000010131	6	SUFU	protein_coding	+	22405925	22495149	7.57072	7.72631	7.43121	6.62498	7.43705	7.20077	6.49307	6.53528	6.90834	6.58482	6.55689	6.71321	-0.967661	-0.436283	0.531378	-0.0142755	-0.635406	-0.529379	0.000327665	0.0865652	0.0462211	0.954002	0.0284405	0.0373107	-1	0	0	0	0	0	10
ENSTGUG00000019757	6	ARL3	protein_coding	-	22542980	22573301	6.84129	7.12628	6.84744	7.3132	6.92804	6.7492	7.7103	7.84195	7.26359	7.72413	8.22754	7.5321	0.100173	0.557851	0.457677	-0.635066	0.624903	1.2738	0.757919	0.112208	0.209294	0.0520647	0.092718	0.000386503	0	0	0	0	0	1	4
ENSTGUG00000010448	6	SORCS3	protein_coding	+	23754014	24017752	2.10825	1.45189	3.00279	1.92264	1.79999	3.87113	1.56284	2.51063	2.72497	2.73339	1.55116	2.71012	0.779016	-2.84302	-3.62204	0.234434	-2.30941	-1.37329	0.40769	0.00139459	0.000378296	0.790246	0.0257544	0.0990702	0	0	-1	0	0	0	9
ENSTGUG00000010869	6	CASP7	protein_coding	+	26883278	26903857	4.88756	5.11139	4.52321	3.47062	4.95335	4.62011	3.72457	4.1204	4.26848	3.63558	3.56459	3.877	-1.70656	-0.785142	0.921423	-0.324838	-0.696345	-0.460489	0.000125784	0.0600849	0.0244795	0.470195	0.147889	0.273349	-1	0	0	0	0	0	10
ENSTGUG00000011051	6	VAX1	protein_coding	-	28501207	28505426	0.535658	-1.29662	-0.240613	1.36883	-0.0641461	0.439005	1.13349	1.13318	-0.973364	1.69968	1.45434	0.173366	3.26526	1.7061	-1.55916	0.245653	3.06698	3.38752	0.00171491	0.0586177	0.144303	0.73806	0.00194369	0.000264553	0	0	0	0	0	1	5
ENSTGUG00000021032	6		lncRNA	+	29330425	29332641	1.32888	-2.3987	1.42135	1.23023	-0.201812	1.65756	2.13949	1.18077	1.9375	2.27858	1.50109	2.3018	5.15961	-0.519812	-5.67942	1.73621	0.0396839	-1.55744	0.000547449	0.590336	0.00026222	0.0640731	0.964366	0.0834065	0	0	-1	0	0	0	2
ENSTGUG00000011300	6	TACC2	protein_coding	+	30600292	30716474	6.27005	7.27288	6.02945	6.78166	6.59724	6.43994	6.58025	6.59458	6.53591	6.50004	6.80799	6.69025	-0.818409	0.58232	1.40073	-0.322289	-0.0656577	0.176418	0.00284892	0.0378725	2.84612e-05	0.210837	0.817276	0.481513	0	0	1	0	0	0	7
ENSTGUG00000011344	6		protein_coding	+	30926262	30941311	2.18496	0.513712	1.80508	3.85424	1.45685	2.90949	3.34274	3.32789	3.0929	3.56987	2.27891	2.77002	4.06863	1.32463	-2.74401	1.30581	0.822562	-0.256119	1.06154e-05	0.0473938	0.00223744	0.0305585	0.176226	0.655608	1	0	0	0	0	0	2
ENSTGUG00000011423	6	CHST15	protein_coding	-	31386262	31432544	6.28577	7.07921	6.55172	5.25151	6.6409	6.14595	5.26761	4.96521	5.7466	4.87871	4.50486	5.01087	-2.18282	-1.16038	1.02244	0.67624	-0.222247	-1.28739	3.74225e-06	0.00661923	0.0139793	0.154687	0.630874	0.00737735	-1	0	0	0	0	0	10
ENSTGUG00000011600	6	EBF3	protein_coding	-	33837635	33958575	-1.01061	-1.41509	-1.82362	-0.448232	-1.14555	-1.91086	1.40075	2.20421	-0.0649406	2.07642	2.33111	1.39017	1.10179	2.27564	1.17385	-1.05815	1.47626	3.21009	0.300463	0.0542046	0.343221	0.101037	0.0678002	4.09143e-05	0	0	0	0	0	1	4
ENSTGUG00000011644	6		protein_coding	+	34436110	34488567	0.577325	0.18101	1.45909	0.479781	0.504569	0.299493	0.935438	2.68079	2.04474	1.9353	3.89964	3.11441	0.371528	-0.701478	-1.07301	-3.7097	-3.28828	1.42128	0.733852	0.5106	0.35274	7.56824e-05	0.00270671	0.0413931	0	0	0	-1	0	0	3
ENSTGUG00000027640	6		protein_coding	+	35004508	35060555	0.744129	0.875522	1.31746	0.633152	0.438582	0.754325	1.18081	3.23585	2.2482	2.59701	4.39065	3.67722	0.0631765	-0.694499	-0.757675	-3.84867	-3.56381	1.70107	0.958327	0.564804	0.551415	0.000109365	0.00320815	0.0238915	0	0	0	-1	0	0	3
ENSTGUG00000023680	8		protein_coding	+	206512	238681	6.40073	5.81958	5.31705	6.13481	6.08285	5.19855	6.60804	7.23989	6.54152	8.11961	8.5065	7.95277	0.633109	2.01994	1.38683	-1.01874	-1.27822	1.25209	0.168801	0.00035828	0.0132786	0.0174907	0.0115946	0.00417578	0	1	0	0	0	0	3
ENSTGUG00000025705	8		lncRNA	+	969226	986531	0.32997	-2.08488	1.11355	1.07198	-0.28498	1.28102	1.61386	0.657056	1.53293	1.63946	1.54661	1.8219	3.77181	-0.992612	-4.76442	1.04965	-0.127119	-1.15117	0.00318646	0.283554	0.000452348	0.230363	0.882011	0.169646	0	0	-1	0	0	0	2
ENSTGUG00000010030	8	LEPR	protein_coding	-	1443834	1469127	3.10931	0.936354	2.3151	3.33987	1.78675	3.13428	3.47109	3.50678	2.74606	3.26244	3.08612	3.76841	3.72608	0.999792	-2.72629	0.140629	0.427716	0.0784339	7.04964e-05	0.151867	0.00366219	0.820643	0.511016	0.894707	1	0	0	0	0	0	2
ENSTGUG00000027351	8		lncRNA	+	1549118	1554092	-0.589834	-1.93175	-1.54196	0.0322401	-2.70229	-1.83464	0.123632	-0.352085	-0.699051	-0.545638	-0.29576	-0.577496	4.07645	2.81901	-1.25744	0.225838	1.52381	0.628703	6.80266e-05	0.00251115	0.214965	0.753419	0.0514626	0.376955	1	0	0	0	0	0	2
ENSTGUG00000020206	8	GNG12	protein_coding	+	2304558	2323272	3.75679	5.07009	2.27807	3.27082	3.12449	2.70038	3.48924	2.74138	2.37713	2.89051	2.46698	2.74664	-1.16697	2.04915	3.21612	1.1714	1.8547	0.0845762	0.0825636	0.0172615	0.000426365	0.152251	0.0267101	0.915808	0	0	1	0	0	0	8
ENSTGUG00000010010	8		protein_coding	-	2810493	2823800	2.76148	2.70924	3.19216	2.81143	2.88506	3.26323	1.7342	2.38888	2.88097	2.31714	2.25545	2.97601	-0.0213884	-0.882476	-0.861088	-0.592982	-2.38857	-1.21265	0.962875	0.0559903	0.0769476	0.254514	0.000246409	0.0132958	0	0	0	0	-1	0	10
ENSTGUG00000027591	8		protein_coding	+	4151837	4153520	-5.50706	-5.24273	-4.54014	-3.93712	-5.41467	-5.61788	-1.72688	-0.682132	-0.038898	-0.632057	0.0280976	0.533119	1.21322	0.713838	-0.499382	-1.7049	-3.94798	-1.14826	0.351135	0.593586	0.726089	0.0341441	0.000141338	0.095284	0	0	0	0	-1	0	3
ENSTGUG00000009294	8	GLIS1	protein_coding	+	6582644	6761462	4.71639	4.75133	4.74408	5.75352	5.42418	5.08348	5.84679	6.06836	5.24987	6.10487	6.15141	5.50406	0.2944	0.64235	0.34795	-0.268103	0.939646	1.46583	0.485335	0.144118	0.451836	0.456434	0.0285672	0.000366836	0	0	0	0	0	1	4
ENSTGUG00000008386	8	MOB3C	protein_coding	+	10038147	10061303	5.26045	5.93387	5.65413	3.80183	4.9533	5.5493	3.73353	3.38021	5.30487	3.13061	3.50619	4.27956	-1.82489	-2.14115	-0.316262	-0.0222592	-2.11736	-2.69802	0.00238172	0.000639684	0.548809	0.976154	0.00588795	0.000376515	0	0	0	0	0	-1	10
ENSTGUG00000007417	8		protein_coding	-	12062396	12090215	6.3271	6.47222	6.54331	6.54777	6.47494	6.45128	7.152	7.48654	7.03922	7.82257	8.03186	7.48287	-0.0722961	-0.11972	-0.0474238	-0.543837	-0.218103	0.996307	0.781851	0.658816	0.867303	0.0331782	0.440419	0.000341931	0	0	0	0	0	1	4
ENSTGUG00000006364	8	ODF2L	protein_coding	-	16210908	16241859	3.83785	3.21786	3.91128	4.65231	3.74512	4.08741	5.48704	6.37961	4.9099	6.22845	6.27281	5.77839	1.52719	0.491469	-1.03572	-0.936928	0.285775	1.96412	0.0421008	0.47419	0.190253	0.0550967	0.610847	0.000275512	0	0	0	0	0	1	4
ENSTGUG00000006236	8	KYAT3	protein_coding	-	17088342	17113347	0.319381	-0.624107	1.02655	-0.104128	-0.47049	1.36234	0.505616	0.0634754	0.816625	0.161521	-0.43241	0.902102	1.30985	-2.17363	-3.48348	1.03607	-0.707494	-2.08766	0.0757827	0.0016812	3.79242e-05	0.135906	0.290668	0.00275712	0	0	-1	0	0	0	9
ENSTGUG00000006086	8	GLMN	protein_coding	-	18069871	18090906	5.62215	5.51482	6.22954	5.29043	5.1634	6.04288	5.2428	4.75939	6.11737	5.33111	5.06054	5.88404	0.234362	-1.35984	-1.5942	0.753973	-1.51581	-2.18147	0.57541	0.00236514	0.000955605	0.102771	0.0024945	2.50701e-05	0	0	0	0	0	-1	9
ENSTGUG00000005611	8	ALG14	protein_coding	-	18903113	18923687	2.25078	2.74932	2.37661	2.48901	2.10885	2.30887	2.30553	2.75268	3.09418	3.13304	3.54846	3.54075	-0.118379	0.054305	0.172684	-0.862565	-2.02386	-0.333788	0.782395	0.902645	0.708827	0.0370347	0.000119286	0.355452	0	0	0	0	-1	0	3
ENSTGUG00000005253	8	TRMT13	protein_coding	+	20434387	20440198	4.64009	4.60792	4.838	4.83059	4.91085	4.63379	5.36476	5.5505	5.11342	5.73175	5.89646	5.35669	-0.0480922	-0.00111331	0.0469789	-0.350446	0.259409	0.976842	0.86436	0.996899	0.876281	0.151871	0.342086	0.000315772	0	0	0	0	0	1	4
ENSTGUG00000004224	8		protein_coding	-	24003993	24033688	5.69946	5.98111	5.98978	6.0209	5.54582	5.83225	5.86132	5.43548	6.02403	5.64197	5.3849	6.16468	0.193425	-0.101673	-0.295098	0.682912	-0.466051	-1.36832	0.557345	0.762995	0.408135	0.0576728	0.200496	0.000361172	0	0	0	0	0	-1	9
ENSTGUG00000004186	8	KCNT2	protein_coding	+	24043251	24157052	4.34658	4.48539	4.59415	4.30424	4.36446	4.48734	3.94906	4.51521	4.56191	4.05572	4.35648	4.92957	-0.19902	-0.43066	-0.231641	-0.866917	-1.59336	-0.619789	0.553919	0.208032	0.509953	0.0179368	0.00023788	0.0554392	0	0	0	0	-1	0	9
ENSTGUG00000017409	8	BRINP2	protein_coding	+	28523391	28529742	5.35614	5.03049	4.63976	5.44145	5.28443	4.99126	5.27619	5.20058	4.62119	4.60321	4.39279	4.52953	0.482666	1.16657	0.683907	0.286025	1.40166	0.442647	0.0973074	0.000568956	0.0405221	0.352376	0.000137949	0.147671	0	0	0	0	1	0	6
ENSTGUG00000017364	8	XPR1	protein_coding	+	29469712	29582182	6.76188	6.80535	6.71907	7.08944	6.68912	6.71149	7.28553	7.47291	7.04682	7.82443	7.97747	7.48449	0.356849	0.420766	0.0639175	-0.340416	0.0397541	0.919075	0.128935	0.0885334	0.800291	0.132192	0.875698	0.00028909	0	0	0	0	0	1	4
ENSTGUG00000029026	8	TMCO1	protein_coding	+	30080734	30106319	6.6651	7.02468	6.73289	7.50294	6.69984	6.82164	8.14044	8.34988	7.77418	8.58517	8.8632	8.24775	0.443523	0.61351	0.169987	-0.487477	0.258954	1.19116	0.102384	0.034525	0.560566	0.0602369	0.372884	6.17895e-05	0	0	0	0	0	1	4
ENSTGUG00000017315	8	RXRG	protein_coding	-	30534970	30574460	-0.503447	-3.01194	-1.69264	-0.449782	-1.76072	-1.6073	-0.0594453	2.03585	-2.91956	0.77583	0.850256	0.215791	3.81943	2.34671	-1.47271	-2.16973	2.58488	5.58988	0.0534804	0.193609	0.496967	0.0869111	0.137987	0.000400424	0	0	0	0	0	1	4
ENSTGUG00000027132	8		protein_coding	-	31384034	31389954	-1.33479	-1.21593	-1.92668	0.292168	-0.810648	-2.9454	1.03252	3.293	-2.23462	3.23396	3.05696	-0.743127	0.983955	3.82945	2.8455	-2.08348	5.04279	9.3277	0.634225	0.121104	0.274431	0.0788666	0.0129966	2.25558e-06	0	0	0	0	0	1	5
ENSTGUG00000017073	8	OLFML2B	protein_coding	+	32156427	32170177	5.81722	6.39717	5.95512	5.2857	6.10837	6.05925	4.73271	4.92689	5.46407	4.61045	4.60707	4.99126	-1.40262	-0.911457	0.491165	-0.190801	-0.989912	-0.921366	0.000118353	0.00912532	0.141364	0.620276	0.0196555	0.0155835	-1	0	0	0	0	0	10
ENSTGUG00000005735	9	SAP130	protein_coding	+	3697370	3716968	5.77496	6.00681	5.77687	6.47423	6.06304	5.78321	6.99212	7.35034	6.36744	7.58492	8.2574	6.68982	0.179341	0.689105	0.509765	-1.0307	0.926976	2.55048	0.563709	0.0423327	0.144676	0.000945339	0.00779224	1.74638e-09	0	0	0	0	0	1	4
ENSTGUG00000006048	9		protein_coding	-	4164522	4167901	6.58516	7.40103	6.31044	5.61359	6.68308	6.55293	5.59798	5.48397	5.76895	5.06179	5.54836	5.40499	-1.88536	-0.664618	1.22075	-0.372561	0.0220076	-0.141614	6.59957e-05	0.125117	0.00770239	0.422782	0.963803	0.748095	-1	0	0	0	0	0	8
ENSTGUG00000006846	9	A4GNT	protein_coding	-	5188343	5195390	-2.04108	-2.93245	-2.20399	-0.0721803	-0.9395	-2.45991	-0.58939	1.11477	-1.56662	1.96211	1.09082	-0.541196	1.75869	2.55064	0.791949	-0.832865	0.929034	4.3134	0.207221	0.0823139	0.619505	0.363948	0.462748	0.000160891	0	0	0	0	0	1	4
ENSTGUG00000029286	9	FAM124B	protein_coding	-	8844165	8849207	1.91459	2.11128	2.15461	1.79297	1.6321	2.25501	0.986686	0.0668823	2.03915	0.807884	0.357607	1.76966	-0.0358151	-0.702053	-0.666238	1.37008	-1.83544	-3.38433	0.949513	0.217896	0.263529	0.0686405	0.0115699	2.83412e-05	0	0	0	0	0	-1	10
ENSTGUG00000008967	9	BDH1	protein_coding	-	13309227	13324806	5.7786	5.82824	5.85776	6.49806	5.81544	5.72896	7.31972	7.79753	6.91007	8.02059	8.04388	7.47362	0.632981	0.689938	0.0569574	-0.501102	0.255749	1.45772	0.0773346	0.0629283	0.881322	0.10627	0.466766	5.25464e-05	0	0	0	0	0	1	4
ENSTGUG00000022630	9	GMNC	protein_coding	+	14662248	14666033	3.2273	2.29992	2.90712	4.26536	2.25517	3.5757	4.36427	4.09888	4.19021	4.88788	4.83053	4.40122	2.93757	1.00984	-1.92773	0.322745	0.137116	0.337981	0.00033419	0.130379	0.0192898	0.539485	0.808152	0.511877	1	0	0	0	0	0	4
ENSTGUG00000009672	9	IQCG	protein_coding	-	16113649	16137622	3.35423	3.42399	4.31036	6.5845	3.76839	4.76301	7.65676	8.09714	6.23491	8.45003	8.77297	7.19338	2.74635	0.865363	-1.88099	-0.763309	1.88523	3.44181	0.0393061	0.461533	0.167745	0.321079	0.0428126	0.000137323	0	0	0	0	0	1	4
ENSTGUG00000010097	9	EIF2B5	protein_coding	+	16949538	16968007	7.2097	7.27359	7.16131	7.6137	7.13704	7.18123	8.02134	8.06763	7.64704	8.22412	8.44102	7.89462	0.412775	0.480866	0.0680911	-0.263196	0.501013	0.966988	0.0779021	0.0516161	0.785431	0.238543	0.0564376	0.000161752	0	0	0	0	0	1	4
ENSTGUG00000010231	9	PSMD2	protein_coding	+	17100500	17107917	8.13657	8.25476	8.02347	8.37382	8.18278	8.20803	8.60344	8.60272	8.28158	8.49981	8.78764	8.2978	0.0728472	0.278886	0.206039	-0.287102	0.627505	0.810973	0.716592	0.193336	0.35543	0.157349	0.0103164	0.000366035	0	0	0	0	0	1	4
ENSTGUG00000021356	9	B3GNT5	protein_coding	-	17608761	17630828	4.62226	3.75024	6.18201	6.43658	4.05152	5.9907	7.31619	7.45767	7.43298	8.14765	8.10061	8.15724	3.25707	-1.11388	-4.37095	-0.0944505	-0.957845	-0.0319342	0.00429166	0.199576	0.00033911	0.892356	0.238759	0.963228	0	0	-1	0	0	0	4
ENSTGUG00000020065	9		lncRNA	-	18206726	18476976	1.51018	0.308492	2.11147	1.94437	0.868558	2.4349	2.51735	2.80992	2.5628	2.64612	2.77919	3.23208	2.2775	-1.09181	-3.36932	-0.425637	-0.760183	-0.205774	0.00912914	0.127192	0.000381843	0.485087	0.251893	0.714618	0	0	-1	0	0	0	2
ENSTGUG00000011088	9	BCHE	protein_coding	+	22891875	22923090	5.35231	6.3798	5.7249	4.44486	5.79585	6.00782	4.27064	3.90317	4.94793	3.41445	4.25464	4.34883	-2.37848	-1.93554	0.442934	-0.472732	-0.755485	-1.13894	4.16956e-05	0.000692144	0.360205	0.472696	0.242132	0.0641636	-1	0	0	0	0	0	10
ENSTGUG00000024135	9		protein_coding	+	24007017	24023926	5.86284	6.46646	5.36217	5.40798	6.23414	5.54992	4.5065	4.82811	5.12348	4.44461	3.8961	4.5033	-1.42977	0.358734	1.78851	0.226896	-0.613776	-0.902566	0.000574929	0.374621	0.000149395	0.642036	0.228309	0.0589787	0	0	1	0	0	0	8
ENSTGUG00000011211	9	MLF1	protein_coding	-	24202614	24215952	6.41616	6.35351	7.41957	8.63713	6.37897	7.29065	9.89127	10.3079	9.68483	10.8648	11.4278	10.7104	2.32081	0.343061	-1.97775	-0.979551	-0.612651	1.34046	0.000272115	0.538863	0.00271701	0.0581077	0.292507	0.0117553	1	0	0	0	0	0	4
ENSTGUG00000011239	9	LEKR1	protein_coding	-	24528196	24561463	3.77968	4.1904	4.41036	5.67678	4.17717	4.75237	6.53726	7.11161	5.92229	7.27252	7.42309	6.49414	1.08889	0.293729	-0.795161	-0.724915	0.658098	2.11827	0.162474	0.693488	0.330443	0.169097	0.282151	0.000369433	0	0	0	0	0	1	4
ENSTGUG00000011341	9	MBNL1	protein_coding	-	25048735	25091152	6.96983	6.76215	7.01264	6.89355	7.05965	6.82152	7.62294	7.85199	7.21666	8.16081	8.84635	7.80777	0.0415753	0.0292199	-0.0123554	-0.91459	0.221446	1.67391	0.896121	0.929706	0.971734	0.00537384	0.528417	8.44993e-06	0	0	0	0	0	1	4
ENSTGUG00000011374	9		protein_coding	+	25242253	25244523	3.22236	3.05912	6.13008	7.8405	2.23143	5.86291	9.10329	9.47116	8.64738	9.98968	10.6404	9.65809	5.7723	-0.930143	-6.70244	-1.01858	-0.0988878	1.80609	0.00153106	0.441925	0.000269044	0.247262	0.921567	0.0459089	0	0	-1	0	0	0	4
ENSTGUG00000003639	10	RCN2	protein_coding	+	1042649	1053712	7.38604	7.97825	7.49801	7.0931	7.56249	7.67598	7.1318	6.93044	7.30889	7.09579	6.65639	7.13386	-1.0616	-0.694851	0.366745	0.640752	-0.179163	-0.855925	0.000127202	0.0092363	0.163545	0.0141107	0.512846	0.00152472	-1	0	0	0	0	0	10
ENSTGUG00000004101	10	REC114	protein_coding	-	3097522	3113442	4.31916	2.68572	3.82355	4.6517	3.51224	4.32978	4.60352	4.37551	4.36649	4.45642	4.37566	4.44363	2.77291	0.817527	-1.95538	0.308772	0.396922	-0.0589552	0.000109377	0.139069	0.00604692	0.549878	0.458299	0.905573	1	0	0	0	0	0	2
ENSTGUG00000004376	10	PKM	protein_coding	+	3808432	3828093	10.5644	10.9079	10.5161	10.6714	10.7093	10.4529	10.8801	11.075	10.5499	11.0272	11.4085	10.7464	-0.38137	0.266677	0.648047	-0.576187	0.463815	1.18717	0.195765	0.386264	0.0517327	0.0553502	0.173144	0.000350845	0	0	0	0	0	1	4
ENSTGUG00000014189	10	SEC11A	protein_coding	-	4486479	4496191	6.80705	7.52738	6.5035	6.84307	7.17452	6.73821	6.63513	6.36845	6.35383	6.1883	6.3043	6.13895	-1.05179	0.408409	1.4602	0.150678	0.777488	0.179979	0.00254134	0.233483	0.000286577	0.655446	0.0437296	0.589767	0	0	1	0	0	0	8
ENSTGUG00000027488	10	MCEE	protein_coding	+	6301170	6320393	3.58659	3.59568	4.03196	2.88463	3.39494	3.97646	3.037	3.68556	3.74989	3.27276	3.50769	3.52029	-0.519394	-1.5372	-1.01781	-0.883493	-1.19617	-0.0769296	0.188982	0.000339428	0.0131281	0.0296284	0.0092417	0.82773	0	-1	0	0	0	0	10
ENSTGUG00000007298	10	GALK2	protein_coding	+	10964532	11061553	4.49586	4.61238	4.46767	4.55646	4.51827	4.53848	4.77929	4.98732	4.41869	5.1059	5.13374	4.19229	-0.0783272	0.0461735	0.124501	-0.23588	0.947594	1.51009	0.787889	0.876777	0.690199	0.380353	0.00431823	6.8355e-06	0	0	0	0	0	1	5
ENSTGUG00000007753	10	BNC1	protein_coding	-	11827841	11848603	3.85903	2.88061	4.02253	3.62775	3.11364	3.97913	3.86987	3.97711	3.75241	3.77531	3.82196	3.93711	1.49254	-0.514876	-2.00741	-0.153889	0.0502141	0.109551	0.00478501	0.248481	0.000469878	0.724392	0.91323	0.790434	0	0	-1	0	0	0	2
ENSTGUG00000008125	10	TICRR	protein_coding	-	13445114	13462485	5.57986	5.51856	5.48174	6.21459	5.55064	5.70375	6.89932	6.97012	6.10349	7.31794	7.143	6.56721	0.725241	0.608952	-0.11629	0.104143	1.12794	1.44241	0.0337652	0.0761176	0.744823	0.712867	0.00173967	2.80142e-05	0	0	0	0	0	1	4
ENSTGUG00000008410	10	AKAP13	protein_coding	-	14670968	14874022	5.63435	4.94385	5.427	5.69137	5.5737	5.04415	6.50461	7.02673	6.13057	7.43651	7.81119	6.82921	0.808168	0.854571	0.046403	-0.896791	0.0494484	1.87814	0.118265	0.103369	0.933729	0.0375386	0.9183	0.000104855	0	0	0	0	0	1	4
ENSTGUG00000029290	10	RGMA	protein_coding	-	15447243	15472746	5.05912	5.60579	5.20321	4.7295	5.46062	5.29479	4.65711	4.68173	4.84059	4.40446	4.34286	4.68711	-1.27778	-0.709371	0.568406	0.0369791	-0.213481	-0.503112	9.21512e-05	0.0206744	0.0582801	0.907936	0.517936	0.105207	-1	0	0	0	0	0	8
ENSTGUG00000021365	10		lncRNA	-	18304409	18315106	2.19633	0.846162	3.14719	4.50866	1.49685	3.33165	5.25257	5.47388	4.88116	5.66429	5.42536	5.2951	4.36198	0.226157	-4.13583	0.0176157	0.32888	0.722986	0.000447541	0.795195	0.00109722	0.974609	0.596587	0.193133	1	0	0	0	0	0	4
ENSTGUG00000020316	10	KBTBD13	protein_coding	-	18682326	18683708	-3.4929	-2.33112	-1.70989	-2.35627	-3.26391	-1.49904	-1.89592	-0.749172	0.953212	0.0055433	1.87633	1.57153	-0.254139	-2.64024	-2.3861	-3.01754	-6.31659	-1.39758	0.846555	0.0418034	0.0746875	0.00312192	7.93499e-06	0.0763655	0	0	0	0	-1	0	3
ENSTGUG00000009704	10		protein_coding	+	20343887	20363964	4.28371	4.10126	4.40595	5.91808	4.33492	4.67797	6.54459	6.7597	5.79145	6.88985	7.26718	6.23724	1.76561	1.11786	-0.64775	-0.592438	1.0605	1.9982	0.0067291	0.0661927	0.331424	0.173058	0.0398101	8.23839e-05	0	0	0	0	0	1	4
ENSTGUG00000022112	10	IDH2	protein_coding	-	21652850	21663346	6.55631	7.09165	6.36714	5.86808	6.60241	6.31922	5.35209	5.24757	5.45042	4.84048	4.66665	4.75189	-1.26967	-0.261981	1.00769	0.278358	0.501867	-0.2881	0.000340118	0.427853	0.00549218	0.475043	0.21452	0.445372	-1	0	0	0	0	0	8
ENSTGUG00000021109	10	PRC1	protein_coding	+	21694824	21700993	5.31014	5.42807	5.63025	6.82712	5.77457	5.63614	7.75755	8.31777	7.14277	8.25104	8.85312	7.87219	0.934618	0.870868	-0.0637501	-1.1623	0.500134	2.15593	0.11606	0.1493	0.919942	0.0219635	0.373053	0.000127408	0	0	0	0	0	1	4
ENSTGUG00000010162	10	MFAP1	protein_coding	+	21733305	21762445	5.59979	6.11281	5.56608	6.12452	6.07821	5.6966	6.43024	6.52152	5.867	6.41059	6.9025	5.82878	-0.466713	0.46163	0.928343	-0.583176	1.16471	1.72824	0.248384	0.283033	0.0426458	0.129356	0.011184	9.74075e-05	0	0	0	0	0	1	4
ENSTGUG00000025397	11		lncRNA	-	297676	365977	-0.209366	-2.67235	-1.04182	0.145501	-2.48667	-1.27877	0.532112	0.155059	-0.280919	1.06096	0.873021	-0.0539492	5.09516	2.25673	-2.83842	0.564993	1.39909	1.36295	5.35787e-06	0.00868592	0.00829955	0.374294	0.0558982	0.0423512	1	0	0	0	0	0	2
ENSTGUG00000006716	11	HSF4	protein_coding	-	3477623	3519232	2.80892	2.41136	3.6829	3.91161	3.22913	4.50472	4.75835	4.86858	4.99033	5.13925	5.23964	4.95487	1.08004	-1.46709	-2.54713	-0.210617	-0.428494	0.163018	0.0992607	0.0131757	0.000419151	0.621516	0.363975	0.691179	0	0	-1	0	0	0	4
ENSTGUG00000026878	11		lncRNA	-	3684247	3694467	-2.91181	-4.43971	-1.14213	-2.02029	-4.32381	-1.71642	-1.20262	0.788092	0.850432	0.530272	1.8131	2.25829	3.83142	-2.07354	-5.90497	-3.27354	-5.51397	-0.507537	0.0278479	0.133215	0.00146538	0.00136191	6.15469e-05	0.498283	0	0	0	0	-1	0	3
ENSTGUG00000006436	11	BCAR1	protein_coding	+	4097446	4125823	6.84815	6.64265	7.07915	7.78089	6.72534	6.91289	8.88059	9.14464	8.3676	9.5977	9.81612	9.03675	1.26105	0.637	-0.624049	-0.482468	0.356827	1.55641	0.00292881	0.118481	0.150028	0.185306	0.391546	0.000184215	0	0	0	0	0	1	4
ENSTGUG00000026335	11		protein_coding	-	5389698	5403126	7.16079	7.36679	7.02041	7.66977	7.25688	7.21913	7.91041	8.01424	7.59142	7.97561	8.46503	7.95346	0.206901	0.591015	0.384114	-0.593257	0.275937	0.934403	0.314865	0.0101028	0.0970521	0.0059097	0.233605	7.11327e-05	0	0	0	0	0	1	4
ENSTGUG00000005118	11	CPNE2	protein_coding	-	5472082	5515458	3.29253	4.55992	3.72522	3.41307	4.60857	3.48133	2.87887	2.91101	3.52361	2.72359	2.29618	2.54958	-2.46288	-0.500944	1.96193	0.395273	-0.315444	-0.865994	0.000445483	0.466898	0.00551668	0.621068	0.698716	0.258033	-1	0	0	0	0	0	8
ENSTGUG00000025891	11	MPHOSPH6	protein_coding	-	7791661	7804195	5.97188	6.66734	5.737	6.10315	6.35111	5.88002	6.05086	6.20339	5.59497	6.04359	5.74825	5.79022	-0.943427	0.458003	1.40143	0.142808	0.716537	0.566456	0.000629732	0.0910914	1.99891e-05	0.574469	0.0159781	0.0318778	0	0	1	0	0	0	8
ENSTGUG00000004264	11		protein_coding	-	8827680	9013304	2.46352	4.10552	3.27733	2.86537	3.74452	2.98844	3.10956	3.49	3.08843	3.57641	3.11394	2.61403	-2.52115	-0.936883	1.58427	0.0820376	0.516662	0.901475	0.000174991	0.147444	0.012487	0.887727	0.430367	0.12556	-1	0	0	0	0	0	7
ENSTGUG00000004250	11	KLHL36	protein_coding	+	9084402	9103281	5.82665	6.02396	5.36357	4.90268	5.74599	5.12852	4.56579	4.98188	4.79386	4.48384	4.62809	4.78674	-1.04063	0.237247	1.27788	-0.560351	-0.449028	0.0293748	0.00128923	0.452919	0.0004061	0.114738	0.236056	0.927945	0	0	1	0	0	0	10
ENSTGUG00000007641	11	KLHDC4	protein_coding	-	10346399	10366674	5.68647	5.95178	5.48461	6.08353	5.861	5.56124	6.16318	5.92771	5.54385	6.18221	5.9452	5.56956	-0.0427731	0.72416	0.766933	0.472475	1.21294	0.759497	0.847155	0.00478986	0.00429105	0.0397425	3.32925e-05	0.00189084	0	0	0	0	1	0	5
ENSTGUG00000007741	11	CDT1	protein_coding	+	10905850	10910075	4.9287	4.46179	3.62554	4.66535	4.79023	4.00213	4.53518	4.15293	3.69553	3.63764	3.43109	3.68544	0.342026	1.96638	1.62435	0.588801	1.68938	0.203047	0.405292	0.000216366	0.00244999	0.225061	0.00133062	0.665028	0	1	0	0	0	0	6
ENSTGUG00000007970	11	FANCA	protein_coding	-	11312821	11345795	5.30787	4.615	3.99824	5.20043	4.92737	4.57288	5.06705	4.8062	4.5011	4.66008	4.55304	4.7166	0.96594	1.93719	0.971248	0.367894	0.916389	0.141533	0.0105033	2.60513e-05	0.0255646	0.323684	0.0223421	0.694432	0	1	0	0	0	0	6
ENSTGUG00000023461	11	TUBB3	protein_coding	+	11377647	11381233	1.7567	0.43473	1.15578	2.73578	0.920485	0.772524	3.77436	4.1325	2.65633	4.49514	4.77605	3.85439	3.13726	2.56417	-0.57309	-0.639047	1.03799	2.39782	0.00198849	0.00867335	0.59012	0.226565	0.109507	0.000123285	0	0	0	0	0	1	4
ENSTGUG00000024756	11		lncRNA	-	12108506	12114262	2.84751	1.72315	2.19132	3.70534	2.243	2.75288	3.7967	3.18844	3.06507	3.45677	3.10594	2.9336	2.5867	1.60865	-0.978042	0.959075	1.59473	0.295724	0.000441329	0.014789	0.184721	0.08836	0.00798188	0.589722	1	0	0	0	0	0	2
ENSTGUG00000009137	11	VAT1L	protein_coding	-	16021940	16076982	7.9305	8.78273	8.66038	7.8051	8.12773	8.57578	7.59497	7.47321	7.89324	7.59213	7.41087	7.16559	-1.17485	-1.50056	-0.325711	0.303027	0.131112	-0.174755	0.00231698	0.000358726	0.396826	0.401196	0.747231	0.624774	0	-1	0	0	0	0	10
ENSTGUG00000009156	11		protein_coding	+	16354986	16361679	-1.20105	-4.46825	-1.38239	-0.0290001	-1.73408	-0.946508	0.98905	0.0709655	0.541782	0.933614	1.31657	0.712829	4.97228	1.09885	-3.87342	0.535126	0.723488	0.132927	0.000278106	0.264402	0.00511768	0.464648	0.34292	0.851638	1	0	0	0	0	0	4
ENSTGUG00000026448	11		lncRNA	-	18333536	18349241	1.22391	-0.96761	0.965085	1.88887	0.115136	0.936231	1.64752	1.45492	1.42932	2.04803	0.40494	0.931541	3.96525	1.21146	-2.75379	1.83569	0.934182	-0.500998	3.86443e-05	0.0894046	0.00377508	0.0106556	0.186887	0.459444	1	0	0	0	0	0	2
ENSTGUG00000027555	11	KCTD15	protein_coding	+	18776540	18824645	5.1949	5.91075	5.6624	4.66731	5.4961	5.82598	4.22472	4.81794	5.48329	4.81863	3.48872	4.95042	-1.54464	-1.62617	-0.0815327	0.736693	-1.98426	-2.12704	0.00273576	0.002212	0.863362	0.206983	0.00264568	0.000487357	0	0	0	0	0	-1	10
ENSTGUG00000010405	12	RAD18	protein_coding	+	564919	592532	5.64485	5.99904	5.80348	6.075	5.95857	6.0098	6.66335	7.18425	6.47227	7.2659	7.71125	7.18507	-0.237764	-0.0934359	0.144328	-0.966248	-0.330643	1.23815	0.481184	0.788401	0.690875	0.00332679	0.346496	0.000304072	0	0	0	0	0	1	4
ENSTGUG00000009847	12	MITF	protein_coding	-	4419249	4525473	5.97626	6.47755	5.85736	6.06769	6.40236	5.97644	5.93779	5.78709	5.68692	5.63979	5.75981	5.56206	-0.83596	0.210154	1.04611	0.0306753	0.626612	0.29793	0.00106462	0.390028	0.000276192	0.899628	0.0238494	0.219026	0	0	1	0	0	0	8
ENSTGUG00000009590	12	SLC25A26	protein_coding	-	5669258	5754307	4.43909	4.75241	3.99525	4.20776	4.55111	3.98949	4.03591	3.99899	4.14668	3.80608	3.4834	3.8092	-0.656666	0.662116	1.31878	0.359602	0.115939	-0.473493	0.0323598	0.0479208	0.000425756	0.292988	0.736499	0.149716	0	0	1	0	0	0	8
ENSTGUG00000018356	12	SYNPR	protein_coding	-	6751160	6851612	7.99385	7.19353	8.42281	7.52279	7.37448	8.21987	7.22474	7.2365	7.77264	7.5713	6.96349	7.59055	0.948628	-1.12604	-2.07467	0.596045	-0.913716	-1.1632	0.0333426	0.0154184	0.000132126	0.175188	0.0691077	0.0109428	0	0	-1	0	0	0	10
ENSTGUG00000009352	12		protein_coding	+	6943627	7155744	4.4603	3.17674	4.78166	5.12648	4.27769	4.5823	5.01372	4.79901	4.50182	5.31071	5.14195	4.99754	2.13235	0.222818	-1.90953	0.383476	0.528085	0.441599	0.000285321	0.622889	0.0015643	0.365536	0.253425	0.291575	1	0	0	0	0	0	2
ENSTGUG00000022336	12		lncRNA	-	7189520	7194130	-5.50706	-5.24273	-4.1992	-1.72793	-5.17069	-4.38939	0.218585	2.19696	-0.681259	2.18644	1.63647	0.200723	3.17843	1.3536	-1.82483	-1.4284	0.917707	4.31397	0.111503	0.492638	0.409836	0.0922358	0.418673	4.08099e-05	0	0	0	0	0	1	4
ENSTGUG00000009280	12	PTPRG	protein_coding	-	7201663	7640546	7.43418	7.32598	7.65548	6.3903	7.22473	7.45973	6.50075	6.58139	6.94777	6.5575	6.51868	6.57161	-0.726228	-1.29073	-0.564506	-0.0418148	-0.51789	-0.41932	0.0176332	0.000208014	0.0784827	0.889245	0.130492	0.163419	0	-1	0	0	0	0	10
ENSTGUG00000009261	12	CFAP20DC	protein_coding	+	8402951	8469448	3.7296	2.65497	5.29419	6.23145	3.69086	5.52181	7.02571	7.49133	6.80904	7.77043	7.89346	7.46826	3.61523	-0.854947	-4.47018	-0.588651	-0.225878	1.10749	0.0029719	0.325658	0.000424421	0.361689	0.760446	0.0913184	0	0	-1	0	0	0	4
ENSTGUG00000009060	12	P4HTM	protein_coding	+	8728725	8746415	5.42173	5.43738	5.1481	6.34696	5.47828	5.22027	6.74287	6.77237	5.94574	6.98439	7.48093	6.22196	0.853035	1.40033	0.547295	-0.526044	1.31804	2.0856	0.0610782	0.00532093	0.274256	0.172359	0.005395	9.97498e-06	0	0	0	0	0	1	4
ENSTGUG00000025627	12		protein_coding	+	8878118	8882184	4.5915	4.63285	4.87571	5.53563	4.60657	4.79818	6.15908	6.35823	5.80226	6.71536	6.54782	6.09987	0.887701	0.453242	-0.434459	-0.0316127	0.41604	1.00393	0.0055589	0.131271	0.182254	0.890083	0.120322	0.000162395	0	0	0	0	0	1	4
ENSTGUG00000008337	12	SLC6A6	protein_coding	-	9466543	9559292	5.4887	5.65634	5.32061	4.44057	5.80246	5.12353	4.39459	4.52845	4.57744	3.96178	3.73097	4.40083	-1.52952	-0.514858	1.01466	0.096945	-0.189095	-0.718841	0.000313528	0.195406	0.0138399	0.834435	0.686149	0.107151	-1	0	0	0	0	0	10
ENSTGUG00000018312	12		protein_coding	+	9817416	9832692	5.96649	5.93259	5.99903	6.41105	5.92959	6.10134	6.78401	6.95707	6.4086	6.89942	7.1164	6.70828	0.515363	0.277167	-0.238196	-0.390046	0.45113	0.956586	0.0535473	0.296785	0.397883	0.108024	0.103289	0.000378228	0	0	0	0	0	1	4
ENSTGUG00000008191	12	CHST13	protein_coding	-	10035099	10064260	3.55084	3.81665	3.53307	2.83053	4.33862	3.38802	3.02004	3.11503	3.28404	2.22416	2.94623	3.15863	-1.77389	-0.539707	1.23418	-0.817048	-0.402586	-0.381418	0.000441383	0.260721	0.0125074	0.120673	0.44303	0.415059	-1	0	0	0	0	0	10
ENSTGUG00000027600	12		protein_coding	-	10687907	10805103	4.21218	4.6967	4.29276	4.86483	4.57657	4.3582	5.54393	5.98685	5.15218	6.21485	6.76593	5.79885	-0.196252	0.426058	0.62231	-0.994004	0.136827	1.80175	0.671414	0.386258	0.225771	0.00970272	0.744791	2.81467e-05	0	0	0	0	0	1	4
ENSTGUG00000007894	12	DNAJB8	protein_coding	-	11363108	11364349	-2.8195	-3.28035	0.90546	3.25012	-1.23411	0.368805	5.48815	6.48533	4.92447	7.34477	7.95596	6.92772	4.94508	-0.843643	-5.78872	-1.60838	-0.875889	2.58911	0.0721679	0.679393	0.0341099	0.0161627	0.265166	0.000319746	0	0	0	0	0	1	4
ENSTGUG00000021454	12		protein_coding	-	11363714	11364789	-3.32356	-4.46825	0.164482	2.56109	-2.80898	-0.872443	4.71649	5.83595	4.09245	6.48524	7.34612	6.04523	6.51476	-0.0545102	-6.56927	-1.98035	-0.704717	3.04438	0.0397263	0.981083	0.0393298	0.00704203	0.422141	0.000115021	0	0	0	0	0	1	4
ENSTGUG00000007481	12	IP6K2	protein_coding	-	11715415	11740769	5.60881	5.95095	5.63502	6.32518	5.98074	5.88687	6.73336	6.97951	6.42789	7.23632	7.43782	6.6698	0.00228832	0.412094	0.409806	-0.447652	0.369034	1.31965	0.994094	0.209448	0.232253	0.117682	0.257046	6.64116e-05	0	0	0	0	0	1	4
ENSTGUG00000006607	12	TEX264	protein_coding	+	13862203	13902007	7.40957	7.52175	7.2389	7.55347	7.26816	7.13526	7.38979	7.49009	7.12062	7.65579	7.46112	6.95572	0.17313	0.588873	0.415743	0.0943639	0.703235	0.874875	0.421259	0.0141567	0.0879629	0.659979	0.00772749	0.000362675	0	0	0	0	0	1	5
ENSTGUG00000006130	12	GLYCTK	protein_coding	-	14222627	14237782	5.41471	5.18741	4.9311	5.86508	5.31905	4.94744	5.75694	5.96395	5.6211	5.86728	5.78476	5.35276	0.773336	1.40125	0.627911	-0.124492	0.540015	0.774847	0.0110357	8.18194e-05	0.0611286	0.639929	0.0772451	0.00643036	0	1	0	0	0	0	5
ENSTGUG00000006065	12		protein_coding	+	14321779	14324119	-0.286871	1.0229	1.25905	2.08763	0.512175	1.485	3.26176	4.9025	4.90389	4.52615	5.35788	5.54456	0.265691	-0.943286	-1.20898	-2.47246	-3.92492	-0.188071	0.839579	0.462632	0.369313	0.000899631	6.2326e-05	0.738294	0	0	0	0	-1	0	3
ENSTGUG00000005411	12	NOL8	protein_coding	-	15345966	15356426	6.16083	6.50457	5.80844	5.57488	6.17136	5.71744	5.65548	5.68516	5.61238	5.33611	5.31508	5.35781	-0.940219	0.209833	1.15005	-0.00865828	0.340757	0.0300467	0.000514957	0.41476	0.000154041	0.973626	0.228592	0.905885	0	0	1	0	0	0	8
ENSTGUG00000005054	12	CAMKV	protein_coding	-	15856254	15863511	1.24397	1.75722	0.541065	0.64981	2.1438	0.594975	0.369294	0.0522301	-0.430961	0.271966	0.34241	0.344012	-2.00723	0.757743	2.76497	0.24662	0.825536	0.481589	0.00152576	0.254109	0.000211951	0.725131	0.27777	0.483718	0	0	1	0	0	0	8
ENSTGUG00000004661	12	ZMYND10	protein_coding	+	16886635	16896829	5.27546	4.92374	5.74123	6.79769	4.93499	5.73756	6.96717	7.1024	6.80973	7.59277	7.65438	7.3434	2.21442	0.594362	-1.62005	-0.196842	-0.218797	0.603653	4.2152e-06	0.10709	0.00050003	0.519396	0.532369	0.0547989	1	0	0	0	0	0	4
ENSTGUG00000002481	4A		protein_coding	-	4067750	4236897	4.98052	1.7726	4.25807	3.48599	3.46732	3.95251	3.94401	4.47895	4.36386	4.91903	5.16808	4.28893	3.22659	0.255926	-2.97067	-0.784	-0.764781	0.994238	0.000291764	0.684172	0.000999148	0.173812	0.261236	0.0742365	1	0	0	0	0	0	2
ENSTGUG00000024102	4A	CYSLTR1	protein_coding	+	5042630	5060276	1.24023	2.28324	1.64244	0.791891	1.9223	1.34539	0.554718	0.151865	0.853089	0.14169	0.30745	0.54506	-2.17341	-0.955705	1.2177	0.237093	-0.288714	-0.938834	0.000205984	0.089453	0.0276289	0.710089	0.655789	0.126401	-1	0	0	0	0	0	10
ENSTGUG00000012597	4A	NKAP	protein_coding	-	8816260	8822330	4.4753	5.21588	4.94755	4.91713	4.90833	4.75096	5.46423	5.30351	4.98801	5.38731	5.68888	4.98379	-0.731788	-0.306089	0.425699	-0.140851	0.95666	1.0206	0.0151936	0.306908	0.164515	0.58576	0.0022153	0.000463391	0	0	0	0	0	1	5
ENSTGUG00000004878	4A		protein_coding	+	14615854	14668051	1.39013	1.32039	0.846332	2.06257	2.17325	0.915062	2.14744	1.86827	0.532784	2.20557	1.18653	0.945211	-0.0409446	1.6913	1.73225	1.29821	2.81688	1.57681	0.94853	0.0220508	0.0255649	0.0455147	0.000324722	0.0228801	0	0	0	0	1	0	6
ENSTGUG00000025168	4A		lncRNA	-	15039575	15041115	0.236905	-2.55636	0.748714	2.93296	-0.145173	1.26385	4.53856	5.6811	4.2599	5.9225	6.74925	5.71501	5.8714	1.1573	-4.7141	-1.96929	-0.897788	2.45544	0.00324396	0.408808	0.0209053	0.0024704	0.237013	0.000212919	0	0	0	0	0	1	4
ENSTGUG00000022125	4A		protein_coding	+	15424960	15430091	4.80157	4.77645	4.28164	5.67596	5.01652	5.04879	5.79342	5.0492	5.14505	5.21733	4.90222	4.80117	0.684554	1.1471	0.462544	1.05932	1.64062	0.00521008	0.108819	0.0132834	0.326813	0.0140484	0.00046742	0.989712	0	0	0	0	1	0	5
ENSTGUG00000024114	4A		lncRNA	+	16648722	16654383	3.88066	0.0264954	-0.660426	0.62646	1.6107	-1.01113	-0.140634	-1.02618	-2.03026	-2.65407	-5.17135	-4.08013	2.86992	6.17868	3.30876	3.40283	5.82912	-0.0871492	0.0132795	7.25249e-05	0.0304533	0.0735897	0.00257764	0.964552	0	1	0	0	0	0	8
ENSTGUG00000005852	4A	UPRT	protein_coding	+	16996260	17009786	4.93636	5.1845	4.90741	5.28081	5.15066	5.07661	5.4151	5.50746	5.12468	5.55328	5.81773	5.17903	-0.117985	0.233153	0.351138	-0.356808	0.526481	1.02147	0.672268	0.422549	0.250968	0.17729	0.0788597	0.000468649	0	0	0	0	0	1	4
ENSTGUG00000006117	4A	TRPC5	protein_coding	+	17484143	17582254	1.71554	3.59854	1.40871	2.44895	2.57589	1.29788	2.65822	2.11477	0.516192	1.04166	1.92657	1.07626	-2.00994	1.45789	3.46783	-0.34146	3.72399	2.44889	0.0132737	0.129586	0.000761426	0.697042	0.000370794	0.0104829	0	0	0	0	1	0	8
ENSTGUG00000006180	4A	DCX	protein_coding	+	17661132	17738582	4.26054	4.92956	4.93204	2.90668	4.57944	4.23813	2.95566	3.01386	3.88361	2.24022	2.394	3.85661	-2.34178	-2.00296	0.338818	-0.21198	-1.82889	-2.33235	7.62016e-05	0.000657115	0.486473	0.753968	0.00923154	0.000537497	-1	0	0	0	0	0	10
ENSTGUG00000006477	4A	DNAAF6	protein_coding	+	18447195	18456446	4.14217	3.83293	4.76617	5.45964	3.31554	5.21367	5.49989	5.0834	5.66783	5.71128	5.13459	6.13722	2.45333	-0.37804	-2.83137	0.993183	-0.805272	-1.58706	0.00123685	0.526003	0.000417988	0.0758431	0.157359	0.00520889	0	0	-1	0	0	0	2
ENSTGUG00000001484	13	TENM2	protein_coding	+	4468516	5072579	3.87679	3.38115	3.38118	4.93015	3.99312	3.72877	5.55155	5.6109	4.49709	6.08819	5.85684	5.23051	1.43267	1.69699	0.264322	0.172003	1.3755	1.74014	0.00957809	0.00333321	0.654589	0.639107	0.00288764	8.43287e-05	0	0	0	0	0	1	4
ENSTGUG00000001574	13	DND1	protein_coding	+	6204030	6213474	5.44673	6.53514	6.20054	4.79882	6.79671	6.06398	4.00585	4.73046	5.57656	3.43709	4.25685	4.82815	-3.0863	-2.01898	1.06733	-1.54437	-2.39301	-1.4174	1.11065e-05	0.0022237	0.0712742	0.0530856	0.0057413	0.0402385	-1	0	0	0	0	0	10
ENSTGUG00000001284	13	JADE2	protein_coding	+	8832726	8904475	6.54647	6.94285	6.62088	6.32405	6.95175	6.54741	6.01493	6.26544	6.19818	6.05724	5.97912	6.05364	-1.02409	-0.29778	0.726306	-0.172378	-0.22196	-0.00727028	0.000304172	0.257821	0.0112973	0.51341	0.447838	0.977395	-1	0	0	0	0	0	10
ENSTGUG00000001239	13	SLC25A48	protein_coding	+	9459936	9473270	2.27625	-2.57543	1.29347	2.77551	0.0890423	0.981004	4.40481	5.60296	4.62684	6.12608	6.48959	5.75202	7.53815	2.77729	-4.76086	-1.56165	-1.56923	1.71369	0.000121383	0.0290826	0.0142701	0.0104115	0.0376416	0.0037752	1	0	0	0	0	0	4
ENSTGUG00000001033	13	MGAT4B	protein_coding	-	11374190	11425374	5.96688	6.77158	6.12564	6.02953	6.66607	6.25463	5.8199	5.97327	5.90644	5.35029	5.61731	5.74319	-1.44124	-0.383858	1.05738	-0.420383	-0.00981848	-0.0590453	9.56083e-05	0.254754	0.00413408	0.225763	0.978607	0.857313	-1	0	0	0	0	0	8
ENSTGUG00000000850	13	RBM22	protein_coding	-	11906046	11913312	6.84032	7.25354	6.73459	7.3199	7.09749	6.92976	7.44087	7.6132	7.02302	7.66018	7.77571	7.10271	-0.190812	0.495867	0.686679	-0.287855	0.756018	1.26318	0.462125	0.0780662	0.0224342	0.26141	0.0145844	3.4406e-05	0	0	0	0	0	1	4
ENSTGUG00000023710	13	KIAA1191	protein_coding	-	14742505	14752541	6.84447	6.84994	7.04338	7.4293	6.9136	7.238	7.94067	8.40155	7.6861	8.30983	8.73962	8.20478	0.51023	-0.00761077	-0.51784	-0.890673	-0.00955181	1.25028	0.103959	0.980785	0.129959	0.00473937	0.977212	0.000194583	0	0	0	0	0	1	4
ENSTGUG00000000451	13		pseudogene	-	14849765	14855382	6.54331	5.41796	8.5853	9.95297	6.15034	8.51765	11.1993	11.5238	11.0949	12.0204	12.6567	12.0482	4.92798	-0.606674	-5.53466	-0.960792	-0.744332	1.03751	0.000609497	0.611317	0.000364524	0.381275	0.555272	0.34511	0	0	-1	0	0	0	4
ENSTGUG00000029278	13	UBTD2	protein_coding	-	16404405	16452746	5.63479	5.45628	5.73747	4.93842	5.1706	5.43942	4.87771	4.68695	5.21071	4.756	4.68534	5.11614	-0.0536676	-0.60368	-0.550012	0.261426	-0.571431	-0.954562	0.80999	0.0117888	0.0255725	0.301175	0.0333561	0.000412179	0	0	0	0	0	-1	10
ENSTGUG00000000122	13	SH3RF2	protein_coding	+	17833852	17856599	1.67925	1.62988	-0.57663	2.05803	1.19309	0.251287	2.84041	0.798113	0.838606	1.50862	1.77865	0.677449	0.914307	4.06262	3.14831	1.77227	4.16476	1.0607	0.373392	0.0029215	0.0231373	0.0981105	0.000329119	0.336188	0	0	0	0	1	0	5
ENSTGUG00000009577	14	UBE2I	protein_coding	-	35824	48661	7.22214	7.59896	7.25829	7.07233	7.47263	7.38445	7.04443	7.02201	7.05266	6.72484	6.91239	6.83763	-0.777128	-0.348277	0.428851	-0.165124	0.198578	0.0441091	0.000326713	0.087733	0.045777	0.396272	0.363618	0.817314	-1	0	0	0	0	0	8
ENSTGUG00000020845	14		lncRNA	+	544165	546075	-4.51905	-5.24273	-3.23766	-0.966045	-4.65457	-3.39697	0.209256	0.859266	-0.541058	0.858885	1.71509	0.195582	4.41221	1.14954	-3.26266	-1.50621	0.763988	2.91983	0.002706	0.364197	0.0320378	0.029138	0.343637	0.000143541	0	0	0	0	0	1	4
ENSTGUG00000008804	14	AIMP2	protein_coding	-	1302822	1306435	6.52345	6.63202	6.509	6.66369	6.39147	6.72566	6.82927	7.06388	7.21623	7.7236	7.82959	7.7718	0.163649	-0.0475176	-0.211166	-0.340613	-1.32949	-0.0945534	0.582492	0.877289	0.5156	0.236734	0.0003752	0.736215	0	0	0	0	-1	0	3
ENSTGUG00000022967	14		lncRNA	+	1966528	1976493	-5.50706	-4.154	-2.26869	-2.36219	-5.94299	-4.58154	-1.17383	-0.109944	0.0449921	-0.142119	0.982833	1.36355	2.22774	-1.01902	-3.24676	-2.18884	-3.7562	-0.535655	0.113039	0.440346	0.0336329	0.00870934	0.00032433	0.428083	0	0	0	0	-1	0	3
ENSTGUG00000008424	14	GET4	protein_coding	+	2658410	2670126	6.55687	6.78522	6.60857	7.27282	6.66894	6.72663	7.74213	7.98694	7.45983	8.45874	8.80412	7.97268	0.37553	0.49449	0.118959	-0.590193	0.0517422	1.35854	0.151354	0.0739228	0.673415	0.0208086	0.852888	6.62086e-06	0	0	0	0	0	1	4
ENSTGUG00000008336	14	ZFAND2A	protein_coding	-	2907700	2909569	2.19895	2.46693	2.17868	2.79377	2.6601	2.42369	3.36451	2.50609	1.89916	3.34339	2.23338	2.31607	-0.13431	0.39035	0.524659	1.96843	2.51379	0.524242	0.807666	0.498744	0.385383	0.00092529	8.6382e-05	0.347023	0	0	0	0	1	0	6
ENSTGUG00000028598	14	ELFN1	protein_coding	+	3234868	3342570	1.86917	1.42886	1.0479	1.93998	2.33461	0.0706285	2.44347	3.13151	1.4458	2.58007	3.46573	2.41595	0.0456786	2.69062	2.64494	-1.57369	1.02519	2.73548	0.952806	0.00639506	0.0101646	0.0196539	0.184096	0.000192322	0	0	0	0	0	1	4
ENSTGUG00000007626	14	KPNA7	protein_coding	-	5125684	5133693	5.32205	5.23766	4.67322	5.6833	4.93359	5.02465	5.4355	5.39103	5.12468	5.33023	5.07311	4.88478	0.834108	1.30747	0.473366	0.301598	0.861532	0.454668	0.0103638	0.000364851	0.177149	0.326041	0.0135188	0.139641	0	1	0	0	0	0	5
ENSTGUG00000007563	14		protein_coding	-	5209818	5214381	5.54795	5.88057	5.63709	6.62248	5.78783	5.83419	6.98075	6.66827	6.41417	7.3378	7.41977	6.72142	0.502029	0.69915	0.197121	0.230513	0.825908	0.952441	0.0538273	0.0119378	0.475616	0.312338	0.00331698	0.000262353	0	0	0	0	0	1	4
ENSTGUG00000025415	14	PLD6	protein_coding	-	5615820	5616682	4.11969	4.80157	3.97857	4.00378	4.70501	4.28554	4.06286	4.3527	4.05898	3.57185	3.52645	3.71453	-1.38311	-0.14064	1.24247	-0.244442	0.352207	0.105637	0.000285545	0.695811	0.00161041	0.509578	0.363666	0.762266	-1	0	0	0	0	0	8
ENSTGUG00000006873	14		protein_coding	+	6363774	6370777	4.15891	3.78365	4.57578	6.77109	3.98708	4.86943	7.66713	8.29205	7.08924	8.84654	9.17985	7.85051	3.15927	1.48479	-1.67447	-0.958243	0.394508	2.53216	0.00104018	0.0705173	0.0801982	0.09256	0.542418	0.000104696	0	0	0	0	0	1	4
ENSTGUG00000016182	14		protein_coding	-	6809507	6817243	2.9086	0.433759	3.9933	4.60498	1.8085	4.59467	5.03741	3.64844	4.45723	4.57815	4.68875	4.97458	5.27133	-1.07439	-6.34571	1.27837	0.643003	-1.09462	0.00203281	0.317986	0.000355176	0.199054	0.489903	0.253053	0	0	-1	0	0	0	2
ENSTGUG00000020976	14		lncRNA	+	8100439	8102331	-4.5299	-5.24273	-3.96517	-1.48817	-4.40016	-4.86573	0.256521	1.34163	-0.581529	2.58626	2.37841	0.861591	3.62481	2.81282	-0.811989	-0.877261	0.23298	3.43998	0.0405006	0.116847	0.67734	0.247206	0.816594	0.000150674	0	0	0	0	0	1	4
ENSTGUG00000005026	14	MRTFB	protein_coding	+	9954545	10022868	4.64691	4.44389	5.05364	4.4355	4.32529	4.68127	4.79699	5.4736	5.35452	5.49705	6.17742	6.0576	0.313226	-0.652513	-0.965739	-1.35699	-1.81815	0.238899	0.48469	0.138378	0.0448794	0.00106869	0.00026661	0.490583	0	0	0	0	-1	0	3
ENSTGUG00000003971	14	CREBBP	protein_coding	-	14204767	14299755	6.48802	6.26857	6.39136	6.64264	6.68645	6.34243	7.32489	7.59496	6.85004	7.79362	8.1816	7.27842	0.175638	0.396873	0.221235	-0.658042	0.521317	1.64809	0.63989	0.311911	0.591651	0.0676637	0.202137	6.65248e-05	0	0	0	0	0	1	4
ENSTGUG00000024784	14		lncRNA	+	14314114	14315891	0.293292	-0.637962	-0.169112	0.92869	-1.04727	0.842692	1.9145	1.04706	1.4185	1.4435	1.75754	1.66489	2.90722	0.548402	-2.35882	0.553397	0.745608	-0.278788	0.000417731	0.410789	0.00516702	0.315741	0.181221	0.597248	1	0	0	0	0	0	4
ENSTGUG00000003870	14	NLRC3	protein_coding	+	14532697	14542644	2.00984	1.63653	3.11745	2.89896	2.45325	3.2768	3.27921	3.36741	3.5308	3.66586	3.5444	3.72244	0.819032	-1.48544	-2.30447	0.0332641	-0.694815	-0.341432	0.154763	0.00641031	0.000360296	0.940131	0.154157	0.416005	0	0	-1	0	0	0	4
ENSTGUG00000022337	14		protein_coding	+	14637001	14727508	4.9074	4.22482	5.6635	6.8935	4.83163	5.82976	7.79231	7.99911	7.48908	8.39496	8.55514	8.13272	2.74445	0.307639	-2.43681	-0.366976	-0.0371815	0.932442	0.000408757	0.612254	0.00203815	0.456436	0.947501	0.065484	1	0	0	0	0	0	4
ENSTGUG00000003772	14	DECR2	protein_coding	+	14833484	14862128	7.68617	7.16809	7.61416	7.85285	7.01079	7.27244	7.90657	7.91182	7.82034	8.24524	7.96762	8.11462	1.36013	0.65241	-0.707724	0.27237	-0.121828	-0.0555248	0.000137211	0.0479268	0.0436423	0.365313	0.721202	0.851766	1	0	0	0	0	0	4
ENSTGUG00000003619	14	WDR24	protein_coding	-	15040182	15048241	4.79089	4.914	4.88624	5.11561	5.45832	4.97007	5.38753	6.10695	5.16598	5.4865	5.89023	5.27972	-0.465823	0.0501852	0.516009	-1.12316	0.329348	1.55148	0.26131	0.905972	0.249108	0.00445514	0.43282	0.000170177	0	0	0	0	0	1	4
ENSTGUG00000003500	14		protein_coding	+	15217887	15257997	-0.653546	-0.680723	-1.32071	-0.464693	-0.748562	-1.49399	0.822293	1.20104	-0.298609	1.9264	2.22835	0.500731	0.311047	1.69646	1.38542	-0.68069	1.44246	3.22726	0.76318	0.142383	0.251161	0.356343	0.120959	0.00027795	0	0	0	0	0	1	4
ENSTGUG00000026894	20		lncRNA	-	875453	880298	-4.19634	-4.43971	-3.42703	-4.16557	-3.85947	-4.86573	-2.44743	-0.453161	-1.58338	-1.14308	0.845051	0.493408	-0.0627365	-0.0691595	-0.00642298	-3.98239	-3.80488	1.48186	0.967028	0.964541	0.996861	0.0003007	0.00420914	0.0823927	0	0	0	-1	0	0	3
ENSTGUG00000005342	20	OSER1	protein_coding	+	6228863	6234922	4.7573	5.20793	4.94788	6.08471	4.90639	5.0975	6.8405	6.86607	6.13194	7.61319	7.9861	6.69305	0.727677	0.796622	0.0689454	-0.398477	0.85601	2.02717	0.0998891	0.0810196	0.883746	0.247082	0.0376051	3.08482e-06	0	0	0	0	0	1	4
ENSTGUG00000006996	20	GMEB2	protein_coding	-	7932570	7946363	4.87615	5.11124	5.14074	6.20728	5.09863	5.26178	6.97645	6.91584	6.33455	7.16311	7.8044	6.7882	0.873567	0.680913	-0.192654	-0.580685	0.83015	1.5975	0.048222	0.121858	0.6772	0.0966933	0.0413971	7.32147e-05	0	0	0	0	0	1	4
ENSTGUG00000027981	20	RGS19	protein_coding	-	8378811	8389562	4.08257	4.5946	3.85691	3.70459	4.93547	3.51551	3.53603	3.35883	3.44078	2.79989	2.70177	2.91844	-1.74292	0.414731	2.15765	0.275326	0.712845	-0.298626	0.000888492	0.436721	0.000316736	0.64591	0.237603	0.601919	0	0	1	0	0	0	8
ENSTGUG00000021939	20	OSBPL2	protein_coding	-	10111807	10145074	5.86833	5.98287	6.2172	6.40834	6.10732	6.10078	7.41069	7.88607	7.13004	8.26709	8.96636	8.01454	0.186476	-0.0413076	-0.227783	-1.17465	-0.323206	1.70785	0.665617	0.925322	0.625701	0.00439668	0.464341	0.000115787	0	0	0	0	0	1	4
ENSTGUG00000008244	20	C20orf85	protein_coding	-	11781464	11785649	3.42493	2.15613	4.50304	5.08002	1.89874	4.74208	6.18003	6.6842	6.27555	7.12388	7.52615	7.27573	4.45008	-0.740178	-5.19026	-0.906441	-1.19122	0.659074	0.00125547	0.428445	0.000303772	0.160959	0.115856	0.295121	0	0	-1	0	0	0	4
ENSTGUG00000022205	20		lncRNA	-	13744331	13750654	-5.50706	-5.24273	-3.87076	-1.74363	-5.17069	-4.86573	-0.500707	1.56008	-1.49404	1.3073	1.81752	0.348629	3.16273	1.48579	-1.67693	-2.57101	0.143999	4.52301	0.124888	0.465249	0.462694	0.0100463	0.91071	5.88826e-05	0	0	0	0	0	1	4
ENSTGUG00000010559	15	CCDC157	protein_coding	-	1543893	1550549	3.72703	3.66759	4.54216	6.00671	3.85977	4.43042	6.9834	7.26219	6.41403	7.62048	8.12117	7.14168	2.20639	0.76117	-1.44522	-0.77948	0.411091	1.82764	0.00333447	0.243079	0.0573895	0.0807725	0.415476	0.000253743	0	0	0	0	0	1	4
ENSTGUG00000009978	15	RSPH14	protein_coding	+	3177771	3249944	2.39401	1.58687	4.2934	5.35232	1.62742	3.95065	6.78497	6.42699	6.3524	7.51467	7.23577	7.15098	4.53204	-0.49772	-5.02976	0.636873	0.0665604	0.159393	0.000698258	0.584451	0.000251485	0.256527	0.915146	0.773058	0	0	-1	0	0	0	4
ENSTGUG00000009759	15	DRG1	protein_coding	-	3476988	3484073	6.35475	6.94069	6.46693	6.9968	6.80171	6.76915	7.06233	7.44232	6.78973	7.22963	7.71086	6.98822	-0.39085	0.115465	0.506316	-0.861222	0.346706	1.37523	0.208871	0.72009	0.139302	0.00707281	0.314088	8.06437e-05	0	0	0	0	0	1	4
ENSTGUG00000024631	15	POP5	protein_coding	+	3750948	3755843	4.07759	4.09766	4.19092	4.75311	4.08818	4.38877	4.88757	5.5559	4.84729	5.45467	5.78334	5.04935	0.644862	0.251014	-0.393848	-0.996988	-0.12149	1.4426	0.135125	0.550242	0.388529	0.0059425	0.758453	0.000148918	0	0	0	0	0	1	4
ENSTGUG00000008886	15	ESS2	protein_coding	-	5735756	5746934	5.07944	5.49792	5.41468	5.99921	5.36083	5.47526	6.73986	6.86494	5.95389	6.91612	7.27826	6.31542	0.219902	0.188719	-0.0311835	-0.487216	1.21042	1.8739	0.670932	0.721791	0.955346	0.269558	0.02238	0.000221272	0	0	0	0	0	1	4
ENSTGUG00000008534	15	MRPL40	protein_coding	+	6474504	6478041	5.39841	6.10149	5.77295	5.38673	5.79484	5.86532	5.21863	5.16641	5.52417	4.95785	5.05421	5.32506	-1.11119	-0.853129	0.258058	-0.0441428	-0.411972	-0.628611	0.000151964	0.00294391	0.331204	0.874574	0.165184	0.0245585	-1	0	0	0	0	0	10
ENSTGUG00000008294	15	RANBP1	protein_coding	+	7196381	7400188	6.56616	6.72444	6.43909	6.59424	6.58708	6.24663	7.1588	7.37179	6.64665	7.72731	8.09949	7.15566	-0.151113	0.474685	0.625798	-0.585169	0.515289	1.66897	0.645023	0.177891	0.0926486	0.0690662	0.160266	1.32094e-05	0	0	0	0	0	1	4
ENSTGUG00000007796	15	PITPNB	protein_coding	+	9077342	9100249	6.73524	7.2378	6.93719	7.29852	7.07721	6.95873	7.8104	8.09023	7.48674	8.34442	8.84802	8.02986	-0.281255	0.137835	0.41909	-0.783417	0.104205	1.42164	0.382366	0.68215	0.238836	0.0161521	0.768618	8.46254e-05	0	0	0	0	0	1	4
ENSTGUG00000006241	15	CLIP1	protein_coding	+	11007378	11057022	6.28928	6.61081	6.32042	7.21586	6.4805	6.37359	7.99726	8.21934	7.4261	8.42677	8.8393	8.07643	0.413829	0.811134	0.397306	-0.63461	0.492001	1.55612	0.317665	0.068791	0.384144	0.103691	0.267341	0.000349036	0	0	0	0	0	1	4
ENSTGUG00000002473	17	RABL6	protein_coding	-	403638	456413	7.3409	7.3834	7.00645	7.21944	7.34408	6.97499	7.14727	7.3602	6.91146	7.16091	7.50376	6.9647	-0.167141	0.578897	0.746037	-0.555781	0.418379	0.987797	0.44289	0.0171331	0.00427222	0.0160674	0.10137	0.000102957	0	0	0	0	0	1	6
ENSTGUG00000022015	17		protein_coding	-	751966	765262	3.58497	3.94974	3.34831	2.85789	3.69858	3.24547	2.41905	2.96057	3.80021	2.59736	4.04043	4.06131	-1.20546	-0.150914	1.05454	-1.98459	-3.02343	-0.860524	0.0491128	0.811232	0.103099	0.00551313	0.000303683	0.13402	0	0	0	0	-1	0	3
ENSTGUG00000025211	17		protein_coding	-	1714701	1718365	2.72015	3.16348	3.75154	5.0647	3.49792	3.81707	6.36052	6.77359	5.41608	6.77559	7.73783	6.64837	1.12344	0.216229	-0.907213	-1.37531	0.656577	2.44696	0.204308	0.796753	0.327705	0.0100581	0.266726	4.5034e-05	0	0	0	0	0	1	4
ENSTGUG00000003597	17	CDK9	protein_coding	-	5750276	5756482	5.40931	5.72952	5.53306	6.18633	5.58154	5.6653	6.65599	6.62694	6.07184	6.77652	7.01852	6.2433	0.284586	0.397281	0.112694	-0.212949	0.996843	1.33032	0.316549	0.180253	0.713409	0.399463	0.00168696	1.58044e-05	0	0	0	0	0	1	4
ENSTGUG00000003648	17	PTRH1	protein_coding	+	5786494	5788260	4.62544	4.13855	5.40062	5.68301	4.89616	5.45052	5.95036	5.67753	5.88081	6.07348	5.52856	6.04886	1.27374	-0.542681	-1.81642	0.817743	-0.0289619	-0.723582	0.00194751	0.117231	7.06644e-05	0.0122449	0.929048	0.0224552	0	0	-1	0	0	0	4
ENSTGUG00000004041	17	DYNC2I2	protein_coding	-	6034039	6042583	4.25469	3.9322	4.13642	5.20758	3.66068	4.09639	5.77619	5.88496	5.37239	6.34023	6.03788	5.5844	1.86939	1.22946	-0.639933	0.193583	0.595591	0.966046	0.000167668	0.00664085	0.184806	0.531402	0.0968666	0.00407232	1	0	0	0	0	0	4
ENSTGUG00000025695	17		protein_coding	-	7619948	7691638	4.62014	3.91584	4.92618	6.1999	3.58569	5.20852	7.08587	7.57205	7.00791	7.68192	8.08305	7.67337	3.31851	0.685339	-2.63317	-0.887315	-0.509533	0.973831	3.75083e-05	0.247828	0.000984315	0.053063	0.322304	0.0338313	1	0	0	0	0	0	4
ENSTGUG00000005535	17	STKLD1	protein_coding	+	7865715	7878839	6.16905	5.4449	7.06143	6.86896	5.69722	7.43293	7.34242	7.2252	7.73353	7.12525	7.67486	7.90006	1.8959	-1.45633	-3.35223	-0.432376	-0.948742	-0.733535	0.00209165	0.0100874	5.85992e-06	0.383879	0.0975609	0.1395	0	0	-1	0	0	0	2
ENSTGUG00000006031	17	AGPAT2	protein_coding	+	8961901	8970465	4.00086	4.80259	4.51886	4.42734	4.06709	4.32358	4.94521	5.40985	5.47585	6.09712	6.46422	6.00504	-0.441477	-0.414241	0.0272357	-0.831738	-1.59048	0.39317	0.272209	0.315143	0.948015	0.0135575	0.000218726	0.199619	0	0	0	0	-1	0	3
ENSTGUG00000006452	17	KCNT1	protein_coding	-	9510243	9585466	2.8965	1.22687	4.91798	3.91683	2.96687	4.12129	3.80047	4.12766	4.54557	4.94209	4.96018	5.27419	2.6196	-2.22592	-4.84553	-0.345274	-2.21882	-0.731926	0.0404611	0.0228812	0.000387495	0.681093	0.0256805	0.347174	0	0	-1	0	0	0	2
ENSTGUG00000002914	18		protein_coding	-	1192638	1200339	5.69167	5.79416	5.72241	6.27155	5.86833	6.02314	6.46909	6.70833	6.23727	6.73968	7.0958	6.55391	0.300734	0.21768	-0.0830542	-0.595362	0.146999	1.01295	0.265519	0.428384	0.774358	0.020764	0.598445	0.000272694	0	0	0	0	0	1	4
ENSTGUG00000003498	18	ARHGDIA	protein_coding	-	2183919	2191644	7.84593	8.10594	7.74384	7.38544	8.03023	7.71213	7.19293	7.09982	7.25424	6.80413	6.85415	6.90786	-0.904805	-0.224606	0.680199	0.0430917	0.223769	-0.208129	0.000410581	0.345676	0.00992034	0.853645	0.395006	0.371249	-1	0	0	0	0	0	8
ENSTGUG00000004917	18	ADAP2	protein_coding	-	4055189	4062076	3.26863	2.8645	3.14103	4.35331	3.48897	3.1552	5.26289	5.32574	4.59653	6.08456	6.42762	5.32363	1.26846	1.32571	0.0572457	-0.405915	0.605604	1.83319	0.0318442	0.0267587	0.927927	0.269273	0.159584	3.1646e-05	0	0	0	0	0	1	4
ENSTGUG00000007923	18	UBE2O	protein_coding	+	7928775	7987202	7.00749	6.98254	7.15174	7.6266	7.0451	7.16965	8.50367	8.82781	8.11349	9.16441	9.56306	8.64254	0.606441	0.312696	-0.293745	-0.722789	0.251315	1.63484	0.113347	0.423575	0.476133	0.0491442	0.539398	8.78617e-05	0	0	0	0	0	1	4
ENSTGUG00000025202	18		lncRNA	+	8027441	8033053	0.953212	-0.963795	0.225566	2.57838	0.195767	0.282391	4.30287	5.31764	3.42884	5.76173	6.46575	5.116	4.29962	3.02364	-1.27598	-1.71879	0.0608998	3.23855	0.00961647	0.0457872	0.477368	0.00846421	0.938007	1.44222e-05	0	0	0	0	0	1	4
ENSTGUG00000027006	18	COX11	protein_coding	-	10244214	10248137	4.95577	5.30383	5.30988	4.43026	4.86429	5.31523	4.69059	4.99169	5.35196	5.27021	5.23894	5.56652	-0.782085	-1.23908	-0.456995	-0.269835	-1.53731	-0.687852	0.0271551	0.00104696	0.188302	0.416924	0.000261255	0.0340016	0	0	0	0	-1	0	3
ENSTGUG00000018813	18		lncRNA	+	10378764	10379279	0.550008	0.483651	4.31171	-0.493424	0.863695	2.57616	-0.756287	3.37084	2.24956	-0.408649	1.10067	2.74841	-1.29076	-6.83129	-5.54052	-5.63645	-6.51054	-0.526455	0.517569	0.000393106	0.00294529	0.00577132	0.00847724	0.694509	0	-1	0	0	0	0	9
ENSTGUG00000019912	21	NMNAT1	protein_coding	+	926544	931645	4.68749	4.75261	4.82838	4.22119	4.6864	4.70503	4.73109	5.18681	5.445	5.47857	5.59167	5.91397	-0.530332	-0.624738	-0.0944056	-0.568819	-1.89679	-0.580485	0.2554	0.186288	0.84344	0.171354	0.000355806	0.136457	0	0	0	0	-1	0	3
ENSTGUG00000002320	21	FBXO2	protein_coding	+	4946881	4951011	4.98572	5.20077	5.23574	5.89588	4.33626	5.05526	6.8527	7.0138	6.27287	7.1492	7.47802	6.45295	1.34458	0.590605	-0.753972	-0.489919	0.979577	1.766	0.0191354	0.2774	0.207563	0.25214	0.0529206	0.000291728	0	0	0	0	0	1	4
ENSTGUG00000002212	21	PPCS	protein_coding	-	5231255	5235465	3.95794	4.24255	3.94778	4.89837	3.84059	4.02839	5.22543	5.39086	4.70945	5.82248	5.7255	5.11769	0.773175	0.880132	0.106958	-0.0684503	0.623727	1.28922	0.0205721	0.0114747	0.760262	0.782591	0.0354182	2.04837e-05	0	0	0	0	0	1	4
ENSTGUG00000014064	21	PHC2	protein_coding	+	5307112	5466035	5.57456	5.39703	5.46609	6.17895	5.96029	5.53782	6.62918	6.71447	6.12103	6.68295	6.97877	6.34722	0.396182	0.749594	0.353412	-0.38111	0.790111	1.22499	0.247695	0.0394774	0.348188	0.209981	0.0274312	0.000345244	0	0	0	0	0	1	4
ENSTGUG00000024231	21		protein_coding	-	7846161	7847291	-4.98317	-4.154	-4.88818	-2.34887	-5.16627	-4.80953	-2.83773	1.13318	-6.43438	-2.67057	-0.643319	-3.3351	1.98823	2.36568	0.37745	-5.99817	4.09402	10.2593	0.530368	0.479722	0.916967	0.0089587	0.203395	0.000201756	0	0	0	0	0	1	5
ENSTGUG00000026088	21	WNT4	protein_coding	+	8719655	8739631	5.4275	6.43406	5.49307	4.64887	6.03514	5.62774	4.39805	4.29246	4.58905	3.66242	3.55438	4.09423	-2.39283	-1.04444	1.3484	0.213628	0.112826	-0.836437	1.17752e-06	0.0156835	0.00183904	0.680326	0.824492	0.093858	-1	0	0	0	0	0	8
ENSTGUG00000017262	21		protein_coding	-	8825617	8834900	9.79895	10.298	9.95663	11.0315	10.1341	10.2887	11.4704	11.6233	11.0104	11.8436	12.1943	11.3465	0.398426	0.585198	0.186772	-0.503521	0.583993	1.46069	0.259847	0.120578	0.628958	0.155621	0.153848	0.000268927	0	0	0	0	0	1	4
ENSTGUG00000019053	21	HIPK4	protein_coding	-	8857679	8861115	-4.26116	-5.24273	-0.708418	1.16305	-2.60067	-2.07713	3.14371	3.70563	2.49964	4.13561	4.76518	3.41145	4.74528	-0.312564	-5.05784	-1.19149	0.376332	2.55972	0.0207321	0.849536	0.0157326	0.0566098	0.613225	0.000233953	0	0	0	0	0	1	4
ENSTGUG00000008910	19	SLC13A5	protein_coding	-	112868	135952	5.20926	3.83818	5.01121	5.64152	4.53656	5.5138	6.14986	6.08825	6.06238	6.38383	6.41157	6.43697	2.47604	0.325766	-2.15027	0.0338748	-0.199628	0.000469311	7.98078e-05	0.490922	0.000736567	0.933206	0.657311	0.999058	1	0	0	0	0	0	4
ENSTGUG00000008706	19	IFT20	protein_coding	+	527698	529761	5.46499	5.99661	5.31275	5.89079	5.7249	5.73334	6.26931	6.4652	5.93693	6.04144	6.62991	5.96266	-0.36573	0.309684	0.675415	-0.784362	0.63903	1.19552	0.21805	0.322679	0.0429827	0.00778305	0.0467699	0.000148321	0	0	0	0	0	1	4
ENSTGUG00000020994	19	TMEM97	protein_coding	-	529387	533508	5.36349	5.68134	5.28848	4.78165	5.73041	5.22573	4.63571	4.54441	4.55445	4.05505	4.42547	4.53834	-1.26661	-0.369079	0.897536	-0.27912	0.178633	-0.122909	0.000386148	0.270221	0.0112158	0.461199	0.642439	0.728519	-1	0	0	0	0	0	8
ENSTGUG00000008559	19		protein_coding	-	766740	767498	-1.02324	0.435865	-0.105672	0.19782	0.340015	-1.49399	0.0823468	1.98325	0.114546	1.03738	1.90513	-0.662246	-1.6013	0.774247	2.37554	-2.76865	0.712394	4.43608	0.0744461	0.440144	0.0224624	0.000557589	0.456348	1.96774e-06	0	0	0	0	0	1	4
ENSTGUG00000023588	19	AKAP1	protein_coding	+	797193	817464	7.16175	6.83426	6.81002	6.65188	7.0638	6.63778	6.71404	6.88568	6.41538	6.78115	6.84204	6.40391	-0.0844362	0.365838	0.450275	-0.232518	0.608799	0.908424	0.696745	0.116142	0.0676453	0.291848	0.0201665	0.00028221	0	0	0	0	0	1	8
ENSTGUG00000018834	19		lncRNA	+	2779407	2783677	0.394292	-0.746669	1.47841	1.94484	0.454983	2.17065	2.48357	2.48914	2.10406	2.16904	2.22026	2.80806	2.63082	-1.30993	-3.94075	-0.0567991	0.0550097	-0.20272	0.00974983	0.105768	0.000328494	0.931989	0.936239	0.745552	0	0	-1	0	0	0	4
ENSTGUG00000006190	19	NEK8	protein_coding	-	4275345	4295702	6.38815	6.05789	6.19216	7.03548	6.03414	6.22222	7.08203	7.28354	7.05119	7.44137	7.5504	7.21652	1.3316	1.00925	-0.322341	-0.310543	-0.103663	0.566226	0.000244882	0.00404084	0.357062	0.291541	0.755914	0.0591421	1	0	0	0	0	0	4
ENSTGUG00000006143	19	RAB34	protein_coding	+	4296062	4298800	4.33767	4.68868	4.71717	5.89489	4.93748	4.79082	7.13629	7.42343	6.56152	7.67333	8.26898	7.12113	0.606404	0.724572	0.118169	-0.882794	0.589915	2.00976	0.213357	0.147642	0.821743	0.0173124	0.154104	4.98733e-06	0	0	0	0	0	1	4
ENSTGUG00000005712	19		protein_coding	-	4806827	4812655	-1.53143	-2.53308	-0.162354	-1.02028	-1.04442	0.0706104	0.360604	1.48266	2.30277	1.55507	3.24171	2.92375	1.02578	-2.45997	-3.48575	-2.8087	-4.50531	-0.502148	0.455332	0.0462641	0.014857	0.00186076	8.73521e-05	0.461995	0	0	0	0	-1	0	3
ENSTGUG00000005643	19	RILP	protein_coding	+	4844035	4848087	4.44926	4.85786	4.03894	4.40038	5.13602	4.28815	4.00239	3.73635	4.01913	3.43264	3.71785	3.49967	-1.14425	0.522551	1.6668	-0.0191673	0.485983	-0.0646004	0.0012654	0.146352	7.2539e-05	0.960703	0.226588	0.861446	0	0	1	0	0	0	8
ENSTGUG00000004526	19	DTX2	protein_coding	+	6091130	6125375	5.70167	5.69377	6.16601	7.28238	5.70674	6.02319	8.34635	8.64858	7.74338	9.03082	9.36309	8.41375	1.58354	0.794857	-0.788686	-0.634492	0.535559	1.85453	0.000913457	0.0707064	0.0972961	0.0869739	0.205517	2.29173e-05	0	0	0	0	0	1	4
ENSTGUG00000004477	19	ALKBH4	protein_coding	+	6164678	6167312	3.46433	3.99046	3.4742	3.9588	3.67632	3.41244	4.33171	4.31189	3.77272	4.21927	4.6045	3.96136	-0.243646	0.536494	0.78014	-0.36542	0.929329	1.18231	0.454647	0.131169	0.0373799	0.217996	0.00686532	0.000323831	0	0	0	0	0	1	4
ENSTGUG00000004266	19	NUP88	protein_coding	-	6960288	6970785	6.75389	7.09089	7.01338	7.29301	6.8383	7.16863	7.75346	7.97749	7.52206	8.13809	8.31918	7.7702	0.117708	-0.135116	-0.252824	-0.405122	0.214661	1.00441	0.653196	0.620753	0.380159	0.115612	0.459822	0.000441233	0	0	0	0	0	1	4
ENSTGUG00000022907	19		protein_coding	-	8266037	8268623	-0.329444	-0.758766	0.00884327	-0.423342	0.432425	0.185273	-0.100367	-1.83487	-0.604725	-0.276182	-2.3079	-0.953612	-0.426444	-0.946902	-0.520458	3.76623	1.3576	-2.58444	0.566531	0.201225	0.502017	0.000198099	0.0973161	0.00617736	0	0	0	1	0	0	10
ENSTGUG00000028031	19		protein_coding	-	8289237	8405940	-1.57175	-3.28035	-1.56684	0.647501	-1.87614	-2.35138	2.12065	3.03114	1.6042	3.22222	4.13561	2.75181	4.23225	2.99397	-1.23828	-1.82388	-0.114714	2.81074	0.00400652	0.0263093	0.426856	0.00426802	0.876298	4.38715e-05	0	0	0	0	0	1	4
ENSTGUG00000000762	24		protein_coding	+	2132922	2134731	2.35878	1.40599	2.78511	3.71356	1.93474	2.87166	4.80628	4.62703	4.40644	5.20804	5.27716	4.81458	2.73161	0.41557	-2.31604	0.110134	0.39155	0.683176	0.00049046	0.501306	0.00382493	0.785279	0.381253	0.0953723	1	0	0	0	0	0	4
ENSTGUG00000000407	24	OAF	protein_coding	-	5341790	5353151	7.31379	7.59858	7.74792	6.9502	7.53511	7.76454	6.46473	6.30327	7.04005	5.92454	5.71237	6.62301	-0.869698	-1.24847	-0.378773	0.373635	-0.733601	-1.64742	0.0179555	0.00184746	0.318841	0.338893	0.0823644	0.000163977	0	0	0	0	0	-1	10
ENSTGUG00000000308	24	DLAT	protein_coding	+	6123608	6133779	6.97683	6.94168	6.92857	6.86586	6.85256	6.96954	7.03126	7.3628	7.25369	7.2344	7.63347	7.47684	0.0484489	-0.0554207	-0.10387	-0.730613	-0.668013	0.265746	0.792251	0.772579	0.606508	0.00039556	0.00313036	0.144013	0	0	0	-1	0	0	3
ENSTGUG00000000303	24		protein_coding	+	6134843	6139723	5.52266	5.96356	5.63741	6.96979	5.87851	5.82907	7.46007	8.13158	6.99932	7.94434	8.39487	7.67456	0.650376	1.02597	0.375597	-1.12203	0.246266	1.85257	0.0989713	0.0160395	0.377866	0.00237028	0.527268	8.26462e-06	0	0	0	0	0	1	4
ENSTGUG00000000270	24		protein_coding	+	6415108	6430009	3.23999	2.69557	3.73876	5.32685	3.59095	3.57555	6.28643	6.22076	5.22769	6.91967	6.59322	5.76738	2.28031	1.25252	-1.0278	0.392112	1.5778	1.81893	0.00169216	0.0511435	0.160083	0.316858	0.00150895	9.82137e-05	0	0	0	0	0	1	4
ENSTGUG00000000230	24	SCN4B	protein_coding	+	6565269	6572180	4.72393	4.60793	3.49937	1.08617	4.50367	0.428126	1.48273	1.68926	2.89914	0.822871	2.73623	2.29369	-3.3015	1.88261	5.18411	-2.11989	-2.22737	-0.767338	0.000883793	0.119268	5.17722e-05	0.093866	0.0917684	0.471798	0	0	1	0	0	0	10
ENSTGUG00000001745	26	ZNF76	protein_coding	-	1523782	1532814	5.54594	5.61471	5.38095	6.18343	5.66643	5.40377	6.44267	6.55196	5.97377	6.5918	6.60172	6.12955	0.44823	0.944643	0.496413	-0.119219	0.782006	1.05036	0.126634	0.00395101	0.128231	0.647261	0.0129057	0.000403192	0	0	0	0	0	1	4
ENSTGUG00000001837	26	FOXP4	protein_coding	+	2188340	2246908	3.33412	2.6319	2.40273	3.17527	2.73822	1.81963	3.52097	3.1635	2.55585	3.41097	3.50521	2.89531	1.13927	2.28703	1.14776	0.263228	1.59078	1.21755	0.0331482	0.000375129	0.0691366	0.577112	0.0040714	0.0156102	0	1	0	0	0	0	5
ENSTGUG00000017458	26	BTG2	protein_coding	+	2487036	2490520	1.15871	1.66863	2.2947	3.68849	2.05019	1.95526	4.8275	5.45634	4.21485	5.72035	6.44071	5.20018	1.12839	0.597243	-0.531145	-1.3492	0.23997	2.48202	0.15669	0.444051	0.529359	0.00212031	0.620435	1.26439e-06	0	0	0	0	0	1	4
ENSTGUG00000029110	26	PRELP	protein_coding	+	2534486	2545151	6.21881	6.64748	5.44586	5.68226	6.61033	5.45875	5.48597	5.25223	5.47959	5.16587	5.46131	5.06702	-1.35674	0.996462	2.3532	-0.0616983	0.425334	0.166937	0.00910409	0.0733898	0.000205805	0.912304	0.474434	0.759155	0	0	1	0	0	0	8
ENSTGUG00000017507	26	CTSE	protein_coding	-	3551902	3558254	4.15266	2.17867	4.71676	5.62596	4.05888	5.28222	5.75043	5.47513	5.50904	5.57203	5.57958	5.48377	3.54107	-0.220354	-3.76142	0.267748	0.508045	0.061894	0.00060916	0.756052	0.000447446	0.666309	0.444389	0.918853	0	0	-1	0	0	0	2
ENSTGUG00000001071	26	YOD1	protein_coding	-	3900563	3902502	2.38752	2.00627	2.33607	2.61923	2.26686	2.01665	3.52853	4.0438	2.78517	4.71058	4.58185	3.40916	0.733619	0.654033	-0.079586	-0.386542	0.862733	2.43133	0.27147	0.333772	0.912537	0.403584	0.135622	2.21542e-05	0	0	0	0	0	1	4
ENSTGUG00000000962	26	TSHB	protein_coding	+	4168955	4170044	1.23757	-0.903168	-0.857897	1.46234	0.853294	0.43758	1.16125	2.28641	-0.864035	1.36729	0.825145	-0.989648	2.74978	3.12023	0.370444	-0.583011	4.17619	4.96523	0.0265706	0.0138036	0.790432	0.55445	0.00235922	0.000154121	0	0	0	0	0	1	5
ENSTGUG00000000862	26	KCNA10	protein_coding	+	4715987	4717537	3.06179	2.09733	0.959983	2.55712	1.61545	1.17388	1.7071	1.26825	-0.806873	1.47347	-0.0808721	-2.44851	1.90613	3.48505	1.57892	1.99319	6.66959	4.44277	0.082704	0.00692547	0.235926	0.14461	0.000347857	0.0113403	0	0	0	0	1	0	8
ENSTGUG00000000863	26		protein_coding	-	4721345	4728198	-0.0148424	-0.193073	-0.144785	1.96631	0.119106	0.410733	2.41197	3.17358	1.78917	3.2517	4.18986	2.01291	2.02543	1.68552	-0.339915	-1.69978	1.02186	3.56137	0.090237	0.159857	0.795263	0.0206924	0.25897	3.70087e-05	0	0	0	0	0	1	4
ENSTGUG00000001196	26	ELF3	protein_coding	+	5321768	5326594	3.77475	2.80887	2.0786	3.29966	2.83292	2.08989	3.69522	3.20863	2.74485	3.66677	3.50908	2.79993	1.43262	2.90591	1.47329	0.644274	1.84566	1.17294	0.0257813	0.000240206	0.0572188	0.268308	0.00550742	0.054427	0	1	0	0	0	0	5
ENSTGUG00000001354	26	TMEM183A	protein_coding	-	6390246	6415662	4.74723	4.73009	4.65028	5.2127	4.90321	4.53161	5.32011	5.15173	4.74354	5.55817	5.37946	4.84395	0.326634	0.778049	0.451415	0.347092	1.05273	0.943691	0.2159	0.0076394	0.126006	0.155669	0.000460485	0.000556271	0	0	0	0	1	0	5
ENSTGUG00000001436	23		protein_coding	+	22953	32496	-1.95425	-3.24869	-0.734614	-2.32219	-0.685282	-1.36697	-3.48569	-0.416248	-0.440456	-0.613438	-0.682169	-0.141848	-0.342472	-2.17486	-1.83239	-3.00071	-6.38907	-0.516113	0.802174	0.0935993	0.186408	0.0186176	0.000437683	0.607048	0	0	0	0	-1	0	9
ENSTGUG00000001481	23	INPP5B	protein_coding	+	433831	448226	6.17076	6.4054	6.21322	5.68517	6.07367	5.98645	5.83647	6.30258	6.67368	6.38124	6.52566	6.92097	-0.623143	-0.343739	0.279404	-0.610531	-1.9217	-0.766406	0.0382186	0.259801	0.37059	0.0393808	2.83055e-06	0.00907545	0	0	0	0	-1	0	3
ENSTGUG00000001569	23	GRIK3	protein_coding	+	737922	831424	3.90951	4.91567	2.34955	1.84836	3.31555	2.60383	1.33192	1.00798	1.04783	1.19466	0.619642	0.592586	-2.47335	0.804494	3.27784	0.898961	1.02342	-0.0127974	0.00190867	0.358585	0.00042444	0.429228	0.391345	0.990871	0	0	1	0	0	0	8
ENSTGUG00000001590	23	OSCP1	protein_coding	+	992324	1004108	5.2047	4.97136	4.90941	6.26006	5.3046	4.97531	6.826	7.14027	5.91086	7.29443	7.89809	6.20172	1.1888	1.58004	0.391242	-0.917926	1.53941	2.92577	0.0462028	0.0128378	0.547822	0.0560855	0.00827882	1.43345e-06	0	0	0	0	0	1	4
ENSTGUG00000001393	23	TMEM234	protein_coding	+	2289410	2291347	3.26722	2.78494	3.90524	3.68402	2.97676	4.1165	3.91627	3.92004	4.41717	3.90675	4.31926	4.48095	1.18953	-1.0705	-2.26003	-0.416278	-1.06557	-0.658818	0.0063694	0.00598925	8.3848e-06	0.226922	0.00571817	0.0427896	0	0	-1	0	0	0	2
ENSTGUG00000001102	23	MACO1	protein_coding	+	3206777	3232191	6.16654	6.4558	6.12153	6.83522	6.40691	6.29934	7.13409	7.2788	6.81152	7.21583	7.66673	6.96936	0.139051	0.580884	0.441834	-0.595596	0.487317	1.16465	0.613205	0.0524335	0.152268	0.0287599	0.109833	0.000119527	0	0	0	0	0	1	4
ENSTGUG00000000986	23	GPATCH3	protein_coding	-	3654996	3661048	3.50459	4.08967	3.76193	4.88226	4.167	3.53619	5.76618	5.66228	4.91554	5.7975	6.61211	5.5758	0.130174	1.08873	0.958553	-0.710718	1.04101	1.78305	0.8147	0.0793983	0.135362	0.0861671	0.0290377	0.00014498	0	0	0	0	0	1	4
ENSTGUG00000000980	23	NUDC	protein_coding	+	3664473	3672228	7.36902	7.77995	7.58959	8.22342	7.67434	7.68055	8.72254	8.70524	8.29698	8.86464	9.16047	8.59571	0.138148	0.322302	0.184154	-0.278539	0.552376	0.973016	0.583286	0.228549	0.507416	0.260704	0.0584162	0.000475308	0	0	0	0	0	1	4
ENSTGUG00000000907	23	E2F2	protein_coding	-	4085398	4093744	3.40296	3.64424	2.5847	3.32379	3.68662	2.62494	3.14483	2.81519	2.55317	2.49822	2.07803	2.0223	-0.604111	1.51711	2.12122	0.749831	1.71419	0.317748	0.130889	0.00222303	8.88869e-05	0.115994	0.00122238	0.493859	0	0	1	0	0	0	8
ENSTGUG00000019589	23		protein_coding	-	5952053	5959065	2.02054	1.72345	-1.01289	1.55502	0.502379	-0.853954	1.49678	-0.479952	0.226421	1.23816	1.63691	0.327543	1.34974	5.44242	4.09268	1.57799	2.4396	0.602998	0.133005	7.03083e-05	0.00232351	0.12576	0.0212599	0.558896	0	1	0	0	0	0	5
ENSTGUG00000028561	23		protein_coding	-	6746338	6756797	5.25345	5.48836	5.22608	4.64688	5.51646	4.94438	4.70084	4.60231	4.85378	4.6357	4.49405	4.50514	-1.10449	-0.270126	0.834362	0.240183	0.0427672	-0.262552	0.000481672	0.363424	0.00879249	0.447393	0.8966	0.387961	-1	0	0	0	0	0	8
ENSTGUG00000014658	28	KCNN1	protein_coding	+	49454	56184	1.08652	1.01045	-0.561056	0.536414	0.597929	-0.380033	1.13797	0.460194	-0.622639	0.992447	1.33258	-0.50037	0.0145523	2.56402	2.54947	0.337646	3.39896	2.91578	0.984422	0.00699432	0.00929746	0.649256	0.000454019	0.00111099	0	0	0	0	1	0	6
ENSTGUG00000001051	28	KXD1	protein_coding	-	690556	692949	3.88268	4.58243	4.02784	4.8772	4.57928	3.98378	5.42522	5.8451	4.99088	6.06793	6.9928	5.88047	-0.401831	0.748257	1.15009	-1.34475	-0.0209132	1.96655	0.4761	0.226984	0.0756511	0.00416714	0.967051	8.78044e-05	0	0	0	0	0	1	4
ENSTGUG00000001031	28	ELL	protein_coding	+	699319	861388	4.7824	4.87023	4.69789	5.19395	4.94492	4.75773	5.57826	5.67686	5.03992	6.12499	6.23786	5.49819	0.161191	0.520723	0.359532	-0.211477	0.618409	1.37661	0.651239	0.166766	0.361648	0.490206	0.0856066	0.000121335	0	0	0	0	0	1	4
ENSTGUG00000000876	28		protein_coding	+	1608382	1618282	7.23255	7.37944	7.20215	8.18884	7.38088	7.29778	9.11525	9.26317	8.44726	9.67712	9.82576	8.87122	0.661069	0.921455	0.260387	-0.29656	0.912022	1.77046	0.0757359	0.0212205	0.51517	0.392658	0.0291585	2.4023e-05	0	0	0	0	0	1	4
ENSTGUG00000020259	28		protein_coding	-	1675037	1676389	1.85297	3.16161	2.04241	4.34613	2.88425	1.93581	5.21419	5.41176	4.00861	5.41484	6.01853	4.73877	0.153228	2.22087	2.06765	-0.801258	1.68101	2.68291	0.825038	0.00951777	0.0175812	0.0698878	0.00239299	2.08934e-06	0	0	0	0	0	1	4
ENSTGUG00000028573	28	RAB8A	protein_coding	+	2496134	2521497	3.65258	3.61446	3.56477	3.41765	3.70027	3.36793	3.98306	4.44217	3.733	4.25148	4.78241	4.14041	-0.244492	0.137536	0.382028	-0.99005	0.092707	1.35118	0.51049	0.720866	0.343561	0.00426035	0.799148	0.000150128	0	0	0	0	0	1	4
ENSTGUG00000000660	28	MED16	protein_coding	+	2702718	2711027	6.10776	5.96447	5.92389	6.27945	6.07922	5.84154	6.42252	6.38277	5.98027	6.495	6.50863	6.02161	0.343526	0.62179	0.278265	0.026113	0.843158	0.889528	0.0984163	0.00625064	0.218922	0.893409	0.000676337	0.000102586	0	0	0	0	0	1	5
ENSTGUG00000000628	28	RNF126	protein_coding	+	2813412	2823385	5.17818	5.47616	5.2472	5.92065	5.38769	5.33519	6.45774	6.66138	6.12575	6.94134	7.15828	6.52829	0.234978	0.516438	0.281459	-0.420582	0.261448	1.16563	0.4737	0.13637	0.433343	0.140794	0.417904	0.000276271	0	0	0	0	0	1	4
ENSTGUG00000000551	28		protein_coding	-	2960682	2971432	3.31185	3.26449	2.89216	3.718	3.47491	2.79144	3.97506	4.28089	3.4242	3.78522	4.43681	3.53635	0.290447	1.34626	1.05581	-0.957412	0.989578	1.75715	0.513533	0.00899419	0.0459867	0.0190171	0.0295232	8.33125e-05	0	0	0	0	0	1	4
ENSTGUG00000000525	28		protein_coding	-	3022298	3025676	-0.0739958	1.56049	0.0785874	1.38938	1.79515	-0.158822	0.364004	0.602097	0.333512	0.418713	0.406766	0.254712	-2.04025	1.39562	3.43587	-0.226146	0.139785	0.42064	0.00796489	0.111038	0.000317031	0.777048	0.872978	0.587459	0	0	1	0	0	0	8
ENSTGUG00000025288	28		protein_coding	-	3146946	3167927	4.9233	5.22331	5.18526	5.62088	5.33419	5.22394	6.09857	6.20921	5.67927	6.45846	6.62942	5.99485	-0.0133189	0.134985	0.148304	-0.281602	0.52301	1.1645	0.966268	0.67695	0.662572	0.301772	0.0980377	0.000191877	0	0	0	0	0	1	4
ENSTGUG00000000480	28	TMEM38A	protein_coding	+	3172188	3178980	5.87159	6.19551	5.30624	5.38056	5.74954	5.50744	5.38946	4.97263	5.01176	5.47708	4.97509	4.69816	-0.692905	0.438457	1.13136	0.918822	1.069	0.237796	0.00703817	0.0973749	0.000200799	0.00199778	0.000859182	0.381083	0	0	1	0	0	0	8
ENSTGUG00000000369	28	RFX2	protein_coding	-	3553509	3625234	5.11176	4.92252	5.31238	5.96308	4.775	4.97749	6.77238	7.06999	6.21434	7.37352	7.46505	6.76403	1.37732	0.784974	-0.592348	-0.389148	0.566398	1.55668	0.004199	0.0819558	0.228027	0.264233	0.163139	0.000118626	0	0	0	0	0	1	4
ENSTGUG00000025022	30		protein_coding	-	255616	300031	4.7197	4.93191	4.04539	4.90084	5.35603	4.12595	4.58488	4.68786	4.09169	4.5534	4.62543	4.1031	-0.667401	1.44919	2.11659	-0.17501	0.974967	1.11849	0.144093	0.00828035	0.000408481	0.715813	0.0738137	0.0256778	0	0	1	0	0	0	8
ENSTGUG00000028580	30		lncRNA	-	1677551	1679272	-0.956861	-2.91779	-4.88818	-0.151823	-4.16101	-3.06292	0.220685	-0.486415	-2.45416	-0.286989	-0.95577	-4.35473	5.97011	6.84242	0.87231	1.37588	7.25026	5.3667	0.00416689	0.00342975	0.728018	0.345238	0.000440008	0.00560186	0	0	0	0	1	0	5
ENSTGUG00000022536	30	RPS9	protein_coding	+	2120004	2132144	6.35207	6.97105	5.83789	6.56887	7.28548	6.29686	7.08322	6.49912	5.72424	6.58069	6.3414	5.65641	-1.33559	0.786189	2.12178	0.823392	2.78579	1.45987	0.0246618	0.205179	0.00222961	0.161176	0.000192563	0.0189327	0	0	0	0	1	0	8
ENSTGUG00000029386	30		protein_coding	-	2579249	2640674	5.53688	4.83552	4.68849	5.57408	5.52505	5.07838	5.75848	5.27791	4.93845	5.12662	4.75831	4.6797	0.750384	1.34408	0.593701	0.848878	1.89881	0.418072	0.0816381	0.00457713	0.217356	0.0547357	0.000196566	0.331437	0	0	0	0	1	0	6
ENSTGUG00000028952	30		protein_coding	+	2898889	2938288	5.31641	5.87105	5.28825	6.36812	6.06927	5.47976	6.46335	6.60762	6.01761	6.46315	7.65646	6.43643	-0.255794	0.916511	1.1723	-1.33757	0.472655	1.81003	0.542334	0.0503345	0.0177234	0.00157992	0.284595	5.68052e-05	0	0	0	0	0	1	4
ENSTGUG00000027772	30	MAST1	protein_coding	-	3017490	3033599	0.464354	-0.720351	1.64792	2.009	0.233539	1.5578	3.95971	5.88741	4.17122	1.39182	5.43282	5.46409	2.96016	-0.732371	-3.69254	-5.96869	-1.71589	1.68492	0.143544	0.659082	0.0788436	5.43301e-06	0.104494	0.0316983	0	0	0	-1	0	0	4
ENSTGUG00000022561	30	RNASEH2A	protein_coding	-	3035389	3039155	3.85024	3.29666	4.29627	4.22921	3.92477	4.11149	5.88917	6.95343	5.82307	4.21012	6.87327	6.67291	0.858016	-0.32832	-1.18634	-3.72742	-0.717654	1.33071	0.387547	0.722944	0.255817	9.67853e-06	0.319916	0.0333256	0	0	0	-1	0	0	4
ENSTGUG00000029773	30		protein_coding	-	3094886	3106189	2.97322	1.36741	2.57654	1.1545	2.56425	2.60259	2.36063	2.78043	2.6547	0.199804	3.15701	2.62461	0.196052	-1.0514	-1.24746	-3.377	-0.55805	0.658122	0.814393	0.186247	0.147953	0.000284926	0.484078	0.327557	0	0	0	-1	0	0	1
ENSTGUG00000020999	30		protein_coding	-	3322725	3327923	2.70862	2.95665	3.02318	3.89506	3.0895	2.98281	4.59876	5.32951	3.92006	5.0496	5.87392	4.57737	0.557526	0.597685	0.0401581	-1.55506	0.700091	2.70599	0.397789	0.376102	0.955405	0.00136531	0.192427	1.44194e-06	0	0	0	0	0	1	4
ENSTGUG00000023064	30		pseudogene	-	3418739	3449905	-0.198903	-1.69466	0.248883	-0.0642563	-0.314822	0.458238	1.33209	2.80886	1.41664	1.33651	3.1095	2.43877	1.74632	-0.97028	-2.7166	-3.24976	-1.19124	2.06295	0.117411	0.315005	0.0210266	4.71391e-05	0.145692	0.0018655	0	0	0	-1	0	0	4
ENSTGUG00000028643	30		protein_coding	+	3453531	3460347	1.91448	2.52656	1.88792	3.60762	2.87238	2.14978	4.2652	4.68641	2.97485	4.45022	5.1475	3.61636	0.123157	1.4844	1.36124	-1.11849	1.93919	3.2427	0.884836	0.121108	0.171664	0.0626991	0.00983313	1.27122e-05	0	0	0	0	0	1	4
ENSTGUG00000028134	30		lncRNA	+	3743203	3745446	-0.598277	-2.12987	-0.26195	0.185932	-0.508028	-0.0839839	1.8431	3.46137	2.04118	-0.362053	3.21593	3.14135	2.22555	-0.0664115	-2.29196	-5.19625	-1.49633	1.49477	0.257883	0.96984	0.271841	0.000225652	0.238225	0.119262	0	0	0	-1	0	0	4
ENSTGUG00000022491	30		protein_coding	+	4236281	4257920	0.639944	0.556421	1.00395	2.55646	0.832805	0.861921	3.38176	3.82381	2.52917	4.01313	4.5506	3.61868	1.80718	1.33054	-0.476644	-0.979523	0.615678	2.22656	0.0506936	0.142546	0.630394	0.0700039	0.328448	0.000213525	0	0	0	0	0	1	4
ENSTGUG00000026868	22		protein_coding	+	17980	33067	2.76193	2.30214	3.32584	3.9629	3.15979	2.6516	5.14567	5.72182	4.45153	5.8371	6.71759	5.32025	1.26291	0.747393	-0.515512	-1.45664	0.51957	2.66763	0.262679	0.495866	0.673892	0.0314863	0.505142	0.000308485	0	0	0	0	0	1	4
ENSTGUG00000005459	22	PLAT	protein_coding	+	72058	88025	6.15822	5.64511	5.28275	5.84533	6.00736	5.2455	5.8345	5.87668	5.06369	5.62445	5.48802	5.444	0.351085	1.4753	1.12421	0.0942512	1.16131	0.857004	0.262499	0.000144225	0.00355449	0.766845	0.00241266	0.0112156	0	1	0	0	0	0	6
ENSTGUG00000028331	22		protein_coding	+	2800556	2812016	5.86798	5.44666	5.85661	7.24322	5.58646	6.17922	7.67451	7.76488	7.2356	8.20454	8.27081	7.599	2.07808	1.07537	-1.0027	-0.156641	0.514421	1.20109	5.68844e-05	0.017623	0.0423823	0.672524	0.234062	0.00308339	1	0	0	0	0	0	4
ENSTGUG00000004160	22	ADRA1A	protein_coding	-	3158757	3168822	-1.26112	-2.2767	-1.5485	-0.316247	-1.93122	-1.85947	1.39558	2.22531	2.4241	2.61725	3.44369	3.53329	2.63055	1.8306	-0.799949	-1.65616	-3.16623	-0.288396	0.0286878	0.115239	0.537015	0.00960872	0.00012152	0.584088	0	0	0	0	-1	0	3
ENSTGUG00000028364	22		lncRNA	-	5037012	5039796	-1.59677	0.3535	-3.43902	-0.470336	-0.211534	-0.898702	-0.142863	-1.37363	-2.11466	0.0826555	-2.29262	-1.35295	-2.20907	2.27061	4.47969	3.60605	3.18188	-0.198643	0.0188382	0.0518418	0.000356866	0.00119845	0.00355544	0.850544	0	0	1	0	0	0	6
ENSTGUG00000027559	22	USP39	protein_coding	-	5232428	5238253	6.72833	6.87934	6.32678	7.49473	7.14534	6.47238	7.94359	8.10783	7.10291	8.156	8.64806	7.67875	0.198371	1.4239	1.22553	-0.656304	1.10552	1.97423	0.580824	0.000907383	0.00490776	0.0639865	0.00913875	4.77642e-06	0	0	0	0	0	1	4
ENSTGUG00000028877	22	KCNIP3	protein_coding	+	5273292	5276899	2.92293	1.25403	4.15052	2.63874	3.17508	4.01746	1.9957	2.40411	3.53587	1.1323	1.80558	2.70733	1.13256	-2.6063	-3.73887	-1.0817	-2.2518	-2.03351	0.239372	0.00204705	0.000364584	0.295004	0.0336153	0.0274851	0	0	-1	0	0	0	9
ENSTGUG00000003464	22	CAMK2B	protein_coding	-	5375476	5394253	3.24437	3.12465	3.21086	2.92897	3.65713	2.86629	3.50787	3.98279	3.26438	4.01874	4.65925	3.75784	-0.608438	0.0961949	0.704633	-1.11543	-0.006475	1.61982	0.210242	0.848308	0.182518	0.0105624	0.98915	0.000335362	0	0	0	0	0	1	4
ENSTGUG00000003384	22		protein_coding	-	5442962	5452974	5.4868	5.75631	5.76805	6.85762	5.34241	5.78142	7.99575	8.01924	7.36132	8.55733	8.90174	7.90474	1.24569	0.794954	-0.450736	-0.367897	0.72543	1.65491	0.0171705	0.121174	0.405737	0.378579	0.138335	0.000471141	0	0	0	0	0	1	4
ENSTGUG00000001947	27	RNF113A2	protein_coding	+	325566	330843	4.0317	4.51936	3.91762	4.68062	4.53601	4.29751	4.94131	5.27493	4.42866	5.14643	5.48002	4.70265	-0.343052	0.497201	0.840252	-0.6672	0.751321	1.62364	0.416212	0.272542	0.0783147	0.074217	0.0785314	0.000115283	0	0	0	0	0	1	4
ENSTGUG00000001911	27	KANSL1	protein_coding	+	418477	494794	7.12593	6.98349	6.88531	7.11644	7.28056	6.94716	7.24301	7.49339	6.98954	7.30274	7.88511	7.25479	-0.02168	0.409908	0.431588	-0.832754	0.241684	1.13417	0.935474	0.153004	0.152234	0.00378772	0.42641	0.000190195	0	0	0	0	0	1	4
ENSTGUG00000001873	27	KAT7	protein_coding	-	717393	728871	6.22113	6.3288	6.42845	7.48647	6.29427	6.47221	8.23265	8.49194	7.71325	8.59283	9.04188	8.14585	1.08453	0.806938	-0.277593	-0.708342	0.606207	1.67472	0.00378293	0.0297238	0.463245	0.0303374	0.101093	1.28026e-05	0	0	0	0	0	1	4
ENSTGUG00000029680	27		protein_coding	-	1821455	1825536	3.33639	4.22472	3.63024	3.1245	4.0098	3.8832	3.0847	4.02019	3.63173	3.51424	3.73548	3.77949	-1.77363	-1.05256	0.721079	-1.15673	-1.24182	0.344448	9.34307e-05	0.0142992	0.0741598	0.00636852	0.00974541	0.340304	-1	0	0	0	0	0	7
ENSTGUG00000002447	27	ACLY	protein_coding	+	2399853	2424819	7.47142	7.54274	8.04356	7.52833	7.69865	8.04026	7.58036	7.55259	7.70397	7.54627	7.47665	7.74017	-0.24164	-1.08407	-0.842431	0.097385	-0.283433	-0.4149	0.360723	0.000485634	0.00643108	0.711419	0.346046	0.120571	0	-1	0	0	0	0	9
ENSTGUG00000002393	27	KRT19	protein_coding	+	2602391	2607368	5.34436	3.57292	3.74232	5.07337	4.07868	2.67262	4.61753	2.4212	2.19471	3.23136	3.05953	2.24876	2.76613	4.0028	1.23667	2.36816	4.7916	1.03726	0.00876432	0.00108044	0.329165	0.0671379	0.000375328	0.439934	0	0	0	0	1	0	6
ENSTGUG00000002250	27	ZPBP2	protein_coding	-	2931517	2941078	3.804	2.60908	5.41518	6.85979	3.12641	5.5703	8.12518	8.24359	7.62676	8.66605	8.98089	8.41335	4.92829	-0.321701	-5.24999	-0.433254	0.210239	1.18437	0.000582289	0.733838	0.000322537	0.535921	0.793817	0.0982733	0	0	-1	0	0	0	4
ENSTGUG00000002179	27	FBXO47	protein_coding	+	3214708	3229318	5.39704	3.72742	5.47665	6.51823	5.14835	6.16011	6.70869	6.07242	6.35754	6.38841	5.62476	6.37715	3.03951	0.278505	-2.761	1.39992	0.682694	-1.0375	0.000374397	0.662851	0.00164489	0.0278475	0.289722	0.0925891	1	0	0	0	0	0	2
ENSTGUG00000002139	27	PSMD11	protein_coding	+	3392800	3428684	7.31368	7.51637	7.18236	7.62329	7.34254	7.38355	7.97659	7.91504	7.51142	7.93729	8.006	7.65471	0.0780642	0.371063	0.292999	-0.00715132	0.787048	0.754903	0.681887	0.0725862	0.170382	0.969525	0.00104999	0.00041211	0	0	0	0	0	1	4
ENSTGUG00000002089	27	DCAKD	protein_coding	+	3708841	3806041	3.87526	3.42138	4.28163	4.33293	3.5012	4.32954	5.07123	4.96444	5.09172	5.45375	5.83505	5.43282	1.28562	-0.402972	-1.68859	-0.2745	-0.382076	0.274942	0.00357214	0.283385	0.000424801	0.362371	0.251097	0.345562	0	0	-1	0	0	0	4
ENSTGUG00000002050	27	MEIOC	protein_coding	-	3937386	3955299	5.99531	5.11359	6.46381	7.36895	6.02602	6.69041	7.68175	7.75921	7.45837	7.90719	7.85684	7.64939	2.22464	0.210033	-2.01461	-0.0271123	0.255749	0.508296	0.000252085	0.673226	0.00137737	0.95167	0.618239	0.260299	1	0	0	0	0	0	4
ENSTGUG00000026650	27	FTSJ3	protein_coding	+	5274356	5282442	7.10904	7.02563	7.03925	7.35993	7.36791	6.94546	7.61008	7.74696	7.12543	7.68588	7.63521	7.21327	0.0754371	0.48426	0.408823	-0.0862127	0.881471	1.04348	0.766837	0.0786632	0.153523	0.729583	0.00455268	0.00027781	0	0	0	0	0	1	4
ENSTGUG00000024359	29		protein_coding	-	1388353	1401900	3.67022	2.77856	3.87883	4.59097	3.21152	4.07499	5.19246	5.07579	4.98241	5.62126	5.61174	5.47774	2.2711	0.307365	-1.96374	0.126192	-0.0752356	0.227376	0.000366123	0.537867	0.00252173	0.740551	0.857152	0.54207	1	0	0	0	0	0	4
ENSTGUG00000022068	29		protein_coding	-	3660410	3665169	3.85695	2.42998	3.34018	4.14633	2.91099	3.81776	3.76396	3.06081	3.73247	3.80216	3.69657	3.79012	2.66231	0.845337	-1.81697	0.808735	0.00533336	-0.765203	2.70312e-06	0.0431919	0.000844561	0.0618474	0.989802	0.0648059	1	0	0	0	0	0	2
ENSTGUG00000003785	25		protein_coding	+	275024	295071	8.19898	8.76871	8.09116	7.95186	8.37425	8.1339	7.77369	7.70588	7.74732	7.61699	7.67597	7.62487	-0.992111	-0.0742203	0.917891	0.00883034	0.175199	0.00966524	0.000293422	0.767855	0.00162532	0.971006	0.527505	0.968063	-1	0	0	0	0	0	8
ENSTGUG00000003613	25		protein_coding	-	485434	487828	-1.02494	-3.92544	1.1842	0.0393101	-0.998391	0.437312	-0.365276	0.523631	0.79704	0.27231	-0.413792	0.267993	3.93819	-2.60715	-6.54534	-0.202804	-1.79558	-0.955194	0.00652995	0.0117958	3.77891e-05	0.833976	0.104594	0.291929	0	0	-1	0	0	0	2
ENSTGUG00000021756	25	CADM3	protein_coding	+	1323827	1356289	6.46881	6.00279	5.51373	6.71302	6.59251	6.06783	7.06856	6.57	6.28306	6.30799	6.53948	5.73075	0.58653	1.60026	1.01373	0.267071	2.12332	1.09567	0.217621	0.00325141	0.0645859	0.562247	0.000299278	0.0241901	0	0	0	0	1	0	5
ENSTGUG00000021225	25		protein_coding	+	1585449	1729984	4.18015	4.2489	4.1353	4.18077	4.88073	3.84447	4.10571	5.22227	3.88934	4.15893	4.77671	4.27044	-0.768714	0.38115	1.14986	-1.73435	0.0516328	1.8392	0.139405	0.488188	0.0491161	0.00135128	0.927527	0.000442672	0	0	0	0	0	1	4
ENSTGUG00000004542	25	ANP32E	protein_coding	-	2043151	2051965	7.96888	8.28825	7.89817	7.50048	8.02711	7.86699	7.20242	7.41354	7.42497	7.04635	7.12351	7.29218	-0.846005	-0.295805	0.550201	-0.288287	-0.312313	-0.180097	0.000473715	0.193615	0.0251245	0.196128	0.214686	0.408826	-1	0	0	0	0	0	10
ENSTGUG00000021515	25		protein_coding	+	2188787	2194872	3.15292	3.27794	3.29344	3.06709	4.09318	3.25682	3.35926	4.50719	3.43924	2.93296	4.31619	3.69913	-1.15111	-0.330254	0.820861	-2.53116	-0.41985	1.68501	0.059162	0.59239	0.196394	8.06333e-05	0.500149	0.00188049	0	0	0	-1	0	0	4
ENSTGUG00000025982	25		protein_coding	-	2865501	2867451	2.86983	3.00437	3.1418	3.6509	3.33554	3.08861	4.36717	4.9353	4.05632	4.74256	5.26237	4.61292	0.180826	0.290325	0.1095	-1.08794	0.065098	1.52843	0.727356	0.585716	0.845744	0.00707825	0.881078	0.000253889	0	0	0	0	0	1	4
ENSTGUG00000020696	16		protein_coding	+	31412	42287	2.72176	2.71031	2.10556	2.86457	3.3247	2.35425	3.87376	4.49427	3.39379	3.60235	4.42393	3.12437	-0.44868	1.12653	1.57521	-1.44209	1.22936	2.40004	0.528318	0.157342	0.0605494	0.014881	0.0637953	0.000169438	0	0	0	0	0	1	4
ENSTGUG00000028618	16		protein_coding	+	770639	829261	6.17641	5.90232	6.04609	6.06993	6.4277	6.10927	6.57421	7.29965	6.23716	6.84755	7.26182	6.55193	-0.0836776	0.0909824	0.17466	-1.13971	0.359337	1.77238	0.859616	0.851703	0.734293	0.014	0.478492	0.000355408	0	0	0	0	0	1	4
ENSTGUG00000023473	16		lncRNA	-	1218412	1219913	0.229425	1.22698	-2.19304	-0.282273	1.48776	-1.62144	0.0487243	1.28823	-0.228271	0.194275	-0.546674	-2.51685	-2.76759	3.76163	6.52921	-0.498552	2.84256	3.48667	0.0179345	0.0213867	0.000185085	0.674165	0.0599125	0.0114937	0	0	1	0	0	0	8
ENSTGUG00000028610	RRCB01000041.1	FTSJ1	protein_coding	-	1818793	1826525	4.44537	4.58303	4.84524	5.36545	5.031	4.70631	5.29711	5.50951	4.75491	5.85628	5.86362	5.02035	0.196793	0.259272	0.0624791	-0.219744	0.818966	1.59788	0.645631	0.550854	0.892223	0.554033	0.0637924	0.000220721	0	0	0	0	0	1	4
ENSTGUG00000022156	RRCB01000041.1		protein_coding	+	1934438	1944050	3.00276	3.73057	2.87817	3.04185	4.09506	2.66502	3.4624	4.00275	2.38002	3.603	3.91623	2.71899	-1.78103	0.501417	2.28245	-0.853583	1.82579	2.81998	0.00993765	0.498204	0.00384849	0.172639	0.0180723	0.000137231	0	0	0	0	0	1	6
ENSTGUG00000026957	RRCB01000041.1		lncRNA	-	2493798	2494728	0.819531	-1.76952	1.31016	-0.831247	0.620399	1.33233	-0.993761	2.02536	2.00328	-0.738809	2.47308	2.49241	1.1374	-2.65421	-3.79161	-6.23101	-6.48321	0.00275476	0.527095	0.083438	0.0384215	0.000229789	0.00129324	0.997888	0	0	0	-1	0	0	3
ENSTGUG00000024303	RRCB01000041.1		protein_coding	-	3052311	3063945	3.66183	3.66992	3.30114	4.31015	3.84334	3.51583	4.66374	4.79612	3.96235	4.58504	4.9715	4.29275	0.458717	1.15501	0.696296	-0.518835	1.07239	1.51253	0.32326	0.024604	0.188099	0.183924	0.0177072	0.000455142	0	0	0	0	0	1	4
ENSTGUG00000020530	RRCB01000090.1		protein_coding	-	579251	590349	3.53205	2.39527	1.74028	3.7672	3.9302	1.41308	3.63075	3.96266	2.29778	3.42558	2.86532	1.84553	0.973787	4.14589	3.1721	0.228345	3.11819	2.68467	0.23212	0.000207847	0.005168	0.766133	0.0014595	0.00298121	0	1	0	0	0	0	5
ENSTGUG00000023837	RRCB01000090.1		protein_coding	-	753822	759867	3.33531	3.11346	2.9901	3.68104	3.47925	2.79336	3.53626	2.48308	2.77281	3.0722	2.77919	2.62935	0.423637	1.23289	0.809248	1.34618	1.67036	-0.139884	0.248334	0.00339407	0.0579354	0.00221181	0.000235722	0.72474	0	0	0	0	1	0	6
ENSTGUG00000019773	RRCB01000100.1		protein_coding	+	747644	771492	2.8779	2.5304	2.39242	3.42133	3.34433	2.59414	3.42754	3.04163	2.35221	3.40448	2.20221	2.33058	0.424497	1.31267	0.88817	1.58819	2.17229	0.561043	0.40997	0.0222499	0.13616	0.00446369	0.000378017	0.294555	0	0	0	0	1	0	5
ENSTGUG00000024884	RRCB01000100.1	RABAC1	protein_coding	-	1254089	1257798	3.70231	4.34541	3.12437	3.61879	4.57881	3.26625	3.62923	3.59558	3.29516	3.63029	3.98333	3.02672	-1.60313	0.930477	2.5336	-0.319385	0.936568	1.25702	0.00706621	0.155728	0.00045884	0.593714	0.162708	0.0421194	0	0	1	0	0	0	6
ENSTGUG00000024637	RRCB01000088.1		protein_coding	+	310625	566327	4.93292	4.93283	5.07195	5.67291	4.62364	5.09278	5.95584	6.1025	5.83408	6.27446	6.31941	6.14816	1.04936	0.441107	-0.608251	-0.191606	-0.0705551	0.439671	0.000318357	0.0882928	0.0345477	0.368629	0.766705	0.0428372	1	0	0	0	0	0	4
ENSTGUG00000029600	RRCB01000088.1	TYMP	protein_coding	+	817382	824848	-2.92492	-5.24273	-2.69456	-2.98454	-5.94299	-4.80953	-2.30801	0.199577	-1.20583	0.0434912	1.75545	0.236254	5.27626	1.59463	-3.68163	-4.21955	-3.64644	2.92461	0.00671718	0.361606	0.076565	0.000483328	0.0190305	0.0043122	0	0	0	-1	0	0	3
ENSTGUG00000028543	RRCB01000088.1		protein_coding	+	867936	935013	4.67247	3.91347	3.90711	5.11914	4.49237	4.18626	5.47772	5.51643	4.12992	4.88277	5.45759	4.25352	1.38576	1.69824	0.312471	-0.613525	2.57201	2.59058	0.0516164	0.0223336	0.689902	0.291775	0.000509019	0.000178839	0	0	0	0	0	1	5
ENSTGUG00000020961	RRCB01000088.1		protein_coding	-	1054394	1074815	2.84459	2.62907	3.8621	5.52878	3.17935	4.00896	6.92045	7.65574	6.48361	7.70931	8.44747	7.40777	2.56495	0.502303	-2.06264	-1.47345	-0.0504845	2.21183	0.014176	0.569073	0.0542413	0.00844123	0.933793	0.000228654	0	0	0	0	0	1	4
ENSTGUG00000001868	RRCB01000088.1	SMO	protein_coding	+	1091859	1100179	5.13962	5.73702	5.15172	5.03234	5.79307	5.43287	4.71677	4.92927	5.15928	4.28421	4.26932	4.65241	-1.35813	-0.412633	0.945499	-0.197611	-0.378146	-0.613101	0.00025326	0.232127	0.00975742	0.60331	0.336541	0.0928751	-1	0	0	0	0	0	8
ENSTGUG00000025312	RRCB01000088.1		protein_coding	-	1178382	1189727	4.42575	3.54866	3.03168	3.88193	4.27172	3.54538	3.87497	3.50988	2.80438	3.03143	3.22901	2.33994	0.4873	1.73062	1.24332	0.167507	2.60561	1.59456	0.3833	0.00742481	0.0624449	0.786713	0.000472079	0.0175423	0	0	0	0	1	0	8
ENSTGUG00000022697	RRCB01000055.1		protein_coding	+	266417	299121	1.9836	1.58189	4.43042	6.21244	1.08945	4.36164	7.28909	7.63755	6.6902	7.60063	8.47579	7.6152	5.5247	-0.59602	-6.12072	-1.22361	0.272785	1.80793	0.00134789	0.59985	0.00043863	0.0780861	0.726123	0.0116362	0	0	-1	0	0	0	4
ENSTGUG00000021030	RRCB01000055.1	GRINA	protein_coding	-	891398	894768	6.49153	6.24925	6.27054	7.06389	6.78924	6.28555	7.73563	8.22761	7.1546	7.87416	9.08669	7.7675	0.516935	0.999337	0.482402	-1.7045	0.549164	2.3922	0.327963	0.0765063	0.409408	0.00150627	0.330294	3.66753e-05	0	0	0	0	0	1	4
ENSTGUG00000027413	RRCB01000055.1		protein_coding	+	1088849	1104293	4.33976	4.27103	4.36377	4.85189	4.09214	4.34102	5.17683	5.32637	5.0348	5.74377	5.98182	5.26121	0.828488	0.486866	-0.341622	-0.387588	0.0576545	1.01218	0.0126227	0.125763	0.317968	0.131505	0.840095	0.000354044	0	0	0	0	0	1	4
ENSTGUG00000028900	RRCB01000055.1		protein_coding	+	1463164	1464333	-1.5622	-5.24273	-2.17604	0.550888	-5.17069	-3.73005	2.07164	1.62255	0.920664	2.80555	4.6095	2.27889	9.4021	4.89478	-4.50733	-1.35487	0.943717	3.0325	3.98096e-05	0.00697046	0.0508472	0.0850756	0.300231	0.000514048	1	0	0	0	0	0	4
ENSTGUG00000012797	RRCB01000055.1		protein_coding	-	1466612	1487512	5.77716	5.83874	5.96367	6.48454	5.94803	5.93172	6.98806	7.15394	6.66279	7.32107	7.41323	6.96335	0.474929	0.366307	-0.108622	-0.258056	0.349968	0.941036	0.0741628	0.173034	0.699062	0.269394	0.193073	0.000358457	0	0	0	0	0	1	4
ENSTGUG00000021716	RRCB01000109.1		lncRNA	-	1054531	1058737	-0.0301061	-1.29804	-0.0842602	1.19196	-1.27749	-0.0801503	2.12871	2.33164	1.55161	2.61531	2.39432	2.1886	3.73739	1.32627	-2.41113	0.0180653	0.517205	0.985745	0.000144271	0.0929685	0.0144665	0.972056	0.376537	0.0610357	1	0	0	0	0	0	4
ENSTGUG00000020942	RRCB01000107.1		protein_coding	-	210025	233559	2.43542	2.77349	2.71231	2.89254	3.50825	1.78464	2.9507	3.08376	1.68672	2.45011	2.8516	1.93678	-0.953782	0.831002	1.78478	-0.534549	2.2779	2.31185	0.0753587	0.158432	0.00514255	0.308844	0.000588826	0.000175697	0	0	0	0	0	1	6
ENSTGUG00000020756	RRCB01000042.1		protein_coding	+	432415	435353	0.676206	2.22706	0.337247	0.880318	1.79015	0.548668	0.852597	0.458284	0.538413	0.780491	0.384565	0.489225	-2.46068	0.670609	3.13129	0.790238	0.677555	-0.184789	0.00131572	0.412209	0.000435706	0.323871	0.417179	0.811928	0	0	1	0	0	0	8
ENSTGUG00000027900	RRCB01000042.1		lncRNA	-	648656	649654	-0.829466	-4.03141	-0.151384	-0.0591645	-1.72123	-0.721782	-0.207015	-0.384684	-0.474207	-0.0293755	-0.146176	0.228349	4.86401	-0.0154642	-4.87948	0.294469	-0.168174	-0.285003	0.000323482	0.986555	0.000500915	0.733606	0.855363	0.731611	1	0	0	0	0	0	2
ENSTGUG00000029470	RRCB01000124.1		protein_coding	-	125297	192125	2.63738	2.75736	1.30963	0.638135	2.9673	1.50681	0.444429	1.38223	0.415302	0.310391	0.404223	0.566518	-2.44914	0.459071	2.90822	-1.03164	-0.0929608	0.804636	0.000956885	0.550006	0.000461534	0.239271	0.923421	0.328652	0	0	1	0	0	0	8
ENSTGUG00000026946	RRCB01000112.1		protein_coding	+	161612	169204	3.87054	5.41471	4.53591	4.20294	4.90306	4.71972	4.08899	4.4665	4.28224	3.53936	4.32495	3.89988	-2.24429	-1.18216	1.06213	-1.1631	-0.0041385	0.609333	0.000334206	0.052068	0.0634736	0.0626596	0.994867	0.282187	-1	0	0	0	0	0	10
ENSTGUG00000029304	RRCB01000112.1		protein_coding	-	283041	287096	-1.88258	-1.73881	-2.17264	-0.766299	-2.10706	-2.38818	0.943091	0.207754	-2.86511	-0.361959	-1.92705	-2.15694	1.197	1.91194	0.714941	2.30043	6.90823	3.30276	0.456573	0.270948	0.697743	0.093804	5.65437e-05	0.038477	0	0	0	0	1	0	6
ENSTGUG00000027465	RRCB01000112.1		protein_coding	+	701069	705525	1.60315	2.59121	2.38568	1.59648	2.78443	2.50502	1.89577	1.35992	2.1887	0.977379	1.68458	2.13354	-2.17601	-1.69108	0.484932	-0.171344	-0.530699	-1.27775	0.000365643	0.00487284	0.366835	0.777044	0.372367	0.0270982	-1	0	0	0	0	0	10
ENSTGUG00000022990	RRCB01000054.1		lncRNA	+	589485	598623	1.44202	-0.554519	0.218823	1.47246	-0.151388	0.454694	0.90046	1.12969	0.506124	0.483169	0.719952	0.945778	3.62039	2.24096	-1.37943	-0.466016	0.349017	0.397743	0.000215614	0.00884391	0.158137	0.549618	0.676314	0.59264	1	0	0	0	0	0	1
ENSTGUG00000016203	RRCB01000063.1		protein_coding	-	15137	19804	3.70769	4.42835	1.24431	2.61263	3.3539	2.19908	3.11249	4.16334	2.52468	2.77787	4.47921	1.30113	-1.46193	2.87694	4.33886	-2.75219	2.39917	4.81673	0.163533	0.0412665	0.00275963	0.0112763	0.0731399	0.000131782	0	0	0	0	0	1	6
ENSTGUG00000026920	RRCB01000063.1		protein_coding	-	657186	659419	3.93315	3.53945	3.08472	4.00877	3.72545	3.59311	4.04672	3.80646	3.26833	3.53332	3.43192	3.14196	0.677024	1.26409	0.587066	0.341665	1.68315	0.828085	0.091825	0.00482436	0.194379	0.395337	0.000383289	0.0450939	0	0	0	0	1	0	6
ENSTGUG00000023780	RRCB01000129.1		lncRNA	-	135493	139187	0.0529968	-0.467073	-1.24926	-0.400047	-0.241503	-0.951429	0.174117	0.424604	-1.10864	0.272917	0.731847	-0.726159	0.361527	1.85364	1.49211	-0.709417	2.18303	2.99125	0.631044	0.0328101	0.0973349	0.297843	0.0105963	0.00022734	0	0	0	0	0	1	5
ENSTGUG00000026364	RRCB01000061.1		protein_coding	+	13429	15617	7.33078	7.27956	6.45403	7.14273	7.52907	6.85362	6.97722	6.93402	6.80159	6.72086	6.49105	6.33344	-0.335113	1.16586	1.50097	0.273012	0.819402	0.290033	0.23778	0.000580515	5.56278e-05	0.351268	0.0171682	0.319901	0	0	1	0	0	0	8
ENSTGUG00000019633	RRCB01000104.1		protein_coding	-	45818	62476	5.91565	5.57242	5.11755	5.95975	5.68201	5.48618	5.98659	5.57513	5.33694	5.48359	5.03579	5.06705	0.620969	1.27167	0.650698	0.859259	1.5692	0.20694	0.0632002	0.000909086	0.0833833	0.0174408	0.000148067	0.544051	0	0	0	0	1	0	6
ENSTGUG00000022690	RRCB01000071.1		lncRNA	+	31900	34028	1.46506	-2.12987	1.04246	0.91915	-0.331657	0.633566	2.46609	2.61698	2.15766	3.43265	3.91704	3.29516	4.84574	0.708184	-4.13755	-0.635286	-0.520641	1.08121	0.000307582	0.453363	0.00253473	0.321137	0.482421	0.0849149	1	0	0	0	0	0	4
ENSTGUG00000028851	RRCB01000049.1		protein_coding	-	5785	46470	7.18347	6.27452	6.54583	7.34622	6.57501	6.68902	7.6677	7.58569	7.34803	7.84723	7.82511	7.73945	1.68016	1.29483	-0.385329	0.104134	0.247929	0.323318	0.000184865	0.00294295	0.371959	0.77594	0.553831	0.378332	1	0	0	0	0	0	4
ENSTGUG00000021605	RRCB01000067.1		lncRNA	+	10781	15791	1.55632	1.56628	0.590026	2.93447	2.00415	1.15676	2.90376	1.66164	1.29526	2.02769	2.68486	0.831467	0.92036	2.74401	1.82365	0.584958	3.6808	2.21978	0.237217	0.00363647	0.0579246	0.429584	6.7266e-05	0.00817335	0	0	0	0	1	0	5
ENSTGUG00000028380	RRCB01000131.1		lncRNA	-	7163	15739	2.10708	0.459297	2.86519	1.50769	0.513595	3.45586	1.5011	1.58586	1.78058	0.71032	1.54402	2.27409	2.64188	-2.70627	-5.34815	-0.91846	-1.05247	-0.924786	0.0303768	0.00587582	6.39265e-05	0.409061	0.356079	0.355969	0	0	-1	0	0	0
ENSTGUG00000000042	2	CHPF2	protein_coding	-	115412	125014	6.92502	6.97553	6.80373	7.01702	6.65055	6.99644	7.45782	7.39642	7.20239	7.50895	7.50518	7.32695	0.315959	0.141869	-0.17409	0.065175	0.386299	0.372257	0.149617	0.527551	0.461875	0.755552	0.113742	0.0830669	0	0	0	0	0	0
ENSTGUG00000025457	2	H2BE1	protein_coding	+	136693	140683	-4.76309	-4.154	-3.68032	-3.009	-5.16627	-4.80953	-1.29643	-0.749862	-1.20365	0.840319	2.04676	0.416921	1.54818	0.717765	-0.830412	-1.75302	-1.80614	2.08363	0.40509	0.700803	0.682428	0.0965405	0.166512	0.0425759	0	0	0	0	0	0
ENSTGUG00000000054	2	ASB10	protein_coding	+	148055	157268	-2.25267	-1.08291	-1.22415	-1.47792	-1.60932	-2.27226	-1.21206	-0.593574	-0.87144	-0.317821	0.230877	-0.650258	-1.03836	-0.234186	0.804171	-1.16719	-0.902428	1.159	0.355035	0.844855	0.507973	0.228503	0.427209	0.21351	0	0	0	0	0	0
ENSTGUG00000000055	2	AGAP3	protein_coding	-	182977	293386	6.14145	6.01002	5.80077	5.89387	6.2629	5.90885	5.97524	5.88519	5.65638	5.74817	5.78933	5.59031	-0.237596	0.325702	0.563298	0.0488948	0.703793	0.427832	0.359272	0.23245	0.0541233	0.853974	0.0212026	0.111334	0	0	0	0	0	0
ENSTGUG00000023430	2	TMUB1	protein_coding	+	299946	302134	3.99004	3.74418	4.28662	4.04159	4.21468	4.13315	4.32816	4.2994	4.57286	4.31297	4.42185	4.70284	0.0727615	-0.388139	-0.460901	-0.0801191	-0.619379	-0.554446	0.866365	0.365857	0.31558	0.841827	0.148882	0.149353	0	0	0	0	0	0
ENSTGUG00000000066	2	FASTK	protein_coding	+	302634	312223	5.83721	5.52257	5.76223	5.70001	6.00762	5.81198	5.56595	5.41984	5.63038	5.23172	5.20668	5.42328	0.00702165	-0.0369947	-0.0440163	0.171153	0.0782469	-0.427139	0.976918	0.880615	0.866426	0.509426	0.772191	0.0953105	0	0	0	0	0	0
ENSTGUG00000000073	2	SLC4A2	protein_coding	-	312228	327038	4.24448	3.97735	4.20354	2.98768	4.30239	3.6063	2.93654	2.61564	3.16154	2.73216	2.73629	2.77061	-1.04758	-0.577683	0.469896	0.316772	-0.0590607	-0.580217	0.0516499	0.287635	0.388044	0.624411	0.92828	0.34757	0	0	0	0	0	0
ENSTGUG00000023343	2		protein_coding	+	327312	332690	5.39971	5.07965	5.17872	5.123	5.72902	5.06306	4.82654	4.81082	4.90207	4.19095	4.56003	4.49436	-0.285966	0.280933	0.566899	-0.353356	0.25665	-0.0255905	0.464042	0.487517	0.189142	0.428206	0.574144	0.951234	0	0	0	0	0	0
ENSTGUG00000016020	2		protein_coding	-	331786	338841	2.86931	0.944427	2.41787	2.10456	2.71896	2.68004	1.59725	1.81533	2.20395	0.637956	0.265646	0.892788	1.31048	-0.124055	-1.43454	0.154237	0.0977631	-1.01577	0.0768383	0.849317	0.0667614	0.851598	0.90502	0.196106	0	0	0	0	0	0
ENSTGUG00000020909	2	ABCB8	protein_coding	-	341158	346235	4.34348	4.28299	4.14543	3.79543	4.77523	3.9943	3.4164	3.77437	3.59982	3.31781	3.04896	3.2783	-0.919315	-0.000823843	0.918492	-0.0891285	-0.0453286	-0.0547887	0.0291752	0.998454	0.0418376	0.851704	0.92895	0.903474	0	0	0	0	0	0
ENSTGUG00000022627	2	ATG9B	protein_coding	+	347423	364462	2.4382	1.96439	2.27299	1.63588	2.5199	2.31626	1.40284	1.49094	1.64731	0.90577	0.804234	1.23685	-0.410203	-0.515165	-0.104962	0.0134367	-0.0784799	-0.588989	0.46392	0.36202	0.857515	0.983643	0.9075	0.344418	0	0	0	0	0	0
ENSTGUG00000019554	2	NOS3	protein_coding	-	353858	367519	0.553848	-0.600692	0.74543	0.0089666	1.06386	0.817998	0.16401	0.0551878	0.347997	-0.392858	0.0671223	0.295996	0.0996485	-1.00061	-1.10026	-0.351159	-0.315973	-0.521683	0.892909	0.160226	0.157943	0.645561	0.687278	0.464019	0	0	0	0	0	0
ENSTGUG00000026324	2	KCNH2	protein_coding	+	371241	398024	3.53365	2.45148	3.07125	3.11396	3.38224	3.04845	2.82215	2.75187	3.03623	2.49557	2.81777	3.03269	0.813896	0.527916	-0.285979	-0.251924	-0.424623	-0.499276	0.332793	0.522794	0.754367	0.775395	0.640135	0.542234	0	0	0	0	0	0
ENSTGUG00000027317	2	AOC1	protein_coding	-	397802	403552	0.465909	1.09968	2.07949	2.79436	1.70082	2.16953	3.24535	3.95166	3.01852	4.20688	4.51723	4.29826	0.459774	-0.988745	-1.44852	-1.01666	-0.826074	1.15211	0.534475	0.162515	0.0617585	0.0334708	0.139389	0.0129067	0	0	0	0	0	0
ENSTGUG00000025879	2		lncRNA	-	414242	415381	1.66206	-0.0123703	0.826329	0.519097	0.461414	0.921136	0.630208	0.704471	0.113508	0.15262	-0.177043	0.237044	1.73211	0.433691	-1.29842	0.255399	0.909864	0.176877	0.0363875	0.564575	0.135532	0.75476	0.292533	0.824369	0	0	0	0	0	0
ENSTGUG00000023107	2		protein_coding	-	415484	417592	1.65304	0.125906	1.18378	0.320999	1.25371	1.24525	0.755756	1.33001	1.16849	0.464434	0.887097	0.772709	0.594426	-0.454994	-1.04942	-0.99692	-0.429685	0.275914	0.399298	0.496954	0.159039	0.147851	0.560313	0.660311	0	0	0	0	0	0
ENSTGUG00000018971	2		protein_coding	-	417792	425351	5.40543	4.94703	5.2699	5.06557	5.78159	5.07758	4.92096	4.94614	4.86164	4.62792	4.58842	4.67369	-0.257618	0.123521	0.381139	0.0143263	0.306587	-0.000778178	0.448437	0.72047	0.301927	0.96886	0.427219	0.998241	0	0	0	0	0	0
ENSTGUG00000029580	2	RARRES2	protein_coding	+	427615	431213	4.92995	4.76419	4.952	4.24333	4.81482	4.74246	3.90696	3.90957	4.20695	3.53258	3.16811	3.52295	-0.405737	-0.52118	-0.115443	0.361854	0.0840149	-0.652213	0.49427	0.385423	0.851998	0.622845	0.909203	0.354838	0	0	0	0	0	0
ENSTGUG00000019017	2	LRRC61	protein_coding	-	432016	433690	-1.78265	-4.03141	-0.71623	-1.24938	-2.29088	-1.12002	0.512711	0.590208	0.398663	1.16009	0.908097	1.19281	3.29026	-1.19577	-4.48604	0.174491	-0.56605	-0.0931668	0.0222834	0.292112	0.00323842	0.82805	0.523629	0.903778	0	0	0	0	0	0
ENSTGUG00000021399	2		protein_coding	-	433795	437132	2.16501	1.78975	2.25384	1.65419	2.34517	1.83864	0.995568	1.00639	1.52733	0.822643	0.939064	1.40602	-0.315724	-0.273281	0.0424428	-0.127245	-0.942213	-0.987894	0.642312	0.692766	0.953308	0.875048	0.268139	0.195427	0	0	0	0	0	0
ENSTGUG00000025170	2	TBRG4	protein_coding	+	479778	491935	4.85787	4.34477	4.86959	4.95814	5.0299	4.68218	5.09117	5.22177	5.05886	5.08772	5.25231	5.26147	0.441337	0.264242	-0.177095	-0.29519	-0.137984	0.153753	0.271327	0.505042	0.68023	0.419036	0.726079	0.659597	0	0	0	0	0	0
ENSTGUG00000028355	2		protein_coding	+	495744	503068	0.176237	0.199848	-0.582081	-0.106047	2.19509	1.38858	-0.0863585	0.768181	-0.157317	1.03673	0.68978	-0.232597	-2.32475	-0.736305	1.58844	-0.50759	0.217197	1.84788	0.117926	0.632393	0.301751	0.720665	0.899869	0.205557	0	0	0	0	0	0
ENSTGUG00000015039	2	CCM2	protein_coding	-	503175	515123	5.41713	5.40789	5.51435	5.70478	5.75789	5.55846	6.09227	6.19915	5.88946	6.18275	6.45613	6.32779	-0.0438831	0.0490972	0.0929803	-0.380263	-0.0326961	0.438043	0.860503	0.847389	0.730184	0.102627	0.897571	0.0577895	0	0	0	0	0	0
ENSTGUG00000023335	2	PTPN23	protein_coding	+	516608	531432	5.39048	5.1484	5.66928	5.64117	5.43524	5.4178	6.03839	6.30399	6.01464	6.63371	7.13211	6.5357	0.448004	-0.0554416	-0.503445	-0.764012	-0.473558	0.885773	0.309329	0.898609	0.287652	0.0502711	0.277792	0.0229529	0	0	0	0	0	0
ENSTGUG00000020198	2	SCAP	protein_coding	-	531992	580910	5.73035	5.06361	5.60099	5.08417	5.85949	5.54493	5.24562	5.45708	5.29739	5.11607	5.21753	5.64605	-0.108578	-0.3314	-0.222822	-0.312922	-0.452205	-0.268834	0.796342	0.432171	0.617859	0.463415	0.3246	0.507244	0	0	0	0	0	0
ENSTGUG00000000144	2	ELP6	protein_coding	-	582216	597032	6.1773	6.20795	6.25025	6.36995	6.15288	6.11422	6.57599	6.58349	6.52096	6.58637	6.76684	6.46874	0.186432	0.182786	-0.00364636	-0.187963	0.162288	0.360632	0.577946	0.598594	0.992027	0.561562	0.655038	0.264198	0	0	0	0	0	0
ENSTGUG00000021868	2	CSPG5	protein_coding	-	611437	618045	3.1918	2.62958	4.84467	2.36043	3.07101	3.9885	2.49118	1.42402	3.09436	1.00173	1.6409	2.40054	-0.148362	-3.28095	-3.13259	0.42799	-0.512534	-2.42997	0.883444	0.00103405	0.00269866	0.738075	0.650784	0.0430998	0	0	0	0	0	0
ENSTGUG00000000119	2	SMARCC1	protein_coding	-	625682	689976	7.21602	6.98511	7.3168	7.09392	7.24725	7.156	7.1927	7.36271	7.17863	7.09107	7.46491	7.19993	0.077577	-0.162867	-0.240443	-0.543849	0.00684446	0.449061	0.751169	0.523518	0.372779	0.0325303	0.980207	0.0706577	0	0	0	0	0	0
ENSTGUG00000000112	2	DHX30	protein_coding	+	691582	723745	7.15883	6.76077	7.07597	7.18498	7.01886	7.09417	7.28099	7.30732	7.26494	7.32533	7.29889	7.26024	0.564173	0.173667	-0.390507	0.000114446	0.0367975	0.0810315	0.0217479	0.472964	0.134796	0.999601	0.887331	0.721624	0	0	0	0	0	0
ENSTGUG00000028219	2		lncRNA	+	724216	727448	0.0991218	-0.356468	0.829918	1.78025	1.10937	1.02399	1.16162	1.76358	1.62738	1.7343	1.77614	1.68303	1.12647	0.0254706	-1.101	-0.643797	-0.987175	0.229308	0.312504	0.980616	0.352831	0.477843	0.337488	0.787857	0	0	0	0	0	0
ENSTGUG00000021805	2		protein_coding	-	728074	872117	8.34802	8.17364	8.35668	8.37609	8.47881	8.25833	8.62128	8.83617	8.41658	8.79506	9.23522	8.69272	0.0716528	0.109099	0.0374463	-0.655059	0.133252	0.962094	0.841437	0.771694	0.924381	0.0736011	0.744076	0.0109663	0	0	0	0	0	0
ENSTGUG00000000097	2	CDC25A	protein_coding	-	889744	903426	6.12119	6.1413	5.75175	6.15587	6.02532	6.23961	6.32667	6.19674	5.98019	6.05743	6.02979	6.0319	0.110438	0.285703	0.175265	0.157573	0.64125	0.214439	0.684963	0.317222	0.556762	0.565053	0.0397481	0.428644	0	0	0	0	0	0
ENSTGUG00000000094	2		protein_coding	-	904442	910027	4.82386	5.03002	4.11319	4.04392	4.85673	4.4531	4.08095	3.71272	4.00599	3.29322	2.98221	3.44413	-1.01896	0.301491	1.32045	0.679236	0.711789	-0.755178	0.0298461	0.537615	0.0114356	0.242012	0.206357	0.176428	0	0	0	0	0	0
ENSTGUG00000000090	2		protein_coding	-	917768	920403	3.14178	3.45216	3.01643	4.02868	3.63902	3.14691	4.19445	4.45422	3.58574	4.45808	4.82559	3.97897	0.0792837	1.00712	0.927838	-0.627288	0.824192	1.71511	0.897807	0.13756	0.19047	0.227881	0.167577	0.00221203	0	0	0	0	0	0
ENSTGUG00000023521	2		protein_coding	-	925797	929704	3.15322	3.11089	3.09703	3.08979	3.30761	2.93622	2.73161	2.89141	2.71585	2.32913	2.41307	2.47985	-0.175481	0.209768	0.385249	-0.243744	0.267513	0.108781	0.612925	0.560294	0.309878	0.527504	0.508952	0.76555	0	0	0	0	0	0
ENSTGUG00000019458	2		protein_coding	+	930209	933740	2.43439	2.52054	1.80985	2.37439	2.91951	2.12862	2.16585	2.38867	1.9342	1.82874	1.13963	1.3326	-0.631269	0.870309	1.50158	0.466292	1.0649	0.261498	0.330599	0.22388	0.0468881	0.522382	0.171904	0.715766	0	0	0	0	0	0
ENSTGUG00000025051	2		protein_coding	+	936265	940758	2.75396	2.47194	2.72746	2.68061	3.3759	2.73287	2.54011	2.71931	2.64172	2.03936	2.52386	2.50861	-0.413261	-0.0257484	0.387513	-0.663699	-0.0701034	0.0928375	0.418774	0.960549	0.47999	0.221744	0.900565	0.852254	0	0	0	0	0	0
ENSTGUG00000020776	2		protein_coding	-	941924	945483	2.75514	2.2801	2.80786	2.65173	2.98421	2.48531	2.41397	2.27188	2.31341	1.6151	1.72196	2.0255	0.142553	0.113701	-0.0288525	0.0352357	0.489033	-0.345077	0.734908	0.788819	0.949342	0.940311	0.306657	0.440488	0	0	0	0	0	0
ENSTGUG00000026982	2		protein_coding	-	953371	954157	-1.16152	-2.78556	-0.54851	-0.0218334	-1.41952	-1.00297	1.21803	2.03299	1.13216	1.18796	2.25271	1.9097	3.02173	0.368127	-2.6536	-1.8797	-0.605806	1.24383	0.0289065	0.753948	0.0683178	0.0216122	0.493298	0.0898613	0	0	0	0	0	0
ENSTGUG00000028033	2		protein_coding	-	957408	971926	5.35085	5.30245	5.19974	5.53454	5.59873	5.30441	5.5409	5.35124	5.22812	4.96988	5.10821	5.12779	-0.0157811	0.381241	0.397022	0.0513231	0.725886	0.103543	0.9629	0.283841	0.290142	0.884008	0.0563256	0.761205	0	0	0	0	0	0
ENSTGUG00000023991	2		protein_coding	+	972588	979526	5.46449	5.09518	4.83106	5.28909	5.52933	5.33883	5.228	5.15411	5.16386	4.96481	4.78457	5.03191	0.129058	0.583686	0.454628	0.254129	0.260227	-0.257093	0.715513	0.119876	0.249842	0.497764	0.50428	0.477872	0	0	0	0	0	0
ENSTGUG00000020908	2		protein_coding	-	984976	992404	6.34173	6.27023	6.03909	6.46945	6.48574	6.25725	6.44183	6.3097	6.11932	6.42004	6.12265	6.00533	0.0552076	0.514846	0.459638	0.429513	0.759006	0.307703	0.825979	0.0587144	0.10563	0.100007	0.0114353	0.230013	0	0	0	0	0	0
ENSTGUG00000019438	2		protein_coding	+	995982	1001742	2.89509	2.91607	2.49726	3.09777	2.81543	2.31226	2.826	2.64158	2.54861	2.50394	3.14011	2.1075	0.261358	1.18333	0.921976	-0.451761	0.995873	1.12557	0.605807	0.038202	0.119011	0.392275	0.0897915	0.0363027	0	0	0	0	0	0
ENSTGUG00000019810	2		protein_coding	-	1008411	1011951	-0.367551	0.719834	-0.696371	1.18526	3.65783	0.47191	0.219088	-0.0490449	1.65712	-0.362517	0.128295	0.33136	-3.55995	1.04217	4.60212	-0.22268	-1.55031	-1.90924	0.274408	0.783235	0.213716	0.953564	0.684982	0.585209	0	0	0	0	0	0
ENSTGUG00000000150	2	KLHL18	protein_coding	-	1011954	1033505	5.09084	5.44738	5.32275	5.42226	5.20174	5.21913	5.71678	5.67001	5.54449	5.28557	5.75909	5.69029	-0.136028	-0.0287822	0.107246	-0.426758	0.198781	0.194327	0.671412	0.930611	0.755863	0.172674	0.545925	0.512273	0	0	0	0	0	0
ENSTGUG00000000157	2		protein_coding	+	1034957	1055232	4.62324	4.01398	5.60378	7.37115	4.36975	5.73256	8.30984	8.46993	7.74032	8.98034	9.45261	8.57386	3.61066	0.65804	-2.95262	-0.632361	0.305494	1.60836	0.00065594	0.420505	0.00532044	0.326292	0.679074	0.0174744	0	0	0	0	0	0
ENSTGUG00000000164	2	SETD2	protein_coding	+	1071258	1109347	7.22225	6.99972	6.93915	6.90632	7.33392	7.03598	6.80591	7.00203	6.72359	6.53469	6.66134	6.61865	-0.205067	0.153446	0.358512	-0.322775	0.269582	0.321137	0.44349	0.58282	0.226601	0.24285	0.381339	0.238984	0	0	0	0	0	0
ENSTGUG00000025084	2		lncRNA	-	1111332	1115584	-0.0831222	-0.219901	0.17464	0.00322571	0.164877	0.0427929	0.0404818	-0.855313	-0.361302	-0.741241	-0.848199	-0.759378	-0.0248729	-0.297329	-0.272456	1.00275	1.20164	-0.582832	0.982233	0.792766	0.82013	0.421182	0.333888	0.631045	0	0	0	0	0	0
ENSTGUG00000000173	2		protein_coding	-	1116585	1127998	0.63703	1.8459	-0.0607356	0.829462	1.03512	0.593903	0.487424	-0.295127	-0.150902	-1.07092	-0.0590228	-0.0331187	-1.41453	0.933323	2.34785	-0.229346	1.15887	-0.170129	0.181449	0.440803	0.0580985	0.863452	0.374972	0.892543	0	0	0	0	0	0
ENSTGUG00000000174	2		pseudogene	-	1129041	1160073	3.81683	3.24111	3.40931	3.32793	4.25979	3.33551	3.31871	3.46964	3.10367	2.97519	3.09396	3.19555	-0.356154	0.399939	0.756094	-0.269701	0.338192	0.26438	0.317647	0.282613	0.0592799	0.479804	0.40101	0.464898	0	0	0	0	0	0
ENSTGUG00000022076	2	CCDC12	protein_coding	+	1166869	1186691	4.79665	5.502	4.71024	5.43326	5.37494	4.95495	5.40112	5.45464	4.99969	5.21016	5.40022	4.99395	-0.647036	0.564717	1.21175	-0.243582	0.808598	0.861219	0.0758793	0.149226	0.00439931	0.486334	0.0418733	0.0176946	0	0	0	0	0	0
ENSTGUG00000000188	2	PTH1R	protein_coding	-	1252349	1341445	0.726666	-1.02282	-1.25764	-0.684089	-2.39152	-1.59331	-0.794387	-0.915236	-1.55789	0.538518	1.04488	-0.00519333	3.45692	2.89353	-0.563398	-0.385512	-0.0256868	1.69273	0.00729986	0.0230048	0.686135	0.717176	0.983717	0.120901	0	0	0	0	0	0
ENSTGUG00000000211	2	ALS2CL	protein_coding	+	1477545	1524085	5.60266	5.50686	4.99078	4.28031	5.33914	5.06382	4.24401	3.94998	4.76221	3.75962	3.89377	4.32018	-0.963022	-0.171627	0.791395	0.159873	-0.59437	-1.23863	0.0407791	0.718315	0.105558	0.780833	0.301297	0.0266953	0	0	0	0	0	0
ENSTGUG00000000219	2	JMJD4	protein_coding	-	1524847	1537932	4.54277	3.8604	4.63728	5.10935	4.25875	4.78803	5.67389	5.66225	5.46296	6.35741	6.06932	5.81932	1.53297	0.226805	-1.30617	0.299744	0.0655073	0.449283	0.00194705	0.587588	0.0105735	0.381028	0.863119	0.189503	0	0	0	0	0	0
ENSTGUG00000000221	2	SNAP47	protein_coding	+	1539099	1554802	5.69525	5.64204	5.2124	6.15964	5.58619	5.67343	5.97244	5.57622	5.60392	5.7825	5.38036	5.46071	0.626661	0.969054	0.342393	0.798365	0.880238	-0.108059	0.0185448	0.000982535	0.227603	0.00441152	0.00315468	0.672339	0	0	0	0	0	0
ENSTGUG00000026480	2	WNT9A	protein_coding	-	2149026	2208698	0.166428	-0.729799	-0.906602	-0.439068	-0.357446	-0.602592	-0.450611	0.0236526	-0.936453	-0.382082	0.0443217	-1.24118	0.814606	1.23655	0.421948	-0.900667	1.27641	2.24561	0.262251	0.107493	0.603444	0.204105	0.123932	0.00333162	0	0	0	0	0	0
ENSTGUG00000000233	2		protein_coding	+	2457410	2472315	8.472	8.81572	8.52397	8.11975	8.26791	8.51931	7.88531	7.67029	8.08745	7.75864	7.52905	7.80475	-0.491874	-0.451529	0.0403453	0.444622	-0.12158	-0.692875	0.129097	0.182742	0.907668	0.178454	0.740687	0.0395901	0	0	0	0	0	0
ENSTGUG00000021273	2		protein_coding	-	2473214	2477753	4.46212	4.97761	4.32583	5.01107	4.96449	4.47437	4.84996	4.52578	4.38066	4.26091	4.70955	4.51607	-0.468907	0.672995	1.1419	-0.124462	0.803192	0.338598	0.288956	0.166168	0.0265641	0.7893	0.101756	0.452007	0	0	0	0	0	0
ENSTGUG00000023071	2		protein_coding	-	2478071	2478541	0.380278	0.669471	0.542031	0.5954	0.465476	0.303835	0.500694	-0.621441	0.73543	0.352334	0.736163	1.52775	-0.159269	0.129812	0.289081	0.738306	-1.26179	-2.14846	0.816168	0.856347	0.699476	0.325446	0.0902289	0.00412952	0	0	0	0	0	0
ENSTGUG00000000236	2	GUK1	protein_coding	+	2479048	2489733	5.52863	5.66233	5.16519	5.58692	5.65719	5.24269	5.40997	5.23039	5.05576	4.88029	5.05833	4.7041	-0.203975	0.707661	0.911636	0.00153711	1.06008	0.528859	0.613507	0.109258	0.0505815	0.997214	0.0296103	0.227306	0	0	0	0	0	0
ENSTGUG00000000246	2	GJC2	protein_coding	+	2491028	2537947	4.80084	5.35494	4.34046	3.97147	4.15269	4.68975	3.63795	3.75162	3.77202	3.37515	3.76521	3.33225	-0.735319	-0.257901	0.477418	-0.50374	0.171628	0.412567	0.153759	0.628749	0.378157	0.420805	0.795679	0.486843	0	0	0	0	0	0
ENSTGUG00000000247	2	IBA57	protein_coding	+	2542547	2553564	3.24236	3.63393	3.50085	3.44106	3.71245	3.52357	3.68605	3.72412	3.60595	3.50907	3.83041	3.62837	-0.662957	-0.340999	0.321958	-0.359407	0.137782	0.320205	0.0895649	0.388521	0.424935	0.333866	0.725119	0.362213	0	0	0	0	0	0
ENSTGUG00000022363	2		protein_coding	+	2550091	2578713	-0.606405	0.100923	1.28225	0.597267	0.296005	1.28176	1.20478	3.49008	1.95382	2.69932	3.64527	2.06064	-0.406066	-2.57315	-2.16708	-3.23124	-1.6049	3.12088	0.812166	0.113829	0.196604	0.00603355	0.278777	0.00448516	0	0	0	0	0	0
ENSTGUG00000020352	2		protein_coding	+	2682799	2846376	4.14831	3.87356	3.54624	3.21972	3.06103	3.57606	3.18161	4.24216	3.53034	3.41981	4.24515	3.35563	0.433448	0.24573	-0.187718	-1.88589	-0.522749	1.60134	0.491615	0.700254	0.781551	0.00426206	0.466721	0.00822116	0	0	0	0	0	0
ENSTGUG00000000256	2	ACKR2	protein_coding	-	2851480	2857614	3.15804	2.26126	2.3636	3.64531	2.38098	3.09613	3.65379	3.27073	3.52965	3.5655	3.5371	3.99998	2.16111	1.34362	-0.817491	0.41145	-0.22206	-0.721798	0.00470896	0.058286	0.304013	0.505161	0.722058	0.219137	0	0	0	0	0	0
ENSTGUG00000019656	2	HIGD1A	protein_coding	+	2860640	2866522	7.77769	7.58952	7.81788	7.487	7.03086	7.90026	7.1573	7.37033	7.44579	7.31824	7.21828	7.3667	0.64431	-0.453461	-1.09777	-0.113073	-0.497887	-0.223871	0.0863895	0.237585	0.0102404	0.759647	0.241415	0.541651	0	0	0	0	0	0
ENSTGUG00000000260	2		protein_coding	+	2871801	2898816	6.54665	6.77229	6.65265	7.42853	6.60895	6.58151	7.88705	8.02154	7.65686	8.3482	8.65247	7.87136	0.593943	0.741019	0.147076	-0.438762	0.245885	1.14579	0.195218	0.12526	0.767805	0.307125	0.61643	0.0115591	0	0	0	0	0	0
ENSTGUG00000000261	2	HHATL	protein_coding	+	2904382	2941343	0.777774	0.169565	0.791185	1.93378	0.826779	0.118644	0.22349	0.578168	1.3703	0.825054	-0.376231	-0.474635	1.71521	1.80172	0.0865149	0.846606	-0.448688	-0.69373	0.239189	0.226639	0.958058	0.590986	0.793473	0.652819	0	0	0	0	0	0
ENSTGUG00000000272	2	ZBTB47	protein_coding	-	2940363	2962804	5.84053	6.03755	5.89356	5.36708	5.99406	5.83542	4.95425	5.2639	5.36739	4.76592	4.71376	4.94489	-0.824004	-0.521373	0.302632	-0.257492	-0.403775	-0.334618	0.0196352	0.141175	0.396864	0.512	0.331589	0.370161	0	0	0	0	0	0
ENSTGUG00000000276	2	NKTR	protein_coding	-	2981840	3019371	7.4766	7.55787	7.359	7.32454	7.45326	7.3147	7.20788	7.3282	7.2807	7.31349	7.11056	7.20116	-0.20999	0.127442	0.337431	0.0826167	-0.0661052	-0.0431103	0.392006	0.619441	0.215092	0.738074	0.813198	0.860261	0	0	0	0	0	0
ENSTGUG00000000283	2	SEC22C	protein_coding	+	3041376	3062696	5.89195	5.68683	5.89508	5.43776	5.55917	5.98995	5.54318	5.64004	5.61168	5.40651	5.73536	5.47652	0.0837169	-0.555312	-0.639029	-0.425711	-0.00184319	0.287192	0.765118	0.0570873	0.0389509	0.143268	0.995254	0.301255	0	0	0	0	0	0
ENSTGUG00000025240	2	VIPR1	protein_coding	-	3129811	3200920	0.911091	0.790651	0.874906	1.32456	1.42709	-0.0423009	0.793807	0.615583	0.905737	2.20327	1.54802	1.35419	0.0179081	1.40304	1.38514	0.833474	-0.672309	-0.0963241	0.98451	0.170594	0.198928	0.362683	0.512791	0.913818	0	0	0	0	0	0
ENSTGUG00000020827	2		lncRNA	+	3290983	3292897	-5.50706	-5.24273	-3.43902	-4.93429	-5.41467	-5.61788	-1.90552	-0.00527992	-1.80787	-0.841992	1.0853	-0.670098	0.216048	-1.38445	-1.6005	-3.82753	-1.33307	3.55799	0.902998	0.43592	0.394437	0.000637736	0.306016	0.000697444	0	0	0	0	0	0
ENSTGUG00000000306	2	ADCYAP1R1	protein_coding	-	3486546	3633992	1.97928	1.51841	2.73854	1.7791	2.1126	1.67636	0.424199	1.00839	2.63771	1.49257	1.4658	1.94888	0.127378	-0.656521	-0.783899	-0.557416	-3.73819	-2.1124	0.909847	0.547305	0.506334	0.65854	0.0130914	0.0666128	0	0	0	0	0	0
ENSTGUG00000000332	2	GHRHR	protein_coding	-	3829566	3845779	-2.31347	-0.569318	-2.23427	-1.06491	-4.26515	-2.06958	1.4946	2.58178	1.42867	2.86169	3.08967	1.76873	1.45609	0.925469	-0.530623	-1.31515	-0.208197	2.47404	0.369655	0.573078	0.765832	0.0994309	0.831874	0.00321734	0	0	0	0	0	0
ENSTGUG00000027326	2	AQP1	protein_coding	-	3876425	3895976	7.58606	7.3259	8.08922	7.31443	7.92019	7.74122	6.87178	7.05002	7.703	6.79182	6.80526	7.22197	-0.345599	-0.929951	-0.584351	-0.191677	-1.1814	-1.06968	0.496819	0.0865088	0.295335	0.714809	0.0526132	0.0458816	0	0	0	0	0	0
ENSTGUG00000000347	2	MINDY4	protein_coding	-	3951608	4023180	4.7102	5.13394	4.99586	4.10311	5.06105	4.97546	4.25895	4.01254	4.52047	4.01807	3.94067	4.57454	-1.38168	-1.15801	0.223667	0.323811	-0.577111	-1.14181	0.00166141	0.00814669	0.578963	0.482865	0.215565	0.0124813	0	0	0	0	0	0
ENSTGUG00000000359	2	CRHR2	protein_coding	+	4160827	4312692	-0.252526	0.877272	-0.0120451	-0.166764	0.793196	0.970742	-0.0650886	0.200305	0.323172	0.355952	0.863675	0.61273	-2.08976	-1.37799	0.711771	-0.773116	-1.06608	0.128077	0.0106888	0.095489	0.365791	0.318821	0.220992	0.858626	0	0	0	0	0	0
ENSTGUG00000000364	2	GARS1	protein_coding	-	4372553	4395646	6.86625	7.17526	6.82175	6.94088	6.90563	7.00544	6.77101	6.91203	6.67935	6.73004	6.84748	6.48614	-0.273772	-0.0200723	0.2537	-0.25846	0.376536	0.594018	0.308456	0.942654	0.387574	0.343177	0.224633	0.0343084	0	0	0	0	0	0
ENSTGUG00000000374	2	CTDSPL	protein_coding	+	4540381	4619282	6.95785	7.13108	6.90408	6.48558	7.03322	6.69795	6.13843	6.2872	6.4112	6.10393	5.92345	5.99744	-0.720865	-0.158595	0.56227	0.0317068	-0.131783	-0.197983	0.0154679	0.591687	0.075173	0.916517	0.692177	0.505879	0	0	0	0	0	0
ENSTGUG00000000377	2	VILL	protein_coding	+	4642704	4679492	6.50535	6.99423	6.53198	3.35708	4.98777	5.16469	3.99224	3.48038	3.58369	2.83261	2.97941	4.22282	-2.11956	-1.83424	0.285321	0.365066	0.177972	-1.34673	0.029736	0.0728215	0.753578	0.78601	0.885012	0.277425	0	0	0	0	0	0
ENSTGUG00000000391	2	PLCD1	protein_coding	-	4681124	4724940	5.12122	5.50483	5.1383	4.65254	5.35398	5.20421	4.27681	4.64707	4.72537	4.59552	4.75333	4.70256	-1.08505	-0.568747	0.516302	-0.52808	-0.874311	-0.0275232	0.0286731	0.254447	0.304424	0.32743	0.146444	0.956118	0	0	0	0	0	0
ENSTGUG00000000397	2	DLEC1	protein_coding	+	4752076	4795550	4.83336	3.85441	5.5047	6.12519	4.57541	5.4096	6.69714	5.97679	6.4402	6.77705	6.45021	7.28623	2.52874	0.0442559	-2.48448	1.04719	-0.332139	-1.29942	0.0162671	0.959678	0.0240957	0.171167	0.682764	0.0888538	0	0	0	0	0	0
ENSTGUG00000000402	2		protein_coding	-	4786331	4795946	5.19173	5.47153	5.46656	4.69228	5.065	5.37701	4.5109	4.54441	4.85534	4.41801	4.57834	4.69655	-0.652514	-0.959561	-0.307047	-0.193835	-0.530087	-0.429145	0.0271602	0.00222886	0.293504	0.546714	0.123904	0.161925	0	0	0	0	0	0
ENSTGUG00000000409	2		protein_coding	-	4796328	4875065	5.67192	6.06627	5.71107	5.63764	5.96671	5.74074	5.47287	5.64939	5.38285	5.04134	5.44648	5.65107	-0.72342	-0.142252	0.581168	-0.581663	-0.088187	0.0619498	0.0468555	0.698841	0.131468	0.132536	0.826195	0.862921	0	0	0	0	0	0
ENSTGUG00000027250	2		lncRNA	-	4878062	4884950	1.26295	-0.00157408	1.67771	2.61541	0.915315	2.3407	2.84789	2.92432	2.53909	3.32806	2.8599	2.11857	2.96462	-0.14005	-3.10467	0.391722	1.03812	1.12657	0.00460243	0.864943	0.00451977	0.563499	0.179797	0.108486	0	0	0	0	0	0
ENSTGUG00000021364	2		protein_coding	+	4887824	4920708	6.09921	6.05797	6.12867	5.71977	6.19255	6.54194	6.01234	6.25077	5.69984	5.50641	5.66762	5.98971	-0.431551	-0.851641	-0.420091	-0.399644	0.335132	0.228839	0.273331	0.0398503	0.312438	0.321491	0.43829	0.554994	0	0	0	0	0	0
ENSTGUG00000021213	2		lncRNA	+	4920925	4924345	-0.0668768	-3.32116	-2.76163	-0.0322877	-0.461275	-1.64669	0.68565	0.329586	-0.391976	-0.691628	0.501792	0.0132859	3.68327	4.30916	0.625887	-0.837356	1.74999	1.21007	0.079185	0.0433798	0.797479	0.590654	0.27419	0.419285	0	0	0	0	0	0
ENSTGUG00000019681	2		lncRNA	-	4920945	4923253	1.19874	-1.69878	0.416289	2.12204	0.188702	1.72004	2.32901	1.99027	2.10242	1.73766	2.27393	1.4038	4.83086	1.18445	-3.6464	-0.197526	1.1518	0.757981	0.000529458	0.240228	0.00995708	0.818105	0.210576	0.37	0	0	0	0	0	0
ENSTGUG00000000423	2	OXSR1	protein_coding	+	4930277	5017373	6.98529	6.8247	7.00537	6.63059	6.95537	7.03206	6.73804	6.86447	6.73402	6.72297	6.64197	6.78922	-0.164183	-0.421554	-0.257371	-0.0454307	-0.0471583	-0.0167943	0.52256	0.121192	0.358781	0.860433	0.870676	0.947491	0	0	0	0	0	0
ENSTGUG00000025863	2		lncRNA	+	5024833	5027280	-0.304617	-3.024	-1.94865	-0.56608	-1.76364	-1.20298	-1.40922	-1.87418	-0.765418	-0.61347	-0.17348	-0.603066	3.91695	2.28092	-1.63602	0.0249665	-1.44996	-0.679176	0.00850165	0.0844588	0.298055	0.984143	0.293128	0.567586	0	0	0	0	0	0
ENSTGUG00000000439	2		protein_coding	-	5030117	5036425	2.65532	1.78955	2.49222	1.99618	1.75937	0.516139	1.78924	0.444505	1.9028	2.4632	1.9498	2.54278	1.10258	1.64314	0.540561	1.85814	-0.867091	-2.05128	0.194562	0.081983	0.586123	0.0553327	0.343841	0.0286443	0	0	0	0	0	0
ENSTGUG00000019949	2		protein_coding	-	5039121	5087083	0.570399	-3.75501	-3.22201	-1.19649	-2.79558	-3.79475	-2.71897	-3.44531	-2.82615	-0.0495421	-0.242462	-3.36027	5.9245	6.39067	0.466167	0.919266	0.748496	2.49865	0.0623501	0.0544258	0.90351	0.75767	0.832451	0.431603	0	0	0	0	0	0
ENSTGUG00000023684	2	CSRNP1	protein_coding	+	5355488	5370797	5.18944	5.67864	5.53376	4.56149	5.27177	5.39672	4.50706	4.83149	4.66607	4.52397	4.79451	4.85791	-1.19948	-1.17955	0.0199275	-0.594963	-0.509858	0.102018	0.00248541	0.00352714	0.956498	0.144514	0.245687	0.785124	0	0	0	0	0	0
ENSTGUG00000000460	2	GORASP1	protein_coding	+	5403726	5412299	6.68719	6.67453	6.87239	6.46882	6.39253	6.7188	6.74442	6.63352	6.80681	7.07469	7.15004	7.05733	0.0889467	-0.435178	-0.524125	0.0355434	-0.375312	-0.0805859	0.743145	0.129237	0.0839312	0.89378	0.218889	0.75971	0	0	0	0	0	0
ENSTGUG00000000463	2	WDR48	protein_coding	-	5415256	5442477	6.11794	6.29263	6.41436	6.35146	6.10295	6.26362	7.03567	7.32095	6.99254	7.69514	8.14371	7.66396	0.0738155	-0.208584	-0.2824	-0.733848	-0.585156	0.808157	0.821899	0.538465	0.428991	0.0207848	0.100143	0.0112101	0	0	0	0	0	0
ENSTGUG00000026697	2		protein_coding	+	5451524	5490498	3.23372	3.80009	5.65844	4.14884	3.56259	5.27863	4.61041	5.08441	4.29026	4.75466	4.35332	5.11147	0.0198692	-3.55452	-3.57439	-0.0726595	-0.180909	0.0359973	0.986997	0.00246732	0.00361642	0.942465	0.866963	0.970184	0	0	0	0	0	0
ENSTGUG00000000476	2		protein_coding	+	5512843	5547190	-0.669578	-2.39698	-1.37315	-0.105637	-2.26446	-0.899846	-0.000484047	-1.60185	-0.204985	0.186595	-0.103867	-0.270984	3.88623	1.49778	-2.38844	1.89183	0.475002	-1.22975	0.0274494	0.33462	0.205121	0.201626	0.742298	0.393837	0	0	0	0	0	0
ENSTGUG00000000531	2		pseudogene	+	5562079	5775905	1.2641	1.10083	0.584163	1.61284	0.575094	1.1189	1.90702	1.69248	0.761053	1.70069	1.48132	1.17263	1.20101	1.17387	-0.0271399	0.433909	1.88036	1.24012	0.0554626	0.0676525	0.968032	0.433963	0.00382087	0.0340287	0	0	0	0	0	0
ENSTGUG00000000538	2	EXOG	protein_coding	-	5871450	5891337	5.63546	6.72333	5.75209	5.75471	6.41174	5.96087	5.23524	5.36827	6.05036	5.25337	5.26448	5.50837	-1.74489	-0.322784	1.42211	-0.144134	-1.08825	-0.925992	0.00294495	0.575437	0.0198231	0.813569	0.104238	0.118984	0	0	0	0	0	0
ENSTGUG00000028130	2		lncRNA	+	5893965	5900832	-0.606726	-2.00306	-0.754147	0.0641396	-2.66805	-0.0688769	-0.0237606	0.156108	0.999876	1.17405	1.12931	0.609657	4.12853	0.280437	-3.84809	-0.135131	-1.65705	-0.324112	0.00517646	0.811665	0.0125662	0.892718	0.155493	0.731287	0	0	0	0	0	0
ENSTGUG00000023871	2		lncRNA	-	5894063	5900836	1.13329	1.16112	0.635365	-0.141313	0.139507	0.889656	0.500831	0.474257	0.499379	-0.163359	0.0540486	0.20575	-0.308649	-0.533043	-0.224394	-0.190833	0.296534	-0.176823	0.692651	0.502956	0.78266	0.81835	0.72951	0.821508	0	0	0	0	0	0
ENSTGUG00000000555	2	XYLB	protein_coding	-	6290213	6372901	2.82242	2.94371	2.4313	2.92631	2.04736	2.54134	2.72269	1.85634	2.16485	2.28597	1.87812	2.39688	0.757664	0.776091	0.0184273	1.2742	0.883657	-0.827266	0.234958	0.237729	0.978812	0.0776055	0.202266	0.229338	0	0	0	0	0	0
ENSTGUG00000000563	2		protein_coding	+	6384748	6392014	-0.68325	-1.09093	0.632725	2.57545	-1.98319	0.392453	4.4687	5.56176	4.20597	5.7926	6.01924	5.34449	4.96631	0.867022	-4.09929	-1.3197	-0.613071	2.03054	0.0138438	0.588358	0.0493357	0.0461739	0.441808	0.00274137	0	0	0	0	0	0
ENSTGUG00000000564	2	NUB1	protein_coding	+	6396013	6411724	7.04776	7.39185	7.17225	7.28474	7.32588	7.33514	7.39766	7.47343	7.31298	7.39562	7.45039	7.36973	-0.385236	-0.174896	0.21034	-0.130534	0.11262	0.241113	0.0684227	0.417282	0.35145	0.5224	0.626919	0.238864	0	0	0	0	0	0
ENSTGUG00000000583	2	WDR86	protein_coding	-	6411627	6433315	6.45	6.5896	6.79298	6.31149	6.49092	6.80703	6.08115	5.83558	6.12894	5.84318	5.6203	5.75118	-0.319036	-0.838515	-0.519479	0.468451	0.282182	-0.424246	0.353105	0.0235047	0.164328	0.214454	0.477106	0.250436	0	0	0	0	0	0
ENSTGUG00000022845	2	CRYGN	protein_coding	-	6449266	6457785	-0.995727	-0.424966	-0.524262	0.57753	-0.972793	-1.13397	0.0472587	-0.0809886	0.289699	1.54507	0.394352	1.79117	0.979563	1.24004	0.260476	1.27897	-1.98635	-1.7675	0.626893	0.558769	0.9084	0.463503	0.296029	0.284876	0	0	0	0	0	0
ENSTGUG00000000585	2	RHEB	protein_coding	-	6464575	6503188	7.04088	7.21002	6.7891	7.07717	7.19029	7.07494	6.83565	6.83578	6.58982	6.6144	6.42537	6.24093	-0.282265	0.254	0.536265	0.188903	0.840547	0.430396	0.17874	0.247803	0.0248222	0.380748	0.00153983	0.0516841	0	0	0	0	0	0
ENSTGUG00000000594	2	PRKAG2	protein_coding	-	6510114	6721201	4.47521	4.61967	4.70753	4.77	4.66003	4.89577	4.49874	4.50691	4.67275	4.98028	4.40064	4.53808	-0.0344974	-0.358096	-0.323598	0.571476	-0.213348	-0.303283	0.932769	0.381887	0.452658	0.176159	0.632909	0.452795	0	0	0	0	0	0
ENSTGUG00000000608	2	GALNT11	protein_coding	+	6752545	6804166	4.92835	5.2025	4.89093	4.36277	4.75836	4.68206	4.09011	3.88933	4.29219	3.69832	3.54732	4.18867	-0.669734	-0.281877	0.387857	0.351768	-0.300652	-1.04421	0.0505863	0.416117	0.271848	0.392171	0.457765	0.0106427	0	0	0	0	0	0
ENSTGUG00000000616	2	KMT2C	protein_coding	-	6804573	6993874	7.24935	7.22989	6.94165	6.92821	7.28683	6.97022	6.70746	6.68698	6.61827	6.42095	6.46298	6.45281	-0.339154	0.265694	0.604848	-0.0215542	0.343833	0.0788816	0.276614	0.415798	0.0836469	0.946682	0.340938	0.804143	0	0	0	0	0	0
ENSTGUG00000023875	2		lncRNA	-	6999226	7008639	-0.565069	-0.776464	-0.875219	-0.42014	-1.51007	-0.0423009	-0.431844	0.296057	-0.29006	-0.148304	0.710695	0.169473	1.30132	-0.067689	-1.36901	-1.5869	-0.7431	1.12734	0.244921	0.949728	0.252038	0.108353	0.507156	0.216873	0	0	0	0	0	0
ENSTGUG00000024159	2	XRCC2	protein_coding	-	7030667	7045024	5.36933	5.56376	5.84134	5.28792	5.39099	5.61972	5.09751	5.13591	5.66362	5.48465	5.0245	5.43825	-0.297502	-0.80381	-0.506308	0.421749	-0.906841	-0.941449	0.466369	0.0578455	0.240121	0.327834	0.0560452	0.0285933	0	0	0	0	0	0
ENSTGUG00000000635	2		protein_coding	+	7068615	7095344	7.57155	8.14179	7.88282	7.75063	7.99159	8.05935	7.72976	7.68373	7.8048	7.46855	7.17908	7.60371	-0.811208	-0.62	0.191208	0.335502	0.0510221	-0.545695	0.00100757	0.0119606	0.429937	0.14213	0.839621	0.0200875	0	0	0	0	0	0
ENSTGUG00000000647	2	DPP6	protein_coding	+	7571950	7976448	2.80503	3.27469	2.34247	2.22006	2.31872	2.26266	2.05431	2.78568	2.60191	2.16407	2.84717	2.73998	-0.56832	0.419958	0.988277	-1.41448	-1.23327	0.290969	0.492231	0.637104	0.278587	0.108232	0.20368	0.708643	0	0	0	0	0	0
ENSTGUG00000000682	2	PAXIP1	protein_coding	-	8012679	8041927	6.04388	6.42328	6.21294	6.45482	6.22828	6.3589	6.56584	6.50622	6.31702	6.6138	6.26745	6.34587	-0.152871	-0.073155	0.0797156	0.405974	0.468793	0.110772	0.57398	0.795572	0.786718	0.139412	0.12481	0.678105	0	0	0	0	0	0
ENSTGUG00000000689	2	HTR5A	protein_coding	+	8060381	8063403	0.416832	1.09813	0.624221	-0.14198	1.34478	0.948153	-0.515622	1.03464	-0.2636	0.221541	-0.642651	0.341746	-2.16806	-1.29752	0.870541	-0.686071	-1.10939	0.313845	0.0191903	0.167667	0.336416	0.483655	0.329743	0.732302	0	0	0	0	0	0
ENSTGUG00000029602	2	INSIG1	protein_coding	+	8190547	8201580	5.66438	5.18428	6.36455	5.32588	5.56602	6.10709	5.28113	5.19458	5.61269	5.36677	5.37714	5.56066	0.239959	-1.48138	-1.72134	0.0761811	-0.611079	-0.601618	0.581186	0.00134526	0.00064984	0.862669	0.202039	0.161864	0	0	0	0	0	0
ENSTGUG00000000698	2	LMBR1	protein_coding	-	8842601	8911618	7.73303	7.20669	7.49167	7.41893	7.24916	7.71807	7.70236	8.10454	7.65022	7.3533	7.83448	7.57658	0.696115	-0.0577806	-0.753895	-0.883357	0.177926	0.712221	0.0965823	0.89119	0.100507	0.0355572	0.698335	0.0827692	0	0	0	0	0	0
ENSTGUG00000000702	2	NOM1	protein_coding	+	8931718	8954855	4.92594	5.24855	5.44092	5.31676	5.25687	5.55396	5.03187	5.47161	5.30935	5.16317	5.07396	5.32934	-0.262722	-0.752176	-0.489454	-0.350521	-0.574953	-0.0931285	0.396793	0.0206099	0.135791	0.261654	0.0975339	0.750854	0	0	0	0	0	0
ENSTGUG00000000708	2	UBE3C	protein_coding	+	9013028	9083880	6.59092	6.76431	6.512	6.47968	6.37583	6.61609	6.55158	6.53525	6.52232	7.03638	6.68084	6.64331	-0.0695343	-0.0574938	0.0120405	0.371864	-0.0624789	0.0504627	0.829471	0.864421	0.972695	0.255177	0.86339	0.87467	0	0	0	0	0	0
ENSTGUG00000029021	2	DNAJB6	protein_coding	+	9090771	9149465	7.17224	7.1445	6.75079	7.4678	7.18215	7.13088	7.42827	7.77468	7.54725	7.98226	8.14752	7.58059	0.31339	0.758375	0.444985	-0.511657	-0.271298	0.794354	0.309725	0.0248971	0.195102	0.0956034	0.432742	0.0122318	0	0	0	0	0	0
ENSTGUG00000000727	2	PTPRN2	protein_coding	-	9237743	9711134	2.63938	1.42793	3.33833	4.18883	2.74044	2.61826	4.87712	5.82993	5.1862	5.0664	4.89199	6.29672	2.65985	0.871622	-1.78823	-0.778402	-1.72869	-0.761005	0.110133	0.551967	0.313887	0.409827	0.105706	0.385566	0	0	0	0	0	0
ENSTGUG00000019531	2		lncRNA	+	9789255	9790485	1.87789	1.91397	1.13212	1.91483	2.57078	1.95683	2.02965	1.88696	2.07107	1.32361	1.68973	2.12841	-0.692032	0.703774	1.39581	-0.223433	-0.140182	-0.622795	0.200899	0.230962	0.0260372	0.692835	0.80491	0.241228	0	0	0	0	0	0
ENSTGUG00000000738	2	NCAPG2	protein_coding	-	10013805	10056327	4.59298	4.27222	4.81213	4.84703	4.29077	4.66983	4.58912	4.52783	5.02719	4.52914	4.55569	5.44363	0.877019	-0.0419593	-0.918978	0.0347484	-1.29258	-1.3873	0.0518095	0.920164	0.0551405	0.93551	0.00681605	0.00163063	0	0	0	0	0	0
ENSTGUG00000000746	2	ESYT2	protein_coding	-	10065785	10142891	6.14125	6.22711	6.39085	5.76273	6.24584	6.20685	5.7171	5.70202	6.03684	5.60295	5.61473	5.77418	-0.568965	-0.69371	-0.124745	0.0033018	-0.376811	-0.494269	0.116048	0.0653678	0.740386	0.993006	0.356062	0.18192	0	0	0	0	0	0
ENSTGUG00000000751	2	DYNC2I1	protein_coding	+	10150775	10177214	4.66552	5.24996	5.21733	5.42019	4.99479	5.26711	5.74021	6.45115	5.78427	6.02421	6.11341	6.04472	-0.159035	-0.39873	-0.239695	-0.800144	-0.348563	0.735576	0.711651	0.364115	0.59712	0.0373687	0.408839	0.0484958	0	0	0	0	0	0
ENSTGUG00000000754	2	VIPR2	protein_coding	-	10220003	10270254	3.57893	2.35303	5.2264	3.89545	4.56796	3.6641	3.22669	4.78754	4.18543	4.19958	2.91173	3.69938	0.553393	-1.41611	-1.9695	-0.27301	-1.43144	-0.185539	0.596495	0.130649	0.0714611	0.773144	0.193276	0.834722	0	0	0	0	0	0
ENSTGUG00000000764	2	ZMYND11	protein_coding	+	10402103	10543906	5.4742	5.73642	5.57093	4.91025	5.51298	5.40163	4.68275	4.50242	4.91108	4.527	4.64095	4.68546	-0.864951	-0.588112	0.276839	0.0663817	-0.231046	-0.453177	0.00493731	0.0540268	0.355914	0.842943	0.506037	0.162474	0	0	0	0	0	0
ENSTGUG00000000783	2	DIP2C	protein_coding	-	10513719	10820964	4.11142	4.60064	4.52708	3.22054	4.04266	4.41472	3.4064	3.56898	3.90849	3.52444	3.69652	3.98043	-1.31134	-1.60983	-0.298489	-0.334663	-1.07613	-0.623428	0.00325242	0.000527837	0.457833	0.458362	0.0308156	0.139202	0	0	0	0	0	0
ENSTGUG00000000811	2	LARP4B	protein_coding	-	10882646	10938574	6.43135	6.23447	6.64975	6.81821	6.27935	6.59588	7.45743	7.51333	7.18104	7.92797	7.98121	7.59326	0.735732	0.00393161	-0.7318	-0.109132	0.140558	0.720231	0.107973	0.993087	0.139906	0.791092	0.766273	0.0885696	0	0	0	0	0	0
ENSTGUG00000000820	2	GTPBP4	protein_coding	+	10987425	10998171	7.14646	7.92673	7.29749	7.59911	7.61999	7.46987	7.56375	7.7039	7.55833	7.50772	7.96173	7.39921	-0.801151	-0.0217876	0.779364	-0.594167	0.169952	0.708089	0.00830689	0.941674	0.0177949	0.0431183	0.598626	0.0170888	0	0	0	0	0	0
ENSTGUG00000025452	2		protein_coding	-	10996718	11005801	5.88039	5.55883	6.3701	5.82342	5.61473	6.30133	5.70742	5.61231	5.69598	6.23988	5.96028	5.69128	0.530251	-0.967612	-1.49786	0.374716	0.0275796	0.185327	0.26634	0.0441937	0.00537096	0.423569	0.957217	0.68722	0	0	0	0	0	0
ENSTGUG00000000838	2	WDR37	protein_coding	+	11011730	11059969	5.96839	6.042	6.42415	6.46767	5.78122	6.41969	7.29292	7.08704	7.20568	7.90258	7.88197	7.69811	0.612838	-0.40778	-1.02062	0.226492	-0.317949	0.0652124	0.241049	0.434422	0.0741942	0.625547	0.548586	0.88739	0	0	0	0	0	0
ENSTGUG00000000848	2	ADARB2	protein_coding	-	11081423	11384486	3.35606	3.68766	2.38543	3.45355	3.29079	3.93132	3.49973	3.359	2.89426	3.43687	3.75799	2.92574	-0.168842	0.492852	0.661694	-0.180384	1.17946	1.29698	0.782302	0.453081	0.334464	0.769935	0.089333	0.0423326	0	0	0	0	0	0
ENSTGUG00000000852	2	PFKP	protein_coding	+	12056092	12097153	8.33594	8.21239	8.31849	8.46546	8.38961	8.36884	8.36363	7.98898	8.17877	8.04947	7.94899	8.02782	0.199401	0.114073	-0.0853285	0.475124	0.520659	-0.268624	0.365665	0.619636	0.723411	0.039295	0.0461326	0.228184	0	0	0	0	0	0
ENSTGUG00000000889	2	PITRM1	protein_coding	-	12094603	12124730	6.4588	6.57695	6.54292	6.02127	6.52709	6.54797	5.88084	6.15693	6.23482	5.86532	5.89512	6.22289	-0.623975	-0.610822	0.0131529	-0.305883	-0.696025	-0.405667	0.0200954	0.0274964	0.96148	0.259778	0.0248144	0.126041	0	0	0	0	0	0
ENSTGUG00000000906	2	KLF6	protein_coding	-	12471649	12482198	5.52147	5.46424	5.69089	4.8178	5.25506	5.40016	4.59662	4.33344	4.90724	4.55195	4.10745	4.56605	-0.380023	-0.751779	-0.371756	0.707686	-0.280036	-1.03239	0.36588	0.0826928	0.395165	0.164804	0.579947	0.0384366	0	0	0	0	0	0
ENSTGUG00000000910	2	FZD8	protein_coding	+	13531729	13533270	1.71441	1.40545	1.71706	1.17857	1.54648	1.49626	0.974421	0.673748	1.02813	0.533479	0.624569	0.957199	-0.0589494	-0.320337	-0.261388	0.209583	-0.0364818	-0.687007	0.907723	0.533414	0.628687	0.718557	0.950593	0.216952	0	0	0	0	0	0
ENSTGUG00000000913	2	CCNY	protein_coding	-	13569800	13688919	4.88313	4.95328	5.32612	4.49369	4.8343	5.01719	4.34519	4.1523	4.32565	4.68198	4.4019	4.38943	-0.410754	-0.966496	-0.555742	0.472965	-0.0247046	-0.160875	0.254255	0.010559	0.136383	0.232214	0.95259	0.670719	0	0	0	0	0	0
ENSTGUG00000025735	2		protein_coding	-	13708429	13720895	4.22693	3.63498	4.56595	3.66197	3.53035	4.1309	3.78092	3.57873	4.03542	4.01171	3.68343	4.19393	0.723569	-0.807947	-1.53152	0.530467	-0.66751	-0.967183	0.233774	0.155984	0.0184421	0.379404	0.287043	0.0951696	0	0	0	0	0	0
ENSTGUG00000026283	2	CREM	protein_coding	-	13713838	13748544	3.79904	3.72074	5.13573	6.39375	4.05688	4.97805	7.72451	8.1506	7.3425	8.7546	8.98873	8.2276	2.41517	0.0790013	-2.33616	-0.660223	-0.121085	1.56923	0.00756368	0.915468	0.011553	0.215643	0.842381	0.00575683	0	0	0	0	0	0
ENSTGUG00000000924	2	CUL2	protein_coding	+	13758626	13799995	5.31938	5.45552	5.43371	5.12951	5.29634	5.31626	5.11876	5.02913	5.06161	5.14382	4.97447	5.03457	-0.302968	-0.301081	0.00188645	0.258984	0.141347	-0.0925738	0.271434	0.285441	0.994786	0.370181	0.643411	0.739207	0	0	0	0	0	0
ENSTGUG00000000932	2	PARD3	protein_coding	+	13844553	14286200	4.96488	5.09241	4.88532	4.58285	4.91677	4.95404	4.71432	4.60748	4.75106	4.68803	4.5931	4.79013	-0.461447	-0.291623	0.169823	0.201767	-0.112547	-0.340607	0.0443543	0.20467	0.467308	0.389514	0.644247	0.134675	0	0	0	0	0	0
ENSTGUG00000000968	2	ITGB1	protein_coding	+	14746150	14789280	8.24843	8.3217	7.90854	7.90333	8.18222	8.00965	7.42967	7.1795	7.49838	7.06598	7.01831	6.94788	-0.352157	0.233576	0.585733	0.297835	0.413074	-0.248445	0.228658	0.44463	0.0745912	0.326563	0.227426	0.408105	0	0	0	0	0	0
ENSTGUG00000000995	2	EPC1	protein_coding	+	14823911	14887272	5.44787	5.76485	5.64636	5.44252	5.58593	5.5443	5.52225	5.6484	5.45148	5.51577	5.49313	5.38286	-0.460384	-0.300259	0.160125	-0.103504	0.210156	0.307181	0.0319148	0.164373	0.465403	0.616809	0.355329	0.135719	0	0	0	0	0	0
ENSTGUG00000000998	2	KIF5B	protein_coding	+	14926362	14960184	8.03603	7.8086	8.46945	8.14952	8.06866	8.21083	8.30848	8.31931	8.24612	8.49708	8.57892	8.52019	0.308282	-0.494737	-0.803019	-0.0926811	-0.149355	0.131928	0.334082	0.142149	0.027759	0.767197	0.677475	0.672504	0	0	0	0	0	0
ENSTGUG00000001011	2	ARHGAP12	protein_coding	+	14986865	15063133	6.86543	6.74854	6.94998	6.61721	6.86611	6.67144	6.37476	6.21834	6.31026	6.17359	5.96947	6.02623	-0.131999	-0.138779	-0.00678077	0.360545	0.413039	-0.148682	0.610116	0.606702	0.980809	0.196944	0.17551	0.584046	0	0	0	0	0	0
ENSTGUG00000001020	2	ZEB1	protein_coding	-	15130332	15251902	4.54425	4.5934	4.65764	4.46685	4.42957	4.63475	4.49472	4.72516	4.6331	4.84439	4.88896	5.10562	-0.0118687	-0.281292	-0.269423	-0.275014	-0.749284	-0.124598	0.973033	0.42717	0.469054	0.418024	0.0511327	0.696086	0	0	0	0	0	0
ENSTGUG00000001026	2	ZNF438	protein_coding	+	15351774	15414065	5.08165	5.31167	5.14742	5.25101	5.28813	5.1103	5.19407	5.05631	4.99957	4.96172	5.21376	5.05322	-0.267131	0.0749391	0.34207	-0.114275	0.335354	0.21728	0.256319	0.756459	0.18087	0.634358	0.194899	0.351917	0	0	0	0	0	0
ENSTGUG00000001028	2	SVIL	protein_coding	-	15459555	15593758	5.16525	4.93798	4.29472	3.92708	4.85285	4.02732	3.84196	3.2831	3.72452	4.25771	3.44184	3.74596	-0.698495	0.770295	1.46879	1.37473	0.21344	-0.745538	0.220759	0.220678	0.0267844	0.0576516	0.762417	0.280832	0	0	0	0	0	0
ENSTGUG00000001046	2	JCAD	protein_coding	-	15686987	15747799	5.97515	6.06938	5.36512	5.56801	5.6423	5.39125	7.05517	6.97213	6.27654	6.93218	7.09227	7.02239	-0.168518	0.786796	0.955314	-0.0770575	0.8114	0.765466	0.804552	0.286243	0.213709	0.898979	0.244077	0.212741	0	0	0	0	0	0
ENSTGUG00000028680	2		lncRNA	-	15777070	15784612	2.04303	2.19358	2.21328	0.884904	1.87095	1.51816	0.579591	0.740566	1.17201	-0.0383089	-0.920737	0.0684411	-1.13659	-0.803511	0.333083	0.721453	-0.0812734	-1.42063	0.203233	0.383674	0.71863	0.54619	0.944954	0.214836	0	0	0	0	0	0
ENSTGUG00000001048	2	MTPAP	protein_coding	-	15796300	15808713	4.93085	5.22604	5.15941	4.97664	5.19166	4.97485	4.98392	5.09718	4.95166	5.40212	5.15567	4.87443	-0.510206	-0.226766	0.283439	0.133193	0.141752	0.426755	0.0392209	0.358661	0.26668	0.571873	0.586802	0.0734619	0	0	0	0	0	0
ENSTGUG00000001055	2	MAP3K8	protein_coding	+	15812784	15833615	3.9748	3.82233	3.36802	3.30851	3.69236	3.34341	3.31925	3.25164	3.29328	2.84073	3.01363	2.88451	-0.231379	0.571878	0.803257	-0.105286	0.460716	0.0874739	0.587527	0.213171	0.0961691	0.825686	0.354894	0.847401	0	0	0	0	0	0
ENSTGUG00000001062	2	BAMBI	protein_coding	-	16135168	16139860	4.63102	5.29348	4.72792	4.01347	4.33665	4.50361	3.46526	3.397	3.82817	3.7331	3.50132	3.66616	-0.985641	-0.587047	0.398593	0.300039	-0.563812	-0.596014	0.0433368	0.238025	0.41889	0.611724	0.367297	0.290254	0	0	0	0	0	0
ENSTGUG00000001068	2	WAC	protein_coding	-	16166927	16225667	6.70702	6.75014	7.06373	7.48068	6.94411	7.08293	8.58366	9.09995	8.46544	9.25758	9.96729	9.25908	0.49346	0.0410469	-0.452413	-1.226	-0.557203	1.34271	0.262409	0.927249	0.345563	0.00523098	0.239962	0.00251295	0	0	0	0	0	0
ENSTGUG00000026624	2		protein_coding	+	16226584	16226928	3.97074	4.28979	4.18939	4.14502	4.03112	4.28608	4.38403	4.07896	4.05305	4.46454	4.13928	4.09667	-0.205164	-0.359722	-0.154558	0.630331	0.618333	0.0685174	0.476348	0.221779	0.609059	0.0332707	0.0443008	0.804563	0	0	0	0	0	0
ENSTGUG00000001078	2	MPP7	protein_coding	+	16267912	16415483	4.05635	4.1301	4.24196	4.17724	4.13047	4.45547	4.24672	3.97736	3.97121	4.44644	4.10419	4.12843	-0.0269717	-0.46383	-0.436858	0.611612	0.393804	-0.0180893	0.949893	0.280342	0.333522	0.162311	0.385744	0.965552	0	0	0	0	0	0
ENSTGUG00000001101	2	ODAD2	protein_coding	+	16436627	16511967	4.75453	4.3107	5.31037	6.24188	4.3903	5.3123	7.09096	7.32353	6.84224	8.16609	7.9862	7.62296	2.2954	0.373732	-1.92167	-0.0526902	-0.283283	0.84454	0.00295774	0.562522	0.0153784	0.916352	0.625787	0.100606	0	0	0	0	0	0
ENSTGUG00000001094	2	MKX	protein_coding	+	16531397	16580310	1.25944	-0.355628	1.81942	1.60493	2.13655	1.08494	1.39212	2.10435	2.33507	2.37115	2.94172	2.18878	1.08345	-0.0399874	-1.12343	-1.28281	-1.73962	0.522222	0.368991	0.970575	0.376104	0.179747	0.121894	0.547399	0	0	0	0	0	0
ENSTGUG00000024739	2	RAB18	protein_coding	-	16635526	16654230	5.92518	6.01972	6.39511	5.72442	5.697	5.94856	5.73915	5.81867	6.0449	6.15511	5.96897	6.05926	-0.0671252	-0.694064	-0.626939	0.106624	-0.625861	-0.316524	0.84757	0.0594282	0.100323	0.760334	0.114141	0.356737	0	0	0	0	0	0
ENSTGUG00000001111	2		protein_coding	-	16695654	16763545	-0.636572	1.33072	-0.377541	-0.281946	0.336494	0.479393	-0.0208701	2.53052	1.57744	1.84821	2.832	2.58844	-2.58573	-1.02037	1.56536	-3.53518	-4.20762	1.19663	0.0403768	0.444256	0.222197	0.000955557	0.00261773	0.146339	0	0	0	0	0	0
ENSTGUG00000001113	2	PTCHD3	protein_coding	+	16720643	16794547	6.51137	6.44717	6.70325	7.16678	6.59221	7.17322	7.18944	7.41035	7.22406	7.44601	7.33887	7.51291	0.638772	-0.198323	-0.837095	-0.113769	-0.35809	0.012253	0.0853147	0.591132	0.0406138	0.741771	0.365932	0.97141	0	0	0	0	0	0
ENSTGUG00000001114	2	YME1L1	protein_coding	-	16794311	16812745	7.56051	7.47888	7.75637	7.78768	7.48863	7.60061	8.06517	8.17739	7.87561	8.50559	8.44868	8.18839	0.380683	-0.00878884	-0.389472	-0.0553102	0.0663294	0.562065	0.131171	0.972727	0.158616	0.818651	0.810868	0.0264622	0	0	0	0	0	0
ENSTGUG00000001123	2	MASTL	protein_coding	+	16815145	16838441	6.24464	6.16186	6.2767	6.96951	5.97577	6.89942	7.14955	7.37627	7.26688	7.48442	7.70814	7.74366	1.07652	0.0380308	-1.03849	-0.450447	-0.711437	0.0738725	0.0435627	0.941349	0.0703575	0.345122	0.195947	0.874551	0	0	0	0	0	0
ENSTGUG00000001127	2	ACBD5	protein_coding	-	16833700	16863954	6.06137	5.72994	5.81496	5.54284	5.89213	5.61117	5.46317	5.40376	5.48819	5.54681	5.41282	5.57469	-0.0178682	0.178073	0.195941	0.193413	-0.136543	-0.246312	0.942599	0.489418	0.469079	0.46314	0.628506	0.337566	0	0	0	0	0	0
ENSTGUG00000001136	2	PDSS1	protein_coding	-	16961606	16980904	3.95995	3.99672	4.27002	3.71182	4.00068	3.8452	3.43699	3.50738	3.67291	3.17198	2.85595	3.4039	-0.325624	-0.443453	-0.117828	0.245635	-0.202835	-0.713477	0.31187	0.177066	0.724892	0.504843	0.586006	0.0468269	0	0	0	0	0	0
ENSTGUG00000001139	2		protein_coding	+	16983431	17007923	3.08155	3.55007	4.37654	3.17827	3.72937	3.4007	3.15311	3.74138	3.5967	3.35748	2.92938	3.4569	-1.01962	-1.51741	-0.49779	-0.160179	-0.747383	-0.382835	0.0368904	0.00284697	0.293799	0.736668	0.152053	0.393173	0	0	0	0	0	0
ENSTGUG00000001140	2	APBB1IP	protein_coding	-	17008760	17074425	4.23894	4.18321	3.95582	4.31043	5.10949	4.07822	4.62837	4.23442	4.18608	3.91839	4.43661	4.08636	-0.743316	0.515333	1.25865	-0.124273	0.984301	0.398585	0.226434	0.429054	0.0678447	0.841875	0.127601	0.507825	0	0	0	0	0	0
ENSTGUG00000001148	2	GAD2	protein_coding	-	17141126	17181966	1.45852	1.77417	-0.832424	0.29605	1.76969	0.642732	0.177197	2.22136	1.23414	2.29378	2.4223	2.61716	-1.78929	1.94426	3.73355	-2.17269	-3.49691	0.792357	0.0471359	0.0766242	0.00139833	0.0128979	0.0026997	0.276975	0	0	0	0	0	0
ENSTGUG00000001156	2	MYO3A	protein_coding	-	17183550	17287576	2.53343	2.44447	2.52726	3.51197	2.48019	2.69338	3.97592	4.40488	3.1626	3.9019	4.61488	4.06234	1.12074	0.824764	-0.295974	-1.14194	0.726889	1.79482	0.116379	0.244108	0.69954	0.0349833	0.222922	0.00131486	0	0	0	0	0	0
ENSTGUG00000001161	2	GPR158	protein_coding	-	17392986	17577621	4.59003	5.4997	4.81467	3.15207	4.27763	4.28929	3.72073	3.49748	3.75223	4.01817	4.05284	3.72356	-2.03523	-1.36186	0.67337	0.188574	-0.0343318	0.0745379	0.0857444	0.268896	0.56177	0.885511	0.980647	0.952564	0	0	0	0	0	0
ENSTGUG00000001163	2	THNSL1	protein_coding	-	17622599	17639976	4.61789	4.39392	4.86182	5.19284	4.22667	4.40344	4.83526	4.65037	4.78633	5.03098	4.5391	4.8225	1.19015	0.545463	-0.644682	0.676761	0.0616901	-0.419354	0.017035	0.245162	0.216133	0.144776	0.897426	0.345227	0	0	0	0	0	0
ENSTGUG00000001164	2	ENKUR	protein_coding	+	17639775	17651334	5.24108	5.50256	5.77191	6.40501	5.21393	5.89225	7.64364	8.16605	7.61853	8.20894	8.73661	8.28887	0.9296	-0.0180607	-0.947661	-1.05007	-0.620119	0.995253	0.0748605	0.971184	0.0876843	0.0160492	0.198498	0.0210184	0	0	0	0	0	0
ENSTGUG00000001166	2	PRTFDC1	protein_coding	+	17660276	17705002	4.61344	4.59648	4.85238	4.59733	4.25239	4.68079	4.22602	4.00263	4.43447	4.70302	4.23349	4.11542	0.361908	-0.322396	-0.684304	0.692923	-0.097854	-0.313776	0.483727	0.524432	0.213448	0.211262	0.866441	0.555658	0	0	0	0	0	0
ENSTGUG00000001167	2	ARHGAP21	protein_coding	+	17729207	17841608	6.73355	6.91094	6.66741	6.9724	6.9677	6.88764	7.179	7.44068	7.17171	7.17009	7.55051	7.48921	-0.17268	0.150898	0.323578	-0.642099	-0.302908	0.330275	0.547809	0.615717	0.307956	0.0289852	0.346555	0.239171	0	0	0	0	0	0
ENSTGUG00000001172	2	KIAA1217	protein_coding	-	17846302	18199850	6.63419	6.78544	6.37663	6.23881	6.81005	6.43873	5.90789	5.63099	5.87068	5.95218	5.89633	5.28356	-0.722489	0.0576456	0.780134	0.332753	0.66153	0.373069	0.0236083	0.856833	0.0252655	0.323788	0.0788891	0.267356	0	0	0	0	0	0
ENSTGUG00000001179	2	OTUD1	protein_coding	-	18276999	18278288	3.85633	4.39836	4.16073	3.86212	5.36751	4.87548	3.8095	3.39453	3.40013	3.02942	4.2374	3.84291	-2.04742	-1.31775	0.729663	-0.793017	0.375956	0.388889	0.00958797	0.0935463	0.331771	0.35493	0.66653	0.624711	0	0	0	0	0	0
ENSTGUG00000001180	2	PTF1A	protein_coding	-	18342104	18343579	-1.37609	-2.96279	0.0153034	2.02486	-1.58882	0.0293573	2.16548	1.22428	1.13908	2.30897	1.98649	2.07833	5.20037	0.604107	-4.59627	1.26368	1.11355	-0.00663726	0.0109413	0.696466	0.0284996	0.261166	0.332843	0.995204	0	0	0	0	0	0
ENSTGUG00000024377	2		lncRNA	+	18357496	18364042	-4.44966	-5.24273	-3.68032	-3.06178	-4.66961	-1.85947	-0.445285	0.919721	0.965768	0.439052	2.06984	1.54275	2.4009	-1.97165	-4.37255	-2.9958	-3.39909	0.481048	0.307101	0.354068	0.0735247	0.0142164	0.0204158	0.627166	0	0	0	0	0	0
ENSTGUG00000001181	2		protein_coding	-	18365817	18375769	-1.61745	-1.93175	-2.01573	-0.432818	-2.71169	-1.34112	0.0543754	0.408883	0.0117765	0.882355	1.14558	0.79176	2.59317	1.30659	-1.28658	-0.617729	-0.694785	0.750923	0.00415441	0.116261	0.170841	0.291455	0.302445	0.184588	0	0	0	0	0	0
ENSTGUG00000001182	2	ARMC3	protein_coding	-	18387776	18451000	4.35516	3.75666	5.33316	6.25931	4.20344	5.13144	7.14604	7.76991	7.12484	8.23398	8.60255	7.82171	2.65438	0.149871	-2.50451	-0.992448	-0.654474	1.42591	0.00245181	0.829699	0.0053997	0.0659336	0.286027	0.0102741	0	0	0	0	0	0
ENSTGUG00000025819	2		lncRNA	-	18476199	18493327	0.425135	-0.660261	0.683578	1.22878	-0.129585	1.0892	3.30355	3.37452	2.66829	3.06348	4.25588	3.68383	2.44377	-0.11886	-2.56263	-1.26337	0.25498	1.27828	0.0871688	0.924143	0.0889345	0.108983	0.760743	0.085329	0	0	0	0	0	0
ENSTGUG00000001191	2	PIP4K2A	protein_coding	+	18493635	18599682	4.25497	4.35395	4.20534	3.66657	4.43908	4.08584	3.664	3.92356	3.90276	3.70036	3.97563	3.81313	-0.871485	-0.369641	0.501844	-0.534838	-0.387895	0.183303	0.00424165	0.210631	0.0970065	0.0853861	0.241607	0.518492	0	0	0	0	0	0
ENSTGUG00000001199	2	SPAG6	protein_coding	-	18656140	18692806	3.6187	3.8155	4.60025	5.59766	3.25175	4.48637	6.27768	6.43121	6.00356	7.224	7.0557	6.59628	2.14912	0.12974	-2.01938	0.0147726	-0.0444929	0.887063	0.00579716	0.843274	0.011883	0.974367	0.933001	0.0616873	0	0	0	0	0	0
ENSTGUG00000001203	2		protein_coding	-	18702649	18713611	5.60753	5.75299	5.47005	5.71949	5.84395	5.47951	5.52105	5.45653	5.26972	5.40339	5.24594	4.93965	-0.269925	0.377457	0.647382	0.221973	0.832731	0.493099	0.281452	0.155675	0.0236217	0.400506	0.00649819	0.0665086	0	0	0	0	0	0
ENSTGUG00000001208	2	COMMD3	protein_coding	-	18715077	18718655	5.38751	5.45032	5.13538	5.49113	5.30084	5.28353	5.23324	4.8829	4.96171	5.12557	4.80478	4.69579	0.127481	0.459733	0.332251	0.671135	0.808984	0.0301776	0.677608	0.156486	0.326328	0.053524	0.0274521	0.927223	0	0	0	0	0	0
ENSTGUG00000001209	2	DNAJC1	protein_coding	+	18808363	18915566	5.40449	5.7717	5.53907	5.73953	5.75712	5.6756	6.13716	6.42251	5.85521	6.38099	6.82807	6.2789	-0.38479	-0.0706485	0.314142	-0.732429	0.140212	1.11647	0.339217	0.864779	0.466678	0.0523545	0.73563	0.00429025	0	0	0	0	0	0
ENSTGUG00000022837	2		lncRNA	+	19056320	19059721	-0.402533	-0.595603	0.123401	-0.0761365	-0.603168	-0.268333	-0.101029	-0.185759	0.332982	0.401764	-0.0407454	-0.260188	0.720102	-0.333737	-1.05384	0.527239	-0.274852	-0.299299	0.415189	0.697752	0.262063	0.523927	0.758394	0.708003	0	0	0	0	0	0
ENSTGUG00000025501	2		lncRNA	-	19056320	19058525	-0.78127	-0.738395	0.206322	-0.728868	-0.00222769	-1.01596	-1.41784	-1.11605	-0.311764	-0.830872	-1.08729	-1.14623	-0.769515	-0.700502	0.0690123	-0.0453642	-1.37767	-0.745347	0.295474	0.350318	0.928166	0.954125	0.121379	0.32119	0	0	0	0	0	0
ENSTGUG00000029699	2	SKIDA1	protein_coding	+	19060625	19063090	-0.0246283	-0.267886	-0.1754	0.223196	0.318362	-0.990894	0.0891306	0.624377	0.487144	0.354473	-0.0105403	-0.0871842	0.148092	1.36486	1.21677	-0.170233	-0.221698	0.213877	0.860594	0.145684	0.215242	0.833246	0.803921	0.783825	0	0	0	0	0	0
ENSTGUG00000021432	2		lncRNA	+	19122920	19128230	-0.616669	-3.18084	-0.635192	0.404561	-2.02546	-3.76224	-0.108096	-2.19845	-0.579977	0.234499	-2.5941	-0.171244	4.99419	4.18533	-0.808866	4.91895	0.53503	-4.04132	0.0168246	0.046911	0.73815	0.012852	0.746052	0.0356717	0	0	0	0	0	0
ENSTGUG00000019734	2		protein_coding	+	19149775	19425214	4.67087	2.93374	4.42389	2.20318	3.14714	2.2977	2.0452	2.12152	2.46432	1.74265	1.62866	2.20918	0.793176	0.152462	-0.640714	0.0376674	-0.583108	-0.923322	0.331876	0.85164	0.46659	0.969946	0.572671	0.3246	0	0	0	0	0	0
ENSTGUG00000001221	2	NEBL	protein_coding	+	19267952	19363246	1.95696	0.815165	1.13545	-0.220895	0.812248	-0.777034	0.432004	-0.521679	-0.0895344	-0.321791	-0.220619	-0.340647	0.10865	1.37764	1.26899	0.852511	1.29419	-0.312117	0.896717	0.148254	0.196976	0.388697	0.194771	0.744568	0	0	0	0	0	0
ENSTGUG00000001224	2	PLXDC2	protein_coding	-	19561571	19812979	6.45266	5.61045	5.51805	5.39307	5.73837	5.54286	5.38251	5.36985	5.29803	5.35422	5.08331	5.20597	0.496902	0.784813	0.287911	0.283573	0.261026	-0.0508424	0.216592	0.0637118	0.508763	0.508656	0.566356	0.902864	0	0	0	0	0	0
ENSTGUG00000001236	2	ARL5B	protein_coding	-	20159838	20183620	6.36529	6.75924	6.48336	6.62674	6.4496	6.56671	6.47028	6.69119	6.40029	6.84537	6.59114	6.5428	-0.216813	-0.0580387	0.158774	0.0333174	-0.00253694	0.339233	0.510692	0.865665	0.657918	0.91909	0.994545	0.301781	0	0	0	0	0	0
ENSTGUG00000001241	2	NSUN6	protein_coding	+	20184427	20207612	5.43777	5.46108	5.48032	5.19529	5.2191	5.34721	5.35119	5.43434	5.54967	5.48613	5.24774	5.54675	-0.0471186	-0.194469	-0.14735	0.155241	-0.394047	-0.414342	0.91219	0.654887	0.746002	0.716226	0.393432	0.318516	0	0	0	0	0	0
ENSTGUG00000001247	2	CACNB2	protein_coding	-	20201057	20448500	3.27444	3.49356	3.95329	3.40846	3.62828	3.51165	3.0039	3.01213	3.38526	3.40717	3.26278	3.55246	-0.438943	-0.782046	-0.343102	0.13616	-0.929918	-0.662814	0.288001	0.0638131	0.419104	0.753898	0.0540864	0.111428	0	0	0	0	0	0
ENSTGUG00000001259	2	SLC39A12	protein_coding	-	20472109	20513752	-0.511312	-3.11936	-1.2984	0.722501	-1.77385	-0.272163	0.153989	-0.440701	-0.326741	0.705247	1.3091	0.361302	5.1044	1.78176	-3.32265	-0.00916342	0.273415	0.833837	0.00391465	0.20919	0.071721	0.993967	0.840084	0.486547	0	0	0	0	0	0
ENSTGUG00000001263	2		protein_coding	-	20531780	20564609	2.40573	1.42515	2.49849	2.2754	2.27128	2.26155	1.85005	1.12588	1.7477	1.86451	1.38778	1.53921	0.984706	-0.0789077	-1.06361	1.2009	0.413188	-0.773252	0.390082	0.942242	0.38429	0.333937	0.742338	0.521848	0	0	0	0	0	0
ENSTGUG00000029091	2		protein_coding	-	20566159	20599352	2.92357	1.66523	1.81798	1.43937	2.26974	1.968	1.28592	1.28805	1.70136	1.02679	0.933147	1.14999	0.427966	0.576955	0.148988	0.0915192	-0.279498	-0.630153	0.4954	0.367341	0.826814	0.900203	0.71026	0.363796	0	0	0	0	0	0
ENSTGUG00000001271	2		protein_coding	-	20601491	20633665	1.54307	1.84294	1.5943	1.89315	2.40922	1.08729	0.867935	1.31876	1.37019	1.04266	0.748364	0.793789	-0.815938	0.754622	1.57056	-0.156524	-0.428107	-0.0968533	0.363119	0.439344	0.122449	0.881206	0.706783	0.92276	0	0	0	0	0	0
ENSTGUG00000026993	2		protein_coding	-	20647725	20679131	5.20096	4.50017	4.06324	4.22992	4.80496	3.7228	3.56773	3.93497	3.99131	3.06069	2.62205	3.207	0.125751	1.64484	1.51909	0.0714024	-0.0628439	-0.64129	0.840079	0.0231903	0.0439591	0.930199	0.938965	0.406559	0	0	0	0	0	0
ENSTGUG00000001273	2		protein_coding	-	20684228	20734787	-0.236993	-1.04528	0.763092	1.32128	0.449113	0.513142	0.995159	0.607332	1.01992	1.76179	1.00008	0.817591	1.68045	-0.191949	-1.8724	1.14954	0.152807	-0.230104	0.174551	0.860978	0.147692	0.258252	0.886781	0.816351	0	0	0	0	0	0
ENSTGUG00000001285	2	STAM	protein_coding	-	20748981	20781679	5.86471	5.7579	6.0984	5.59569	5.70134	5.86646	5.71349	5.75254	5.84932	5.99462	5.8148	5.97982	0.00115692	-0.504467	-0.505624	0.140762	-0.402168	-0.2618	0.998135	0.317777	0.340418	0.774534	0.458373	0.585402	0	0	0	0	0	0
ENSTGUG00000021209	2	HACD1	protein_coding	+	20791113	20809324	3.99486	3.62171	4.16912	4.08631	4.20551	4.3663	4.24153	4.1383	4.18851	4.52361	4.30161	4.1134	0.253948	-0.454243	-0.708192	0.325232	0.181168	0.13801	0.555491	0.277102	0.122443	0.420985	0.674512	0.724125	0	0	0	0	0	0
ENSTGUG00000001296	2	ST8SIA6	protein_coding	+	20843687	20887079	3.68679	3.38559	4.33364	4.21464	3.41937	3.92523	3.94065	4.01806	4.17669	4.31616	4.13555	4.23397	1.09646	-0.357446	-1.45391	0.103199	-0.529356	-0.257052	0.112701	0.570703	0.0473606	0.866763	0.428074	0.660256	0	0	0	0	0	0
ENSTGUG00000001298	2	VIM	protein_coding	-	20902472	20911077	8.43839	8.80741	8.25112	7.82711	8.47004	8.52475	7.53152	7.22889	8.00273	7.03427	6.88112	7.48406	-1.01195	-0.510365	0.501584	0.455779	-0.423754	-1.37678	0.086893	0.401469	0.428698	0.451998	0.52863	0.0277577	0	0	0	0	0	0
ENSTGUG00000001306	2	TRDMT1	protein_coding	+	20923445	20954423	4.79456	4.42628	4.90148	4.80806	4.30986	4.48294	4.63412	4.35149	4.70766	4.66696	4.30505	4.63129	0.866489	0.218207	-0.648282	0.644536	-0.0707189	-0.682413	0.0232809	0.541294	0.10549	0.0901583	0.85223	0.0633286	0	0	0	0	0	0
ENSTGUG00000001311	2	CUBN	protein_coding	+	20961300	21102276	4.46414	0.592996	0.921873	2.27452	2.22897	1.62325	2.98837	1.75085	1.2905	4.12363	3.80538	1.36466	3.9167	4.19355	0.276849	1.55577	3.32159	2.90107	0.158402	0.132255	0.932705	0.501582	0.208031	0.2697	0	0	0	0	0	0
ENSTGUG00000001318	2	RSU1	protein_coding	+	21095453	21213566	5.19748	5.71826	5.39933	5.57368	5.62124	5.65429	5.53693	6.01227	5.54622	5.64011	5.62492	5.61949	-0.568341	-0.282458	0.285883	-0.460152	-0.0918424	0.471482	0.0331619	0.290081	0.296588	0.0728491	0.739841	0.059276	0	0	0	0	0	0
ENSTGUG00000001327	2	PTER	protein_coding	-	21242748	21263819	4.42312	4.60736	4.38749	3.9072	4.46424	4.02877	4.03865	3.71041	3.86975	3.82817	3.56695	4.00172	-0.741277	-0.0859326	0.655345	0.589457	0.20583	-0.594109	0.0355513	0.808773	0.0780678	0.132692	0.592514	0.113471	0	0	0	0	0	0
ENSTGUG00000021386	2		lncRNA	+	21264230	21269751	-1.16632	-1.50803	-0.54851	0.916845	-1.5143	-0.470738	1.29619	0.878759	0.459681	1.09879	0.89385	1.24016	2.77285	0.769771	-2.00308	0.62237	0.892534	0.0727727	0.0335877	0.513335	0.147576	0.493101	0.348802	0.934394	0	0	0	0	0	0
ENSTGUG00000022962	2		lncRNA	-	21399013	21407017	-0.760083	-1.29662	0.252116	-0.0985818	-1.6068	-0.648481	-0.217772	0.554602	0.16839	0.189404	-0.574963	0.0939154	2.04475	-0.4623	-2.50706	-0.00800746	-0.697849	-0.282666	0.0874724	0.667024	0.0482124	0.993521	0.524584	0.762433	0	0	0	0	0	0
ENSTGUG00000001331	2	MINDY3	protein_coding	+	21415233	21465357	5.25214	4.92601	5.42382	5.87495	4.85466	5.46032	5.87732	5.38641	5.66843	5.93383	5.45561	5.83119	1.34643	0.242949	-1.10348	0.969122	0.255014	-0.657598	0.00197483	0.524367	0.0141033	0.0131252	0.508913	0.0772781	0	0	0	0	0	0
ENSTGUG00000001333	2	ITGA8	protein_coding	+	21470686	21579817	2.22653	2.16304	2.55562	1.40712	2.40147	1.55169	1.4336	2.55138	2.3607	1.39683	0.934272	1.93979	-0.930867	-0.473669	0.457198	-0.655229	-1.4333	-0.814842	0.297959	0.605599	0.622827	0.493542	0.164711	0.351951	0	0	0	0	0	0
ENSTGUG00000001352	2	FAM171A1	protein_coding	+	21641632	21728291	5.50449	5.15793	5.52096	5.03767	5.36689	5.33702	5.03098	5.04064	5.23395	5.19391	5.02092	5.31454	0.0173517	-0.315808	-0.33316	0.16333	-0.486526	-0.486927	0.963508	0.40763	0.408999	0.677367	0.250929	0.201882	0	0	0	0	0	0
ENSTGUG00000001356	2	NMT2	protein_coding	+	21734879	21780245	6.18375	6.10588	6.63115	6.2103	6.23864	6.36203	6.10765	6.06321	6.18475	6.57627	6.17449	6.32077	0.0495402	-0.599115	-0.648655	0.44622	-0.290221	-0.267813	0.871812	0.0643597	0.0579982	0.155807	0.398285	0.381485	0	0	0	0	0	0
ENSTGUG00000025595	2	RPP38	protein_coding	-	21768429	21773865	4.41702	4.99446	4.72614	4.60709	4.83454	4.61331	4.3146	4.94517	4.7001	4.39603	4.5426	4.84561	-0.80489	-0.315355	0.489535	-0.777135	-0.916503	-0.057934	0.0702364	0.485193	0.288608	0.0886676	0.0695111	0.887626	0	0	0	0	0	0
ENSTGUG00000001368	2	OLAH	protein_coding	-	21780600	21785817	2.86137	2.58383	2.2869	2.09356	2.76217	3.47828	2.29427	2.74333	2.84439	2.41519	2.96751	3.23578	-0.391072	-0.810249	-0.419177	-1.00137	-1.49162	-0.369332	0.58426	0.259888	0.570694	0.168822	0.0642129	0.567235	0	0	0	0	0	0
ENSTGUG00000001370	2	CROT	protein_coding	+	21792287	21811064	7.40835	6.88464	7.01585	6.55351	6.97202	7.12847	6.12246	6.04942	6.39581	6.23569	6.24172	6.05946	0.105204	-0.182456	-0.28766	0.0670124	-0.210351	-0.164138	0.775388	0.634074	0.47588	0.865998	0.632086	0.674074	0	0	0	0	0	0
ENSTGUG00000001378	2	ABCB1	protein_coding	-	21836003	21883588	4.6226	4.20479	4.83941	4.27702	4.21786	4.62998	3.95197	4.56788	3.87924	3.87785	3.82079	3.21939	0.476963	-0.569776	-1.04674	-0.558846	0.80531	1.29004	0.623382	0.543519	0.306023	0.593385	0.495184	0.218144	0	0	0	0	0	0
ENSTGUG00000001387	2	RUNDC3B	protein_coding	+	21893896	21942061	3.81076	3.84812	4.67135	3.55666	4.22489	4.01339	3.6238	4.192	4.1163	3.58896	3.21719	4.1161	-0.705589	-1.31732	-0.611733	-0.196426	-0.984806	-0.823214	0.0480763	0.000551113	0.0859746	0.581807	0.0130628	0.0174971	0	0	0	0	0	0
ENSTGUG00000001390	2	SLC25A40	protein_coding	-	21943102	21957489	1.77802	1.71424	1.95568	2.244	1.75072	2.19696	2.39714	2.35047	2.38581	2.16802	2.41266	2.36815	0.557056	-0.130625	-0.687681	-0.197977	0.0403243	0.0091784	0.322848	0.812482	0.251892	0.703018	0.941007	0.985053	0	0	0	0	0	0
ENSTGUG00000001396	2	DBF4	protein_coding	+	21957644	21972517	5.61532	5.63465	5.67063	6.16155	5.86448	5.93719	6.115	6.00715	5.8649	5.97446	5.65537	5.81735	0.27774	0.169055	-0.108684	0.426933	0.547751	-0.0197255	0.268101	0.504511	0.685662	0.0891667	0.0461074	0.934587	0	0	0	0	0	0
ENSTGUG00000001399	2	ADAM22	protein_coding	+	21980082	22107795	2.84683	2.69167	2.45665	1.69509	2.79612	2.4437	1.15772	1.67975	1.618	1.60536	1.56625	1.92669	-0.945866	-0.358429	0.587437	-0.482923	-1.22925	-0.298687	0.123095	0.568547	0.358874	0.50098	0.129	0.654375	0	0	0	0	0	0
ENSTGUG00000001413	2	SRI	protein_coding	-	22114177	22122739	5.74909	5.98403	5.77625	5.46001	5.72294	5.74278	5.19527	4.96271	5.29362	5.26494	4.99796	5.19563	-0.497869	-0.309936	0.187933	0.499541	-0.0987016	-0.528581	0.214526	0.451375	0.656406	0.269656	0.832719	0.228523	0	0	0	0	0	0
ENSTGUG00000001423	2	STEAP4	protein_coding	-	22139957	22160321	0.733403	-0.312541	-0.714279	-0.136838	0.682758	-0.0168012	-1.44996	-0.60791	-1.49978	-1.75652	-3.46709	-3.00386	0.226348	1.32765	1.1013	0.86852	1.60372	0.428641	0.883935	0.424742	0.534971	0.688116	0.481365	0.844333	0	0	0	0	0	0
ENSTGUG00000001425	2		protein_coding	+	22794837	22804885	2.64212	2.91522	2.92381	2.42851	2.71888	2.70861	2.56258	2.17023	2.32812	3.11762	1.94216	2.44517	-0.563467	-0.561786	0.00168078	1.56782	0.351872	-0.660907	0.239003	0.250722	0.997291	0.0043721	0.502816	0.191241	0	0	0	0	0	0
ENSTGUG00000001427	2	STEAP2	protein_coding	+	22816949	22838967	3.26275	2.80839	3.4911	2.42604	2.2769	2.43667	2.71081	2.55819	2.86691	3.21496	2.53579	3.13135	0.603503	-0.238983	-0.842487	0.831792	-0.576644	-0.904287	0.484509	0.777309	0.357185	0.340487	0.525943	0.276575	0	0	0	0	0	0
ENSTGUG00000027910	2	CFAP69	protein_coding	+	22825895	22869325	3.87062	3.49251	5.32578	5.60208	4.21174	5.55471	6.66175	7.36451	6.77261	7.42978	7.46852	7.62038	1.76846	-1.40779	-3.17625	-0.741498	-1.06949	0.440041	0.0720829	0.0906013	0.00232437	0.227186	0.135204	0.46364	0	0	0	0	0	0
ENSTGUG00000001429	2	FAM237B	protein_coding	-	22872939	22876514	-0.244983	-0.703627	-0.255442	-1.17921	-1.58402	-1.07105	-0.88364	-2.27644	-1.4065	-2.17467	-1.61014	-0.377708	0.863456	-0.0977035	-0.961159	0.82827	0.0169295	-2.10237	0.609405	0.954015	0.595668	0.665938	0.992465	0.23871	0	0	0	0	0	0
ENSTGUG00000001430	2	GTPBP10	protein_coding	+	22885171	22897031	5.97651	5.39702	6.00797	6.03218	6.33588	6.51314	6.12336	6.32771	6.21236	5.61061	5.89725	6.04454	0.27579	-0.512418	-0.788208	-0.490986	-0.01019	-0.0319475	0.387404	0.108197	0.0264604	0.120312	0.975627	0.914571	0	0	0	0	0	0
ENSTGUG00000019374	2	CLDN12	protein_coding	+	22897736	22906099	5.9737	5.80766	6.11393	5.76947	5.66477	6.27962	5.63686	5.62213	5.90062	5.82591	5.70059	5.77947	0.270736	-0.650378	-0.921114	0.140046	-0.406373	-0.357364	0.646402	0.273716	0.148445	0.81642	0.536555	0.543549	0	0	0	0	0	0
ENSTGUG00000019557	2		protein_coding	+	22920624	22945362	7.78345	8.09915	8.02683	8.2533	7.849	8.16995	8.35449	8.01286	8.02217	8.27767	8.09913	8.03074	0.0886078	-0.160034	-0.248642	0.520178	0.656075	0.0590749	0.742576	0.572153	0.404602	0.0620809	0.0404582	0.825764	0	0	0	0	0	0
ENSTGUG00000024763	2		lncRNA	+	22947922	22950656	-1.70385	-2.2556	-1.3011	-0.227934	-2.44063	-1.7393	-0.315298	-0.522515	-1.25356	-0.0514288	-0.0478208	-0.540619	2.76445	1.10862	-1.65583	0.203608	1.16358	1.22384	0.00566329	0.216103	0.111131	0.781003	0.163252	0.103871	0	0	0	0	0	0
ENSTGUG00000001434	2	CDK14	protein_coding	+	22961294	23275220	4.07277	3.65635	4.3071	3.52876	4.50484	4.03591	3.32438	4.05185	3.80492	3.68102	3.94518	3.96257	-0.559662	-0.741485	-0.181823	-0.991623	-1.11872	0.22954	0.263483	0.137376	0.721436	0.0586114	0.0573733	0.62214	0	0	0	0	0	0
ENSTGUG00000019986	2		lncRNA	-	23277533	23279846	0.928712	-0.760304	1.43889	3.07779	0.592659	2.24486	2.57061	1.22294	1.83988	2.37138	1.78528	2.49422	4.17415	0.322756	-3.85139	1.93378	0.807121	-1.32589	0.000770025	0.720881	0.00247723	0.0362429	0.342238	0.132043	0	0	0	0	0	0
ENSTGUG00000001442	2	FZD1	protein_coding	+	23309179	23310936	4.15736	3.84901	4.08037	3.68692	4.21371	4.27458	3.58036	3.51877	3.58711	3.47958	3.05455	3.37763	-0.218434	-0.510662	-0.292228	0.486611	0.195976	-0.391413	0.514684	0.132702	0.405458	0.199697	0.611033	0.279138	0	0	0	0	0	0
ENSTGUG00000001443	2	AKAP9	protein_coding	+	23576089	23681382	6.52929	6.46599	6.29006	6.32363	6.46621	6.36925	6.10794	6.10568	6.16034	6.0198	6.05636	6.17031	-0.0792842	0.193617	0.272901	-0.0343	-0.114768	-0.168614	0.705778	0.380246	0.240927	0.875953	0.634073	0.434917	0	0	0	0	0	0
ENSTGUG00000001459	2		protein_coding	-	23695522	23716515	5.49202	5.64929	5.38964	5.33944	5.2742	5.5155	5.26572	4.95272	5.19639	5.3991	5.02765	5.20959	-0.0920318	-0.0736831	0.0183488	0.684455	0.125464	-0.42561	0.716792	0.777519	0.94612	0.0174385	0.659421	0.117149	0	0	0	0	0	0
ENSTGUG00000001471	2	ANKIB1	protein_coding	+	23716953	23803846	5.66121	5.24104	5.68891	5.50266	5.42415	5.68474	5.74246	5.72816	5.57307	5.90675	5.85306	5.68573	0.498672	-0.209787	-0.708459	0.0679907	0.226123	0.322415	0.239813	0.611924	0.120266	0.863379	0.603934	0.409655	0	0	0	0	0	0
ENSTGUG00000027451	2	GATAD1	protein_coding	+	23808201	23818955	4.58015	4.92922	4.69719	4.91453	4.85914	4.84323	4.90906	4.9709	4.70801	5.29008	4.75531	4.83591	-0.29367	-0.0457331	0.247937	0.472932	0.274195	0.182285	0.371959	0.891767	0.479283	0.146846	0.431416	0.562118	0	0	0	0	0	0
ENSTGUG00000001478	2	PEX1	protein_coding	-	23822190	23850352	4.98986	5.15704	5.24302	5.41268	4.86985	5.33038	5.64477	5.47722	5.41307	5.98594	5.75236	5.75928	0.375645	-0.170867	-0.546512	0.401128	0.117177	0.0572257	0.351868	0.668496	0.20502	0.277391	0.768475	0.873441	0	0	0	0	0	0
ENSTGUG00000001489	2	RBM48	protein_coding	+	23849587	23856521	3.96515	4.23623	3.9455	4.37258	3.73699	4.0989	4.48361	4.45855	4.32997	4.94689	4.61681	4.46542	0.364519	0.293334	-0.0711847	0.355136	0.17183	0.279973	0.190592	0.29828	0.810271	0.161345	0.528795	0.255652	0	0	0	0	0	0
ENSTGUG00000001494	2	FAM133B	protein_coding	-	23857194	24023015	6.56306	6.75085	6.61597	6.32753	6.74298	6.65508	6.1776	6.46477	6.34936	6.2382	6.26267	6.17584	-0.603235	-0.380458	0.222777	-0.311645	-0.170006	0.202237	0.00440523	0.0700636	0.295774	0.129584	0.451665	0.309369	0	0	0	0	0	0
ENSTGUG00000001501	2	VPS50	protein_coding	+	24127072	24208604	5.51153	5.47879	5.47467	5.46731	5.36769	5.58183	5.34423	5.22726	5.3162	5.5614	5.29751	5.36124	0.132359	-0.0776627	-0.210022	0.38087	0.0110257	-0.152673	0.629945	0.780015	0.476797	0.183353	0.970865	0.578981	0	0	0	0	0	0
ENSTGUG00000001515	2	TFPI2	protein_coding	-	24498984	24505371	5.78403	6.80831	5.08018	6.42128	6.76203	7.54421	6.20875	7.14583	6.54223	7.45235	6.99655	7.0348	-1.36502	-0.419086	0.945934	-0.481287	-1.15954	0.565344	0.132389	0.663597	0.337881	0.573306	0.249618	0.502883	0	0	0	0	0	0
ENSTGUG00000029415	2	BET1	protein_coding	-	24587923	24593839	4.54837	4.96638	4.5618	5.07853	4.69079	4.84754	5.35885	5.67097	5.1925	5.75493	5.98168	5.44279	-0.0302758	0.217552	0.247828	-0.538871	0.0824141	1.01737	0.922688	0.501988	0.46466	0.0534905	0.787632	0.000648694	0	0	0	0	0	0
ENSTGUG00000001522	2	COL1A2	protein_coding	+	24767562	24806450	7.98199	7.93818	8.66737	8.23464	8.75591	8.63274	7.79157	7.97797	8.57948	7.81183	7.3789	7.9916	-0.477466	-1.08348	-0.606018	0.246528	-0.987934	-1.2142	0.482704	0.133832	0.41641	0.720055	0.211529	0.0837339	0	0	0	0	0	0
ENSTGUG00000001556	2	CASD1	protein_coding	+	24819087	24848147	4.58164	4.68728	4.84457	4.54663	4.66083	5.12332	4.53961	4.79161	4.84055	4.98138	4.8231	4.86267	-0.219836	-0.839617	-0.619781	-0.0937269	-0.623994	-0.0884959	0.684162	0.121172	0.269483	0.858393	0.285916	0.85971	0	0	0	0	0	0
ENSTGUG00000001558	2	SGCE	protein_coding	-	24849081	24881775	5.68157	5.52472	5.3744	5.69788	5.43281	5.59345	5.33094	5.19899	5.18813	5.61596	5.34915	5.12513	0.421913	0.411594	-0.0103184	0.398758	0.348628	0.234886	0.192777	0.213661	0.976325	0.239187	0.340693	0.478024	0	0	0	0	0	0
ENSTGUG00000001566	2	PPP1R9A	protein_coding	+	24918008	25049035	6.64102	6.48798	6.3395	6.47226	6.49632	6.43374	6.38699	6.32302	6.32471	6.56609	6.09482	6.22793	0.128981	0.340041	0.211059	0.535232	0.221332	-0.1348	0.677745	0.298054	0.536353	0.101765	0.530092	0.669242	0	0	0	0	0	0
ENSTGUG00000001577	2		protein_coding	-	25049006	25088705	5.90456	6.1471	5.81592	5.49986	5.2151	5.31008	5.28417	5.17294	5.46305	5.40255	4.91638	5.15229	0.0422181	0.278418	0.2362	0.597397	-0.0469974	-0.526016	0.938963	0.632448	0.696789	0.332691	0.941974	0.379843	0	0	0	0	0	0
ENSTGUG00000001584	2	ASB4	protein_coding	+	25082797	25095034	3.59724	1.36836	3.57088	4.4789	1.4298	3.47812	4.61645	3.26274	4.20535	5.46416	5.26219	5.1784	5.27798	1.02714	-4.25084	1.55568	-0.150847	-0.858826	0.00181936	0.398847	0.0148672	0.14484	0.885282	0.403689	0	0	0	0	0	0
ENSTGUG00000001589	2	DYNC1I1	protein_coding	+	25103307	25386975	6.24253	5.80416	6.20686	6.18723	6.30453	5.97622	5.75591	5.37755	5.70838	6.14412	5.38721	6.04431	0.32106	0.246675	-0.0743849	1.13527	-0.240861	-0.987921	0.542184	0.647303	0.896772	0.0524336	0.687024	0.0830628	0	0	0	0	0	0
ENSTGUG00000001585	2	PDK4	protein_coding	-	25106263	25116227	3.64648	3.34702	4.29093	4.99261	3.43631	4.16557	5.19716	5.76706	5.65631	6.12044	6.43332	6.31685	1.85577	0.182588	-1.67318	-0.882781	-1.57884	0.227216	0.00610078	0.750404	0.0170798	0.0451574	0.00358701	0.574251	0	0	0	0	0	0
ENSTGUG00000001620	2	SLC25A13	protein_coding	-	25327816	25432962	6.30728	6.33288	6.24393	5.65353	6.00478	6.29649	5.69467	5.5186	5.83385	5.65422	5.70827	5.7523	-0.376849	-0.579613	-0.202764	0.122017	-0.196817	-0.359284	0.270016	0.104834	0.57398	0.736833	0.613494	0.31228	0	0	0	0	0	0
ENSTGUG00000024983	2	SEM1	protein_coding	-	25532613	25542447	6.30365	6.63145	6.4875	6.71234	6.54615	6.66144	6.71456	6.79762	6.63542	6.70914	6.88755	6.68827	-0.161617	-0.13295	0.0286669	-0.261482	0.105429	0.361494	0.518243	0.608855	0.915733	0.292011	0.703632	0.144773	0	0	0	0	0	0
ENSTGUG00000028810	2		lncRNA	-	25557958	25662109	-1.50231	-2.08498	-1.65166	-0.508685	-3.85164	-1.14627	-0.0128695	-1.33593	-0.61389	-0.735138	-1.0006	-0.254672	3.92562	0.786934	-3.13869	1.58853	0.842823	-1.46797	0.00680425	0.52105	0.0388536	0.167494	0.438649	0.187753	0	0	0	0	0	0
ENSTGUG00000001643	2	DLX5	protein_coding	-	25675433	25677947	-0.901743	-1.48508	-1.48933	0.59825	-0.9856	0.206889	0.498913	0.68733	-0.184079	-0.414672	0.84253	-0.292678	2.16719	0.978948	-1.18824	-1.44562	1.47458	2.00662	0.103628	0.440502	0.409002	0.18146	0.213603	0.0627113	0	0	0	0	0	0
ENSTGUG00000001650	2		protein_coding	+	25708333	25736699	3.33267	3.91679	3.53716	3.51048	3.4961	3.67861	3.61148	3.45601	3.54208	3.57396	3.68722	3.56613	-0.569744	-0.372624	0.19712	0.0421964	0.114757	0.0350367	0.068881	0.239619	0.538752	0.890343	0.722433	0.904485	0	0	0	0	0	0
ENSTGUG00000025990	2		lncRNA	+	25737429	25743003	0.0587212	-1.668	0.0881502	-1.44939	-0.868556	-1.77856	-1.3313	-1.43021	0.0492311	0.208276	-0.456818	-0.178959	1.14589	0.299749	-0.84614	0.764001	-2.53288	-1.7573	0.557453	0.875787	0.688916	0.682655	0.224487	0.31831	0	0	0	0	0	0
ENSTGUG00000001657	2	ASNS	protein_coding	-	25892280	25909866	4.30825	4.44845	4.49374	4.81083	4.11617	4.45244	4.56147	4.16594	4.34352	4.71692	4.28634	4.69311	0.554454	0.172894	-0.38156	0.82611	0.086301	-0.584358	0.183773	0.673644	0.390795	0.0542532	0.838983	0.152072	0	0	0	0	0	0
ENSTGUG00000001666	2	C1GALT1	protein_coding	+	25922091	25936419	5.60715	5.51462	5.96581	5.51955	5.24591	5.59508	5.66989	5.89183	5.71349	6.18138	6.11727	5.82515	0.366171	-0.434193	-0.800364	-0.157828	-0.198853	0.470464	0.526813	0.451276	0.198007	0.769215	0.743853	0.376221	0	0	0	0	0	0
ENSTGUG00000001673	2	MIOS	protein_coding	+	25990912	26003761	5.50092	5.5674	5.68021	5.72456	5.40628	5.68327	5.92867	6.2023	5.90438	6.53614	6.31453	6.19486	0.251797	-0.138	-0.389797	-0.0520225	-0.241908	0.417583	0.492929	0.709047	0.323645	0.876195	0.525158	0.211818	0	0	0	0	0	0
ENSTGUG00000024492	2	RPA3	protein_coding	-	25997943	26010086	5.53853	5.99967	5.57246	5.51949	5.61999	5.69839	5.52653	5.39454	5.33798	5.3954	5.3754	5.16368	-0.561631	-0.21282	0.348811	0.151996	0.551407	0.26828	0.071803	0.501152	0.285883	0.63458	0.116202	0.394418	0	0	0	0	0	0
ENSTGUG00000026086	2	UMAD1	protein_coding	+	26009801	26098679	4.05665	4.37102	4.35315	4.08219	3.83254	4.25589	3.86963	3.67543	4.10047	4.04411	3.7933	3.98849	-0.0647195	-0.470195	-0.405476	0.44501	-0.349703	-0.620232	0.910575	0.417163	0.502429	0.471959	0.586104	0.294104	0	0	0	0	0	0
ENSTGUG00000001680	2	GLCCI1	protein_coding	+	26016729	26172607	6.87878	6.74317	7.05596	7.03024	6.83433	7.12839	7.21671	7.56562	7.34954	7.47352	7.72233	7.65605	0.331521	-0.275326	-0.606847	-0.597726	-0.572169	0.282363	0.272756	0.375303	0.0714845	0.0469211	0.0928133	0.327909	0	0	0	0	0	0
ENSTGUG00000001684	2	ICA1	protein_coding	-	26182506	26247346	5.69533	5.71955	6.09627	5.25071	5.6167	5.55056	5.38706	5.6911	5.84813	5.47163	5.48251	5.90492	-0.390204	-0.700791	-0.310587	-0.314921	-0.978943	-0.579444	0.25527	0.051197	0.387845	0.362216	0.0138823	0.0846267	0	0	0	0	0	0
ENSTGUG00000001692	2	NXPH1	protein_coding	+	26310947	26454473	1.33367	-0.606853	1.43581	0.598058	1.16308	0.80964	0.352394	1.29755	0.698117	0.619657	1.76824	1.67402	1.37549	-0.313729	-1.68922	-2.09374	-1.66735	0.693656	0.126209	0.696123	0.0763885	0.013365	0.0777711	0.33782	0	0	0	0	0	0
ENSTGUG00000028926	2		lncRNA	-	27279300	27292271	7.27042	7.58377	7.32689	7.3013	7.36232	7.4894	7.27697	7.08958	7.39262	7.66259	7.29104	7.50061	-0.374368	-0.244569	0.129799	0.55894	-0.339301	-0.512617	0.229957	0.450619	0.700316	0.0806171	0.337749	0.10506	0	0	0	0	0	0
ENSTGUG00000002383	2	PHF14	protein_coding	+	27312271	27518782	6.65642	6.92906	6.64777	6.85574	6.9542	6.89583	6.72117	6.97236	6.6562	6.64616	6.70226	6.62906	-0.371107	-0.0314451	0.339662	-0.307284	0.157081	0.389361	0.148369	0.904935	0.223583	0.232399	0.583648	0.129121	0	0	0	0	0	0
ENSTGUG00000002402	2	THSD7A	protein_coding	-	27528778	27795567	4.40232	3.90189	5.57939	2.89569	4.0715	4.59	3.76021	5.12951	5.21744	4.70746	5.45966	5.41268	-0.675379	-2.87138	-2.196	-2.12149	-3.1097	-0.0409557	0.488171	0.0032475	0.0209983	0.0129108	0.00331103	0.953283	0	0	0	0	0	0
ENSTGUG00000025976	2	TMEM106B	protein_coding	+	27832884	27849821	7.32878	7.11819	7.44541	6.34036	6.72713	7.11681	6.25438	6.48199	6.83073	6.46142	6.46317	6.61597	-0.176188	-0.893085	-0.716896	-0.229359	-0.937933	-0.501539	0.584412	0.0120865	0.0471856	0.495098	0.0180823	0.133711	0	0	0	0	0	0
ENSTGUG00000002424	2		protein_coding	+	27881874	27889141	4.62937	4.68809	5.19413	4.09439	5.12056	5.16423	3.98503	4.93376	4.89357	4.05776	4.96958	4.40895	-1.08489	-1.6346	-0.549704	-1.86056	-1.33247	0.600816	0.134692	0.026211	0.436496	0.0159161	0.116988	0.366006	0	0	0	0	0	0
ENSTGUG00000024826	2		protein_coding	-	27893680	27898124	2.17125	1.99106	2.14999	2.40553	2.2249	3.00567	2.95911	2.62877	2.48213	2.93104	2.22647	2.51454	0.360814	-0.578876	-0.939689	1.03491	0.921547	-0.141439	0.595232	0.382047	0.191374	0.108362	0.158772	0.81879	0	0	0	0	0	0
ENSTGUG00000019202	2		lncRNA	-	27901423	27904228	0.729072	0.0318879	0.499254	0.746808	0.363716	1.11311	1.45182	0.967379	0.823438	1.58135	0.911652	1.04632	1.08028	-0.13648	-1.21676	1.15414	1.03388	0.0092691	0.182975	0.858339	0.158375	0.111253	0.166384	0.989436	0	0	0	0	0	0
ENSTGUG00000002432	2		protein_coding	-	27904511	27931189	1.66225	0.928796	1.68136	1.56878	1.50946	1.96551	2.57199	1.99154	2.02194	2.93702	2.28726	2.47408	0.792772	-0.415844	-1.20862	1.23021	0.647946	-0.217225	0.334865	0.593597	0.165996	0.0814995	0.364389	0.747407	0	0	0	0	0	0
ENSTGUG00000002439	2	SCIN	protein_coding	+	27969504	28038232	4.98359	4.70665	5.07488	4.66969	5.41031	3.85507	5.16474	4.93332	4.90551	5.28933	5.04455	5.32663	-0.463678	0.723338	1.18702	0.476206	0.0973366	-0.25428	0.480021	0.315989	0.119297	0.450429	0.883423	0.67659	0	0	0	0	0	0
ENSTGUG00000002488	2	ARL4A	protein_coding	+	28052634	28053236	6.36296	6.56705	6.27855	5.82015	6.51872	6.21459	5.4342	5.3686	5.48399	5.40855	5.2394	5.19288	-0.902662	-0.31003	0.592632	0.234751	0.191535	-0.0688673	0.00287808	0.290265	0.0550035	0.461791	0.573307	0.824005	0	0	0	0	0	0
ENSTGUG00000002489	2	ETV1	protein_coding	-	28519433	28586036	5.94808	6.15354	6.0683	5.71399	5.72572	5.72639	5.4722	5.26679	5.48011	5.44634	5.05273	5.10096	-0.217182	-0.132608	0.0845738	0.599023	0.363334	-0.261554	0.449315	0.656343	0.784339	0.068291	0.284703	0.404308	0	0	0	0	0	0
ENSTGUG00000002522	2	DGKB	protein_coding	-	28637040	29027425	3.66087	3.58726	3.84386	3.48776	3.48845	3.6133	3.39911	2.84715	3.05142	3.35354	2.89156	3.46433	0.0729209	-0.308533	-0.381454	1.01393	0.282469	-0.777035	0.854993	0.441237	0.368704	0.0285705	0.523705	0.0754846	0	0	0	0	0	0
ENSTGUG00000002541	2	AGMO	protein_coding	-	29098638	29284888	2.3048	3.53918	2.58931	2.20877	2.35895	2.66059	1.77058	2.11049	2.23398	2.22432	1.27604	2.14068	-1.38455	-0.73632	0.648235	0.608365	-0.833509	-0.988127	0.160162	0.471911	0.522956	0.592701	0.48859	0.36074	0	0	0	0	0	0
ENSTGUG00000002542	2	MEOX2	protein_coding	-	29299518	29351874	2.02516	4.15164	1.96448	0.966256	2.22341	2.48086	0.257538	0.429587	1.12599	-0.338528	-0.15265	0.174639	-3.38363	-1.45393	1.9297	-0.357927	-0.785557	-1.0237	0.00350154	0.223361	0.0807033	0.822008	0.626607	0.486181	0	0	0	0	0	0
ENSTGUG00000002546	2	CRPPA	protein_coding	-	29539573	29646528	3.88662	3.87204	4.01068	3.68205	3.45946	3.94688	3.60674	3.31879	3.53719	3.8966	3.68299	3.74431	0.237166	-0.388891	-0.626056	0.501568	-0.06801	-0.279727	0.583492	0.363074	0.172571	0.267046	0.88507	0.516363	0	0	0	0	0	0
ENSTGUG00000028390	2		lncRNA	+	29667703	29672934	-1.47836	-0.906955	-0.222686	-0.534678	-1.8241	0.0923103	-0.1607	-0.29146	0.176212	0.268173	-0.255837	-0.39936	0.718009	-1.88267	-2.60067	0.654769	-0.0982524	-0.324149	0.547592	0.0975485	0.0377152	0.526616	0.929066	0.746172	0	0	0	0	0	0
ENSTGUG00000002553	2		protein_coding	+	29691460	29727891	4.06233	3.92582	4.55178	5.02959	3.42569	4.68414	5.6211	5.52225	5.58136	6.28506	5.97492	6.29328	1.7404	-0.144002	-1.8844	0.408989	-0.632446	-0.377471	0.00483633	0.783007	0.00379804	0.324358	0.171332	0.351899	0	0	0	0	0	0
ENSTGUG00000002557	2	ANKMY2	protein_coding	-	29711414	29736197	4.92111	5.24604	5.41953	5.25259	4.8002	5.32123	5.61499	5.62795	5.6436	6.00848	6.11243	6.21941	0.127457	-0.567066	-0.694523	-0.116909	-0.633038	-0.122634	0.764375	0.186193	0.126714	0.755858	0.137963	0.737018	0	0	0	0	0	0
ENSTGUG00000002567	2	BZW2	protein_coding	+	29735913	29852695	7.34886	7.75054	7.6893	7.93579	7.45551	7.73289	8.59387	8.77948	8.5217	9.39117	9.50943	9.04937	0.0785961	-0.13754	-0.216136	-0.303877	-0.383343	0.717838	0.798926	0.670606	0.524851	0.313314	0.27115	0.0224304	0	0	0	0	0	0
ENSTGUG00000021415	2	TSPAN13	protein_coding	+	29809994	29830228	6.82928	7.07114	7.13882	6.77074	6.53495	7.00587	7.10358	7.27608	7.35788	7.83965	7.55375	7.76299	-0.00605373	-0.54466	-0.538606	0.113405	-0.913707	-0.29105	0.987424	0.180048	0.204509	0.761526	0.0405195	0.434466	0	0	0	0	0	0
ENSTGUG00000002578	2	AGR2	protein_coding	-	29828535	29833874	0.346155	0.953787	0.417592	-0.421203	-0.282102	-1.22182	-0.289304	-2.49464	-1.40435	0.238673	-1.02489	-1.19678	-0.746733	0.729184	1.47592	3.4689	2.02253	-0.918391	0.333061	0.399439	0.0985038	0.00137529	0.0407212	0.362138	0	0	0	0	0	0
ENSTGUG00000025739	2		lncRNA	-	29998278	30003872	-0.974875	-1.86528	-1.15808	-0.185385	-2.87766	-0.91524	-0.497375	-0.221716	-0.444404	-0.00113174	-0.348531	0.277869	3.58268	0.913059	-2.66962	0.07174	-0.828214	-0.403711	0.0367799	0.543367	0.141436	0.9574	0.574451	0.750755	0	0	0	0	0	0
ENSTGUG00000002585	2		protein_coding	+	30016832	30078179	3.64881	2.90236	3.95735	3.5114	3.23901	3.74884	3.36809	3.72926	3.64822	4.06218	3.97528	4.09424	1.01885	-0.545977	-1.56482	-0.274265	-1.00628	-0.0379231	0.0770157	0.294166	0.0111679	0.587821	0.083818	0.935966	0	0	0	0	0	0
ENSTGUG00000002596	2	SNX13	protein_coding	-	30218549	30284082	6.02403	6.0355	6.07761	6.13058	5.79043	6.65818	6.3805	6.00322	6.11022	6.63757	6.48231	6.50438	0.328679	-0.581186	-0.909865	0.532546	0.146398	-0.129075	0.556445	0.305082	0.134416	0.328387	0.805802	0.809207	0	0	0	0	0	0
ENSTGUG00000027596	2		protein_coding	+	30331852	30784144	2.43698	2.9912	2.91894	1.5897	2.47889	2.8512	2.14789	1.74909	2.07494	1.88333	1.39565	1.87967	-1.4434	-1.74346	-0.300055	0.886483	0.34118	-0.809864	0.097108	0.0478761	0.719458	0.356035	0.720719	0.380639	0	0	0	0	0	0
ENSTGUG00000002643	2	TWIST1	protein_coding	-	30831975	30832541	0.638361	0.988168	0.452453	0.369558	0.746936	0.726245	-0.492574	-0.780726	0.218393	-1.08384	-1.3582	-0.608229	-0.727185	-0.170779	0.556406	0.562515	-0.595312	-1.74909	0.448606	0.86446	0.587526	0.654997	0.632684	0.144544	0	0	0	0	0	0
ENSTGUG00000002645	2	POLR1F	protein_coding	-	31018954	31024155	6.14868	6.87091	5.87141	6.203	6.60064	6.21454	5.63113	5.61025	5.5984	5.17397	5.20783	5.20221	-1.11988	0.265726	1.3856	-0.0129804	0.461659	0.0174707	0.0101172	0.544156	0.00444374	0.978025	0.357894	0.969488	0	0	0	0	0	0
ENSTGUG00000002649	2	MACC1	protein_coding	-	31175152	31258413	1.26675	0.951382	1.04022	1.59121	0.179454	0.332563	2.31107	2.38536	2.099	2.68042	2.79651	2.64009	1.72712	1.48518	-0.241944	-0.190384	-0.116959	0.442777	0.0605016	0.111496	0.809229	0.779736	0.875926	0.500545	0	0	0	0	0	0
ENSTGUG00000002650	2	ITGB8	protein_coding	+	31258461	31306711	5.50971	5.35505	6.03748	5.45869	5.35503	6.21019	6.05506	5.83126	6.03757	6.23289	6.37998	6.40456	0.258326	-1.27927	-1.5376	0.0767097	-0.332018	-0.230889	0.59173	0.0101642	0.004393	0.860415	0.490062	0.589901	0	0	0	0	0	0
ENSTGUG00000002657	2		protein_coding	+	31348722	31382065	3.82185	3.59614	3.07503	3.70718	3.00409	3.4501	3.34653	2.86101	2.85645	4.03178	3.12451	2.88375	0.928793	1.00389	0.0750994	1.39278	0.952858	0.245327	0.124922	0.109175	0.909805	0.0356656	0.167501	0.70176	0	0	0	0	0	0
ENSTGUG00000021275	2		lncRNA	-	31643510	31692561	1.43662	1.83812	1.71806	1.41627	1.20054	1.35121	1.94255	1.53171	1.96158	1.83481	0.628416	1.45794	-0.185764	-0.216373	-0.0306094	1.61723	0.465582	-1.25939	0.784969	0.757049	0.966278	0.0275515	0.499465	0.0721472	0	0	0	0	0	0
ENSTGUG00000002680	2		pseudogene	+	31692056	31718907	4.03099	4.25596	4.74917	4.46345	3.90631	4.49771	5.21495	5.52038	5.16492	5.91269	5.63268	5.61222	0.332169	-0.752436	-1.0846	-0.0254163	-0.347242	0.375916	0.573704	0.191913	0.0823453	0.955398	0.501514	0.400032	0	0	0	0	0	0
ENSTGUG00000027291	2		lncRNA	+	31840836	31849593	-0.280153	0.244716	0.163549	-0.689831	-0.336275	-1.31443	-2.08025	-1.26138	-0.459794	-1.5629	-1.63904	-0.898961	-0.878425	0.180898	1.05932	-0.74274	-2.80175	-1.54166	0.422201	0.878303	0.381527	0.581363	0.0680482	0.209354	0	0	0	0	0	0
ENSTGUG00000002689	2	CDCA7L	protein_coding	-	31855942	31888445	5.49357	5.90881	5.71497	5.18856	5.41565	5.64122	5.16234	5.29762	5.29852	4.99113	4.8636	5.31764	-0.642322	-0.674054	-0.031732	-0.00774782	-0.291475	-0.45494	0.0169663	0.0154209	0.905289	0.977704	0.321696	0.0941065	0	0	0	0	0	0
ENSTGUG00000002700	2	RAPGEF5	protein_coding	-	31928065	32083240	4.92997	5.51138	5.025	4.80956	4.89736	5.13688	4.37033	4.3859	4.82803	4.54869	5.02297	5.18134	-0.669214	-0.422353	0.246861	-0.489854	-1.26873	-0.600509	0.199518	0.428441	0.647556	0.394972	0.0453682	0.261951	0	0	0	0	0	0
ENSTGUG00000028291	2		protein_coding	-	32182141	32189879	5.85009	6.49632	5.93803	5.91425	6.06026	6.21751	5.74154	5.62143	5.80747	5.50009	5.47114	5.60996	-0.792239	-0.391193	0.401046	0.149068	0.065652	-0.32487	0.00910946	0.194908	0.194306	0.628977	0.840625	0.282236	0	0	0	0	0	0
ENSTGUG00000002729	2	FAM126A	protein_coding	-	32216760	32258984	6.37717	6.35169	6.54963	6.39206	6.33942	6.5357	6.56309	6.69621	6.53288	7.19135	6.89879	6.84518	0.0781088	-0.316115	-0.394224	0.159436	-0.251879	0.216941	0.863218	0.498845	0.424018	0.715757	0.613292	0.617729	0	0	0	0	0	0
ENSTGUG00000002740	2	KLHL7	protein_coding	+	32283646	32306593	6.17889	6.22519	5.87806	5.89343	5.98074	6.11582	5.59006	5.51381	5.72819	5.52255	5.41933	5.61981	-0.133619	0.0784312	0.21205	0.179479	-0.167873	-0.414862	0.686416	0.819625	0.556041	0.621565	0.664809	0.243731	0	0	0	0	0	0
ENSTGUG00000023098	2		protein_coding	+	32308870	32311486	2.70641	2.89329	2.79161	2.60313	2.64392	2.44475	3.15981	2.9653	2.84071	2.54797	2.65721	2.76492	-0.22767	0.0731748	0.300845	0.0852693	0.714	0.0168865	0.661858	0.892058	0.590926	0.867558	0.178444	0.972405	0	0	0	0	0	0
ENSTGUG00000002757	2	NUP42	protein_coding	+	32314879	32370255	4.85574	4.96133	4.76492	5.43606	4.75997	5.21798	5.73631	5.53614	5.43967	5.65175	5.91915	5.61463	0.570508	0.308901	-0.261607	-0.067226	0.418328	0.400996	0.0135473	0.165468	0.270159	0.727681	0.054566	0.0421016	0	0	0	0	0	0
ENSTGUG00000002773	2	IGF2BP3	protein_coding	-	32372782	32482551	0.556675	1.33862	0.805699	-0.532045	0.958315	0.202988	-1.53287	-0.408174	-0.477116	-0.482959	-1.14446	-0.747892	-2.2723	-0.984056	1.28825	-0.463193	-1.84073	-0.327628	0.00352423	0.207278	0.0899393	0.611958	0.0885686	0.700552	0	0	0	0	0	0
ENSTGUG00000002795	2	TRA2A	protein_coding	-	32509052	32534789	7.02399	7.46554	7.23053	7.18874	7.28866	7.15648	6.94809	6.90874	6.95411	6.86059	6.78509	6.75514	-0.54148	-0.174281	0.367198	0.114854	0.186933	-0.0154191	0.0138203	0.424749	0.113621	0.588884	0.434445	0.941418	0	0	0	0	0	0
ENSTGUG00000002803	2	CCDC126	protein_coding	+	32532920	32554811	5.83972	5.5856	5.5618	5.54698	5.94753	5.79439	5.44363	5.36996	5.65944	5.06945	5.21086	5.33112	-0.14643	0.030508	0.176938	-0.0677388	-0.103304	-0.409747	0.745751	0.947248	0.715303	0.888881	0.838418	0.379962	0	0	0	0	0	0
ENSTGUG00000002806	2	FAM221A	protein_coding	+	32558126	32568243	1.4955	0.0436455	2.97835	3.38178	2.55627	2.61143	4.62226	5.48548	5.03294	6.04841	6.4537	6.03905	2.27736	-0.712506	-2.98987	-1.26851	-1.82747	0.867193	0.211303	0.629453	0.109461	0.132235	0.0801595	0.269967	0	0	0	0	0	0
ENSTGUG00000002811	2	MPP6	protein_coding	+	32783719	32843820	5.83076	5.59664	6.35286	6.99857	5.70699	6.38825	7.79862	7.93627	7.51124	8.82742	8.6733	8.1933	1.5257	0.0882126	-1.43749	0.0164691	-0.107296	0.905031	0.0152467	0.879027	0.0312912	0.973995	0.854072	0.0822114	0	0	0	0	0	0
ENSTGUG00000002821	2	GSDME	protein_coding	-	32837487	32870464	6.11623	6.62444	6.29714	6.3931	6.04817	6.52889	6.01497	6.48038	6.19897	6.12592	6.0059	6.23622	-0.163276	-0.316696	-0.15342	-0.345391	-0.405251	0.0510959	0.568864	0.291191	0.62037	0.245169	0.222511	0.858178	0	0	0	0	0	0
ENSTGUG00000002830	2	OSBPL3	protein_coding	-	32882674	32990596	5.58917	5.68821	5.88165	4.61541	5.43821	6.08665	4.65867	4.89457	5.13262	4.70752	4.63366	4.87883	-0.921845	-1.76371	-0.84187	-0.162034	-0.694099	-0.483219	0.0780791	0.00164737	0.106889	0.777284	0.259932	0.374276	0	0	0	0	0	0
ENSTGUG00000023413	2		lncRNA	-	32998434	33006288	7.25429	7.64121	7.24879	7.24456	7.42482	7.26587	7.07087	6.96134	7.00244	7.01857	6.91103	6.83708	-0.567181	-0.0158176	0.551363	0.217073	0.302224	0.0328508	0.0469509	0.956302	0.0762858	0.442952	0.343718	0.906305	0	0	0	0	0	0
ENSTGUG00000002866	2		lncRNA	+	33002133	33005455	-0.858851	-0.682545	-3.68032	-0.372843	-0.626214	-0.709521	-0.707379	-1.18671	-1.18508	-1.16374	-3.35837	-2.24283	0.0770654	3.15815	3.08108	2.67396	2.01315	-1.11717	0.945871	0.0283316	0.038472	0.0497181	0.132298	0.40452	0	0	0	0	0	0
ENSTGUG00000024254	2		lncRNA	+	33453602	33468135	0.591384	1.01375	1.05306	0.883191	1.84476	1.29704	0.966822	1.72202	1.01081	0.857504	1.14424	0.939836	-1.38393	-0.875525	0.508406	-1.04194	-0.017006	0.915612	0.0524431	0.222993	0.478083	0.129982	0.981847	0.159398	0	0	0	0	0	0
ENSTGUG00000029756	2	NFE2L3	protein_coding	+	33469929	33471413	3.29793	3.52763	3.69789	3.54025	4.22109	3.94868	3.59863	4.02887	3.83993	3.53022	3.14243	3.7033	-0.910535	-0.808393	0.102142	-0.0424451	-0.345961	-0.371929	0.0653848	0.102064	0.835486	0.929745	0.493463	0.414362	0	0	0	0	0	0
ENSTGUG00000002869	2	HNRNPA2B1	protein_coding	-	33477905	33492353	9.26954	9.70869	9.20646	9.78696	9.78345	9.47778	9.61174	9.52255	9.25107	9.13136	9.43626	9.14269	-0.435633	0.372262	0.807895	-0.215701	0.829732	0.565045	0.291031	0.390317	0.0823488	0.598933	0.0868241	0.174602	0	0	0	0	0	0
ENSTGUG00000022671	2	CBX3	protein_coding	+	33491182	33505809	7.98595	7.99127	7.9728	7.84614	8.01801	8.09032	7.86243	7.83653	7.85366	7.89771	7.6266	7.80612	-0.177182	-0.23103	-0.0538478	0.297001	0.0650642	-0.196656	0.473371	0.373864	0.842014	0.237168	0.817407	0.427668	0	0	0	0	0	0
ENSTGUG00000002886	2	SNX10	protein_coding	+	33526042	33561580	4.66333	4.53658	4.74541	4.82262	4.84365	4.69323	4.73365	4.46392	4.61611	4.90155	4.49764	4.64331	0.105717	0.0473044	-0.0584131	0.673647	0.207893	-0.297855	0.802457	0.911321	0.897289	0.126522	0.644425	0.479161	0	0	0	0	0	0
ENSTGUG00000002889	2	SKAP2	protein_coding	-	33719911	33838619	5.23557	5.01619	5.47296	5.0616	5.39633	5.3532	5.46835	5.7241	5.38305	5.78047	6.05112	5.8845	-0.115348	-0.528989	-0.413641	-0.526403	-0.330846	0.507672	0.793381	0.23275	0.373859	0.191664	0.460722	0.194456	0	0	0	0	0	0
ENSTGUG00000002902	2	HOXA2	protein_coding	-	33920290	33971827	3.42338	3.64488	3.09781	2.73172	3.54877	2.46148	2.34638	2.3892	3.00681	2.44108	2.1402	2.34663	-1.03854	0.59582	1.63436	0.258065	-0.660683	-0.824047	0.192027	0.494809	0.0700595	0.787907	0.504868	0.36576	0	0	0	0	0	0
ENSTGUG00000002905	2	HOXA4	protein_coding	-	33947947	33949399	1.40097	1.36292	0.90028	0.906995	1.74288	1.23263	0.0828439	-0.427805	1.00267	0.478368	0.285703	0.653197	-0.797848	0.175047	0.972896	0.703314	-1.49018	-1.79797	0.200743	0.787927	0.152819	0.366863	0.067864	0.0189832	0	0	0	0	0	0
ENSTGUG00000002913	2	HOXA6	protein_coding	-	33951405	33967303	1.10756	1.18499	0.575569	1.33368	1.41524	0.876169	0.00851764	-0.0901054	0.906668	0.360417	0.180103	-0.0332829	-0.158989	0.989506	1.1485	0.278936	-0.856349	-0.783387	0.82982	0.219794	0.173991	0.755954	0.37447	0.362595	0	0	0	0	0	0
ENSTGUG00000002906	2	HOXA5	protein_coding	-	33960501	33963255	2.67413	2.30166	2.13121	2.35377	2.57071	2.26266	1.49962	1.38228	2.32086	1.49904	1.55682	1.84348	0.155524	0.634029	0.478505	0.0595649	-1.1651	-1.22525	0.851923	0.46575	0.602681	0.951993	0.258551	0.189014	0	0	0	0	0	0
ENSTGUG00000002917	2	HOXA7	protein_coding	-	33972781	33976125	3.19471	3.31896	3.63545	2.61978	3.34469	3.45962	2.09408	1.84473	2.96294	2.46131	2.32754	2.76492	-0.849154	-1.28058	-0.431427	0.383114	-1.5397	-1.55558	0.144403	0.0302462	0.452816	0.576495	0.0368748	0.0199576	0	0	0	0	0	0
ENSTGUG00000002921	2		protein_coding	-	33982172	33984922	1.46878	1.89589	1.62288	1.14062	1.81938	1.34501	0.743692	0.249721	1.15421	0.329221	0.181028	0.633695	-1.10587	-0.358491	0.747375	0.642164	-0.300518	-1.35715	0.152112	0.654888	0.35798	0.499525	0.747724	0.13701	0	0	0	0	0	0
ENSTGUG00000002930	2	HIBADH	protein_coding	-	34177007	34266719	4.89368	5.191	5.01726	4.45722	4.78707	4.96403	4.35718	4.35752	4.53815	4.27836	4.10056	4.31791	-0.627168	-0.630398	-0.00322952	0.177454	-0.141707	-0.397983	0.0733549	0.0778333	0.992687	0.643288	0.722245	0.279159	0	0	0	0	0	0
ENSTGUG00000002932	2	TAX1BP1	protein_coding	+	34282128	34336751	7.52506	7.55711	7.58911	7.79769	7.70963	7.75711	7.96405	8.2006	7.8952	8.11665	8.43847	8.11226	0.0560112	-0.0234742	-0.0794854	-0.558373	-0.0793655	0.631611	0.772379	0.907696	0.708883	0.00666574	0.716875	0.0024883	0	0	0	0	0	0
ENSTGUG00000002953	2		protein_coding	-	34337272	34524252	5.58334	5.36508	5.99714	5.27928	5.58609	5.91525	5.54901	5.68369	5.85573	5.73475	5.75101	5.90964	-0.0885573	-1.04977	-0.96121	-0.150945	-0.667348	-0.330669	0.78059	0.00232437	0.0069441	0.622435	0.055274	0.268061	0	0	0	0	0	0
ENSTGUG00000002959	2	CREB5	protein_coding	+	34594625	34848210	1.66518	1.32938	1.50663	0.526437	1.65352	0.580257	1.20116	1.61431	0.396938	1.13167	1.62676	0.843432	-0.791283	0.104735	0.896018	-0.908246	1.16195	2.00071	0.381441	0.912703	0.364555	0.306026	0.255247	0.0292081	0	0	0	0	0	0
ENSTGUG00000021041	2		lncRNA	-	34896685	34900264	2.88696	3.14229	3.31237	1.99792	2.92458	2.83568	1.78334	2.3452	2.54704	1.92387	1.81049	1.93661	-1.18198	-1.26317	-0.0811946	-0.448486	-0.916975	-0.32795	0.0248755	0.01845	0.87246	0.438876	0.151531	0.541882	0	0	0	0	0	0
ENSTGUG00000025309	2	TRIL	protein_coding	-	34901852	34904047	2.84263	2.639	2.93968	1.80525	2.63408	2.56957	1.58064	1.82112	2.12443	1.24446	1.14318	1.88579	-0.625194	-0.86138	-0.236186	-0.139196	-0.848939	-1.04593	0.194137	0.0806971	0.630624	0.807399	0.1544	0.0548163	0	0	0	0	0	0
ENSTGUG00000026687	2		protein_coding	+	34999215	35158215	5.5202	5.87775	5.75267	4.65333	5.62339	5.72061	4.59679	4.41734	5.27225	4.207	4.74405	4.59209	-1.32761	-1.29974	0.027863	-0.357601	-0.670767	-0.702953	0.0036764	0.00526503	0.947708	0.47875	0.200487	0.141329	0	0	0	0	0	0
ENSTGUG00000020029	2		lncRNA	+	35167355	35170211	2.34695	2.33637	2.22932	0.513316	1.76827	1.7851	0.958519	0.172673	1.38745	0.832116	0.316363	0.778409	-1.24438	-1.15415	0.0902324	1.3016	-0.248827	-1.67683	0.118742	0.15663	0.909123	0.188787	0.792201	0.0795781	0	0	0	0	0	0
ENSTGUG00000002969	2	WIPF3	protein_coding	+	35233197	35245573	4.45	5.48723	4.18094	4.15468	4.33441	4.42793	3.88241	4.11965	4.22166	4.24098	4.00659	4.32807	-1.21696	-0.00419118	1.21277	-0.00285262	-0.784924	-0.423495	0.0425121	0.994681	0.0613074	0.996513	0.268936	0.492224	0	0	0	0	0	0
ENSTGUG00000002975	2	SCRN1	protein_coding	-	35239149	35283851	6.04762	6.53399	6.57582	5.94865	6.57943	6.54404	5.84245	5.75228	6.19898	6.14061	6.03528	6.3014	-1.11715	-1.12359	-0.00644305	0.195511	-0.815474	-0.712826	0.00206862	0.00266766	0.98523	0.571285	0.0382294	0.0414834	0	0	0	0	0	0
ENSTGUG00000029292	2	FKBP14	protein_coding	-	35291250	35303858	4.57988	4.83037	4.97361	4.67238	5.00644	4.82336	4.55561	4.58284	4.63922	4.24404	4.1486	4.50525	-0.584555	-0.544715	0.0398399	0.0682111	-0.0332402	-0.413026	0.0480773	0.0684463	0.893276	0.824246	0.915887	0.164038	0	0	0	0	0	0
ENSTGUG00000002993	2	PLEKHA8	protein_coding	+	35304075	35333495	5.8276	5.53628	5.8982	5.38883	5.59566	5.73578	5.39753	5.41372	5.62805	5.53817	5.23143	5.73979	0.0844961	-0.417546	-0.502042	0.290547	-0.572781	-0.722688	0.830718	0.297747	0.237788	0.481021	0.197065	0.0765519	0	0	0	0	0	0
ENSTGUG00000003040	2	HACL1	protein_coding	-	35393533	35415093	5.93336	6.06653	6.09272	5.30077	6.1701	6.25389	5.66183	5.78016	5.95167	5.40415	5.69624	6.08546	-1.0025	-1.11247	-0.109974	-0.410413	-0.713467	-0.560729	0.0068039	0.00376952	0.758482	0.253163	0.0693073	0.105838	0	0	0	0	0	0
ENSTGUG00000023167	2	BTD	protein_coding	+	35415554	35425112	5.31144	5.23649	5.11072	4.79845	5.03432	4.93466	4.94429	5.04609	4.98758	5.27776	5.07355	5.11007	-0.16093	0.0645023	0.225432	0.102403	-0.20907	0.0219955	0.67664	0.871355	0.587025	0.793023	0.623325	0.953466	0	0	0	0	0	0
ENSTGUG00000003060	2	ANKRD28	protein_coding	-	35433277	35552973	4.27706	4.43562	4.40787	4.95545	4.50215	4.61454	5.54069	5.70567	5.11684	5.94439	5.84445	5.63693	0.294736	0.21009	-0.0846456	-0.0650419	0.327606	0.796354	0.51658	0.645514	0.861662	0.857466	0.423329	0.0339748	0	0	0	0	0	0
ENSTGUG00000003115	2	GALNT15	protein_coding	+	35671824	35701406	4.35181	4.37024	4.67045	4.32899	3.8002	4.46189	3.825	3.96738	4.43169	4.03572	3.82154	4.27181	0.510371	-0.451541	-0.961912	0.0717982	-1.0535	-0.914574	0.417338	0.457737	0.149749	0.915036	0.142784	0.152867	0	0	0	0	0	0
ENSTGUG00000027550	2		lncRNA	-	35703648	35708539	-0.881864	-1.34961	-1.21314	-0.646913	-0.871073	-1.37084	-1.16893	-0.380021	-0.960703	-1.48124	-0.388738	-1.02507	0.691911	1.05521	0.363295	-1.88141	-0.352084	1.21702	0.427948	0.247133	0.708872	0.0343339	0.713363	0.133027	0	0	0	0	0	0
ENSTGUG00000019820	2		lncRNA	-	35709598	35717005	5.6075	5.93666	6.03322	5.71709	5.86948	5.84999	5.78428	5.61009	5.85152	5.83004	5.65369	5.80385	-0.481554	-0.55863	-0.0770761	0.350543	-0.0868076	-0.391589	0.0401594	0.02197	0.746831	0.134321	0.724486	0.08879	0	0	0	0	0	0
ENSTGUG00000003132	2	OXNAD1	protein_coding	+	35717028	35738670	4.06932	4.11741	4.2068	4.01672	3.98124	3.99947	4.24466	4.15031	4.09842	4.3033	3.94675	4.32281	-0.0126122	-0.120225	-0.107613	0.45091	0.0681068	-0.324165	0.965335	0.683269	0.728286	0.123039	0.819325	0.242731	0	0	0	0	0	0
ENSTGUG00000003139	2	RFTN1	protein_coding	-	35740458	35835263	6.02187	5.70389	6.15567	5.20272	6.243	5.96007	5.40138	5.4358	5.49274	5.33427	5.35501	5.42703	-0.722296	-0.891153	-0.168856	-0.0551642	-0.116996	-0.128946	0.0627747	0.0260096	0.667785	0.889376	0.783315	0.736447	0	0	0	0	0	0
ENSTGUG00000003145	2		protein_coding	-	35854296	35870037	6.46329	6.64522	6.63163	6.57605	6.64012	6.88654	6.65254	6.4316	6.57687	6.64601	6.19398	6.44214	-0.246011	-0.478837	-0.232826	0.67297	0.286068	-0.393426	0.431771	0.145669	0.491367	0.0422236	0.414806	0.217765	0	0	0	0	0	0
ENSTGUG00000003154	2	PLCL2	protein_coding	+	35940185	36040536	5.20038	4.97379	5.41509	4.54487	5.14616	5.05031	4.22032	4.05781	4.52383	4.16715	4.13388	4.26762	-0.374705	-0.720154	-0.345449	0.195778	-0.350812	-0.599753	0.268513	0.0390655	0.325057	0.620298	0.394101	0.116872	0	0	0	0	0	0
ENSTGUG00000021737	2		lncRNA	-	36060808	36062967	-4.98317	-3.58301	-5.19521	-4.18639	-4.00162	-2.86441	-0.173332	2.62281	-2.9537	-0.679542	-0.417595	-3.93783	-1.58493	-1.10994	0.474987	-3.05809	6.54486	9.09673	0.751983	0.8329	0.92927	0.276749	0.0960467	0.013036	0	0	0	0	0	0
ENSTGUG00000003159	2	TBC1D5	protein_coding	-	36074189	36394416	6.00532	5.97995	6.10599	5.39454	5.66329	5.6771	5.43075	5.16389	5.55045	5.57277	5.46014	5.59917	-0.243371	-0.383229	-0.139858	0.379488	-0.288129	-0.5256	0.496853	0.301684	0.713299	0.326888	0.48046	0.165413	0	0	0	0	0	0
ENSTGUG00000003198	2	SATB1	protein_coding	-	36612872	36704891	4.67597	4.31082	5.20219	5.18394	5.04271	4.70238	4.95078	5.03138	4.99825	5.38854	4.88187	5.1971	0.506375	-0.0446606	-0.551035	0.426075	-0.293796	-0.282105	0.243525	0.915039	0.234765	0.294927	0.501028	0.471349	0	0	0	0	0	0
ENSTGUG00000003223	2	EFHB	protein_coding	-	37204430	37218717	2.73992	1.95101	4.30962	4.94382	2.55418	4.51092	5.9063	6.58772	5.88884	7.08747	7.30257	6.63889	3.17855	-1.13679	-4.31534	-0.896515	-0.715123	1.36256	0.0567943	0.378775	0.0117593	0.285736	0.468849	0.104993	0	0	0	0	0	0
ENSTGUG00000003236	2	RAB5A	protein_coding	+	37224213	37246411	6.49454	6.62472	6.6157	6.28822	6.37862	6.46225	6.17149	6.12928	6.2466	6.27973	6.30243	6.27313	-0.22058	-0.295187	-0.0746068	0.0195235	-0.176748	-0.0880289	0.474939	0.359298	0.822773	0.950883	0.615445	0.777337	0	0	0	0	0	0
ENSTGUG00000003246	2	KAT2B	protein_coding	+	37256022	37295952	6.34398	6.49349	6.38254	6.05328	6.33618	6.28518	5.71364	5.76073	5.98358	5.64219	5.51691	5.9356	-0.432402	-0.270455	0.161947	0.0781941	-0.491899	-0.641541	0.183075	0.418998	0.639159	0.822601	0.196606	0.0655691	0	0	0	0	0	0
ENSTGUG00000003277	2	SGO1	protein_coding	-	37297193	37302105	4.43689	4.54555	4.65191	5.46974	4.24982	5.04285	5.28425	5.31256	4.87811	5.5119	5.20603	5.29392	1.11125	0.211868	-0.899384	0.277561	0.396478	0.346562	0.0546048	0.695482	0.138527	0.57382	0.461996	0.475632	0	0	0	0	0	0
ENSTGUG00000003279	2		protein_coding	-	37665936	38084344	3.31386	3.80539	3.6149	2.93977	3.96473	3.95522	2.65041	3.26979	3.36227	2.23779	2.65956	3.17266	-1.5165	-1.31649	0.200006	-1.04115	-1.2341	-0.605577	0.00380652	0.0116158	0.679205	0.0711476	0.0429938	0.230629	0	0	0	0	0	0
ENSTGUG00000025175	2		lncRNA	+	38248943	38253631	-5.50706	-5.24273	-4.54014	-2.87815	-5.41467	-4.20699	-1.58012	1.13156	0.219447	1.55294	1.58791	0.696067	2.27219	0.361916	-1.91028	-2.74665	-4.07575	1.80396	0.265999	0.858325	0.393705	0.00995162	0.00642328	0.0491664	0	0	0	0	0	0
ENSTGUG00000003303	2	UBE2E1	protein_coding	+	38288670	38595470	5.61062	6.3038	6.18516	6.34679	5.93252	6.10852	6.94568	7.18718	6.76401	7.51206	7.74396	7.25055	-0.278911	-0.336275	-0.0573639	-0.473404	-0.123194	0.916586	0.43821	0.368122	0.881149	0.151862	0.740896	0.00811732	0	0	0	0	0	0
ENSTGUG00000026551	2	NKIRAS1	protein_coding	-	38594293	38611105	5.52234	6.36519	5.5968	5.70472	5.34634	5.71828	5.84125	5.70808	5.61961	5.92445	6.00908	5.94107	-0.48448	-0.0880167	0.396463	0.0485453	0.121821	0.156478	0.23306	0.834633	0.362659	0.903348	0.780718	0.690107	0	0	0	0	0	0
ENSTGUG00000025989	2	RPL15	protein_coding	+	38612282	38621563	7.99724	8.62605	8.16279	7.96562	8.30843	8.21352	7.87228	7.82978	7.94047	7.61856	7.62711	7.69027	-0.971622	-0.41345	0.558171	0.0339459	0.113825	-0.173843	0.00121553	0.152564	0.0676907	0.901137	0.713988	0.523483	0	0	0	0	0	0
ENSTGUG00000003335	2	NR1D2	protein_coding	+	38633121	38657404	6.47169	6.68363	6.20176	5.61978	6.21978	6.03879	5.69334	5.57334	6.0947	6.0814	5.42412	5.45002	-0.811943	-0.14908	0.662863	0.777276	-0.158039	-0.547256	0.146825	0.79687	0.268045	0.201177	0.806699	0.356925	0	0	0	0	0	0
ENSTGUG00000018874	2	THRB	protein_coding	-	38689581	38846189	4.03595	3.70456	4.25282	3.43167	3.60482	4.17782	3.3534	3.68364	3.8405	3.6458	3.65263	4.16055	0.15824	-0.963013	-1.12125	-0.33707	-1.29426	-0.664783	0.705729	0.0228083	0.0137203	0.436898	0.00931592	0.100873	0	0	0	0	0	0
ENSTGUG00000003374	2	RARB	protein_coding	+	38949144	39269151	4.47994	4.4291	4.17547	4.49911	4.62559	4.18242	4.65322	4.11305	4.30541	4.20484	4.53488	4.44483	-0.0756437	0.621157	0.696801	0.210122	0.556191	-0.102316	0.814123	0.0759488	0.0583725	0.529989	0.106095	0.749353	0	0	0	0	0	0
ENSTGUG00000003405	2	TOP2B	protein_coding	-	39269223	39332815	7.59534	7.73084	7.61853	7.51573	7.71427	7.67727	7.37032	7.28167	7.41954	7.14044	6.91779	7.42034	-0.334048	-0.184738	0.14931	0.311296	-0.0992488	-0.640426	0.0800405	0.34526	0.464333	0.109803	0.64115	0.00204114	0	0	0	0	0	0
ENSTGUG00000003519	2	NGLY1	protein_coding	-	39343364	39368487	5.43217	5.32264	5.35077	5.44478	5.21121	5.1159	6.07564	6.26889	5.72658	6.81956	6.64302	6.07205	0.34309	0.410266	0.0671764	-0.0167212	0.352647	1.11328	0.378887	0.30638	0.873488	0.960079	0.361952	0.00247016	0	0	0	0	0	0
ENSTGUG00000003542	2	OXSM	protein_coding	+	39370429	39377230	4.97358	5.19806	4.57208	4.84662	4.87331	4.75626	4.52641	4.48385	4.49368	4.42112	4.34125	4.16821	-0.25118	0.491852	0.743032	0.122426	0.390914	0.163202	0.338887	0.0848321	0.0148334	0.675751	0.213363	0.565783	0	0	0	0	0	0
ENSTGUG00000003544	2	LRRC3B	protein_coding	+	39601383	39662589	2.67354	3.34713	2.49726	1.96362	2.55465	2.60861	2.01142	1.99145	2.22135	1.13699	2.1708	2.13189	-1.26462	-0.468713	0.795905	-1.01383	-0.330397	-0.191	0.109826	0.566739	0.329302	0.266185	0.719775	0.816223	0	0	0	0	0	0
ENSTGUG00000003545	2	SLC4A7	protein_coding	-	39881870	39974997	6.08176	5.81275	6.34528	5.48021	5.79612	5.76721	5.75902	6.00544	5.92595	6.34985	6.15109	6.17024	-0.0468875	-0.55052	-0.503633	-0.0476629	-0.578153	0.0603451	0.923402	0.272733	0.336067	0.919251	0.281199	0.895584	0	0	0	0	0	0
ENSTGUG00000003557	2		protein_coding	-	40043428	40047083	2.55407	2.52867	2.86532	1.50749	2.88169	2.51148	1.66085	2.54934	1.62924	1.70751	1.44375	2.00193	-1.34881	-1.31524	0.033563	-0.624732	-0.309475	0.36192	0.0185082	0.0229866	0.950999	0.296953	0.635239	0.518431	0	0	0	0	0	0
ENSTGUG00000025662	2		protein_coding	+	40233021	41065210	4.12416	4.32811	4.14251	3.79799	3.9128	4.09112	3.68347	3.4474	3.87992	3.49215	3.27468	3.74454	-0.318753	-0.311477	0.00727652	0.453544	-0.257517	-0.902379	0.379251	0.398809	0.984656	0.270463	0.531359	0.0252117	0	0	0	0	0	0
ENSTGUG00000029248	2	AZI2	protein_coding	-	40277196	40303186	6.68538	6.64698	6.53437	6.28537	6.47924	6.60815	6.15066	5.8978	6.40779	6.15874	6.05486	6.33604	-0.155467	-0.171769	-0.0163023	0.35673	-0.44251	-0.791159	0.632545	0.611513	0.963106	0.30492	0.241669	0.0254264	0	0	0	0	0	0
ENSTGUG00000003572	2	RBMS3	protein_coding	+	40363972	41065210	-2.28396	-0.253775	-0.64411	-1.20041	-0.976089	-0.872443	-1.34275	-0.986751	-0.962829	-1.2031	-1.19556	-1.01332	-2.2545	-1.96781	0.286689	-0.363527	-0.709345	-0.206169	0.0147508	0.0368208	0.741141	0.678384	0.457466	0.803322	0	0	0	0	0	0
ENSTGUG00000003590	2	TGFBR2	protein_coding	+	41265461	41325522	4.70427	4.50793	4.77244	4.17591	4.72375	4.25091	3.67908	3.5663	4.08259	3.60104	3.37292	3.79854	-0.351491	-0.143158	0.208332	0.3409	-0.522966	-0.941906	0.354284	0.710804	0.603615	0.46113	0.266777	0.0371283	0	0	0	0	0	0
ENSTGUG00000003593	2	GADL1	protein_coding	-	41340341	41474513	-0.719773	1.37192	0.903767	1.35985	0.445883	0.480772	1.57015	0.902602	1.1468	2.58231	1.3523	1.67511	-1.17773	-0.744461	0.433269	1.89756	0.318397	-0.567012	0.155515	0.390385	0.611431	0.0121335	0.670881	0.426836	0	0	0	0	0	0
ENSTGUG00000003632	2	STT3B	protein_coding	+	41583265	41634357	8.20768	8.07755	8.52322	8.09433	8.19112	8.2548	8.03067	7.89429	8.08113	8.22295	8.03675	8.01242	0.0333352	-0.475998	-0.509333	0.322582	-0.0322018	-0.162505	0.898084	0.0897105	0.0840182	0.224283	0.914038	0.534045	0	0	0	0	0	0
ENSTGUG00000003656	2	OSBPL10	protein_coding	-	41636480	41751380	5.61926	5.73683	6.9178	6.2444	6.01647	6.49229	7.30045	7.72157	7.41382	8.37301	8.58599	8.16669	0.110351	-1.54644	-1.65679	-0.634089	-0.979606	0.727045	0.812839	0.0022665	0.00211799	0.121478	0.0424334	0.0762453	0	0	0	0	0	0
ENSTGUG00000003673	2	GPD1L	protein_coding	+	41774185	41812796	6.52765	6.21849	6.73674	6.26801	6.4238	6.87343	6.30547	6.45606	6.44587	6.31104	6.14271	6.36957	0.153361	-0.81451	-0.967872	0.0177303	-0.204513	-0.216673	0.722057	0.070915	0.044405	0.967443	0.670239	0.612085	0	0	0	0	0	0
ENSTGUG00000003684	2	CMTM8	protein_coding	+	41815308	41850794	2.98084	3.12599	3.50231	2.05129	3.06044	3.56174	2.03337	1.79274	2.5295	1.71775	1.35855	2.3645	-1.1543	-2.03192	-0.877621	0.599837	-0.827254	-1.74272	0.0672488	0.00192552	0.147536	0.427335	0.267806	0.0181744	0	0	0	0	0	0
ENSTGUG00000028236	2	CMTM7	protein_coding	+	41854725	41881111	4.42529	4.50643	4.78816	3.403	4.79709	4.30912	3.07451	3.04428	3.79157	3.15242	2.94685	3.06589	-1.47521	-1.26899	0.206228	0.235806	-0.708443	-0.866336	0.00991061	0.0264002	0.700389	0.729405	0.321782	0.1834	0	0	0	0	0	0
ENSTGUG00000026264	2		protein_coding	-	41888767	41901002	5.61511	5.2479	5.81159	5.818	5.41106	5.65045	6.64273	7.06835	6.83075	7.16072	7.76497	7.40369	0.774147	-0.0289276	-0.803075	-1.02987	-0.948974	0.598888	0.0818776	0.945525	0.0915051	0.00764166	0.0287653	0.0990044	0	0	0	0	0	0
ENSTGUG00000003697	2	DYNC1LI1	protein_coding	-	41903318	41933456	6.64121	6.81578	6.83666	6.76948	6.78659	6.92563	6.95133	7.45593	7.07824	7.54384	7.52724	7.45341	-0.191683	-0.351603	-0.15992	-0.488003	-0.628991	0.451523	0.488339	0.226057	0.59434	0.0760039	0.0485389	0.0961982	0	0	0	0	0	0
ENSTGUG00000003749	2	CNOT10	protein_coding	+	41960069	41992226	5.4668	5.88809	5.59779	5.67959	5.44259	5.50628	5.67569	5.63225	5.48524	5.61187	5.57872	5.4727	-0.184289	0.0423153	0.226604	0.0765907	0.393449	0.253031	0.394891	0.850343	0.334525	0.72536	0.104639	0.242264	0	0	0	0	0	0
ENSTGUG00000003784	2	TRIM71	protein_coding	-	42001547	42054928	0.575011	0.371256	0.508478	-0.99824	0.198395	-0.872443	-0.789959	-0.562383	-0.487609	-0.233417	-0.168965	-0.42324	-0.992879	-0.0592632	0.933616	-0.292028	-0.669068	0.179501	0.223396	0.94539	0.288357	0.738569	0.49454	0.829271	0	0	0	0	0	0
ENSTGUG00000003788	2	TCAIM	protein_coding	-	42093966	42118425	6.65609	6.78765	6.78389	6.85761	6.57314	6.80683	6.99277	7.24623	7.05274	7.27017	7.14443	7.16294	0.152907	-0.0770255	-0.229933	-0.12773	-0.230148	0.174986	0.620288	0.809836	0.496014	0.6714	0.503002	0.558283	0	0	0	0	0	0
ENSTGUG00000003809	2	TOPAZ1	protein_coding	-	42120549	42155699	6.36871	5.92917	6.45396	6.71289	6.15844	6.70484	6.74742	6.71823	6.61864	6.99002	6.69372	6.83905	0.993994	-0.0771992	-1.07119	0.325493	0.0371531	-0.0457473	0.0518128	0.875324	0.0528468	0.488952	0.943656	0.921465	0	0	0	0	0	0
ENSTGUG00000023606	2	tgu-mir-2972	miRNA	-	42193727	42193830	1.76366	0.805111	1.9345	1.85092	1.53908	1.45614	1.35818	1.82286	1.65596	1.60292	1.46824	1.23965	1.27038	0.223937	-1.04644	-0.329998	-0.179249	0.39549	0.12981	0.773878	0.23813	0.677076	0.837839	0.602634	0	0	0	0	0	0
ENSTGUG00000003814	2	ABHD5	protein_coding	-	42330024	42358094	4.12808	3.47106	4.00038	3.6849	3.7667	3.68561	3.53669	3.53697	3.46048	3.88076	3.77323	3.58892	0.575223	0.126997	-0.448226	0.107253	0.0239713	0.260789	0.251226	0.793696	0.397825	0.830637	0.96499	0.59003	0	0	0	0	0	0
ENSTGUG00000003830	2	ANO10	protein_coding	+	42378807	42500248	5.12547	5.06765	5.3377	5.08683	5.12002	5.39534	5.04432	5.03059	5.22662	5.51116	5.47906	5.36724	0.0246337	-0.520738	-0.545372	0.0458307	-0.505223	-0.0842056	0.953844	0.224017	0.228257	0.912251	0.274776	0.83409	0	0	0	0	0	0
ENSTGUG00000003848	2	SNRK	protein_coding	-	42504020	42543906	5.71044	5.82313	6.05401	6.35907	5.77122	6.01021	6.79175	6.78198	6.50769	7.25149	7.28495	6.77931	0.475165	0.00528829	-0.469876	-0.0236913	0.296496	0.779933	0.204414	0.988682	0.243408	0.942919	0.435215	0.0248137	0	0	0	0	0	0
ENSTGUG00000021221	2		lncRNA	+	42544100	42549509	0.0534563	0.621912	-0.361722	1.62064	-1.50173	0.689933	1.50075	1.42925	0.750745	1.56204	1.67595	0.0896199	2.55391	1.34588	-1.20803	-0.0424117	2.16113	2.26484	0.0118495	0.156991	0.258789	0.95558	0.0196238	0.00814752	0	0	0	0	0	0
ENSTGUG00000003854	2	POMGNT2	protein_coding	+	42610500	42642844	4.9071	5.8689	4.86159	4.7385	5.07876	5.07474	4.96378	4.42046	4.85011	4.66392	4.91128	5.06403	-1.30206	-0.29073	1.01133	0.295975	0.013436	-0.582399	0.00297481	0.501156	0.0236608	0.502332	0.975888	0.172684	0	0	0	0	0	0
ENSTGUG00000023525	2		lncRNA	-	42642870	42646164	1.39416	3.53191	2.04206	-0.769572	1.62899	1.44405	0.201475	0.554602	1.04163	1.10044	-0.863619	0.711467	-4.53632	-2.86152	1.6748	1.61093	-1.35015	-2.06211	0.000533042	0.0305779	0.131769	0.257234	0.361131	0.131556	0	0	0	0	0	0
ENSTGUG00000003858	2	GASK1A	protein_coding	-	42661044	42678816	3.81251	5.61422	3.99124	2.10761	3.66016	3.13006	2.21478	2.54651	3.24382	1.91314	1.47717	2.82452	-3.35426	-1.20117	2.15309	0.104243	-1.63877	-2.04466	0.00286446	0.301912	0.0428679	0.940426	0.243311	0.11301	0	0	0	0	0	0
ENSTGUG00000026863	2	RPL14	protein_coding	-	42688478	42695571	8.37081	9.42658	8.48655	8.68234	8.99907	8.62827	8.34347	8.37757	8.34987	7.89746	8.15472	7.99319	-1.3725	-0.0616715	1.31083	-0.291364	0.343878	0.189232	0.00530278	0.89763	0.0138883	0.528704	0.514618	0.680046	0	0	0	0	0	0
ENSTGUG00000003902	2	ENTPD3	protein_coding	-	42696833	42717969	0.0569762	-0.162003	1.53403	0.407992	1.41011	1.44724	0.232969	0.708073	1.19616	0.773532	0.450326	1.59083	-0.783137	-2.51629	-1.73316	-0.151898	-2.32105	-1.62859	0.376061	0.0043647	0.0521935	0.856207	0.0153534	0.0396336	0	0	0	0	0	0
ENSTGUG00000003917	2		protein_coding	+	42744241	42754536	3.48434	3.25766	4.05272	2.90332	2.43056	3.02853	3.13896	2.99406	3.53621	3.71525	2.86657	3.67176	0.699439	-0.693597	-1.39304	0.993581	-0.930049	-1.34735	0.252006	0.238804	0.0338338	0.102929	0.139381	0.0225538	0	0	0	0	0	0
ENSTGUG00000003926	2	NOD1	protein_coding	+	42744310	42779539	4.5469	4.8262	4.40102	4.56238	5.09543	5.08373	4.48378	4.39829	4.44107	4.56854	3.8346	4.23167	-0.812338	-0.375465	0.436874	0.819421	0.294813	-0.43985	0.0993025	0.451396	0.393453	0.130786	0.591823	0.396321	0	0	0	0	0	0
ENSTGUG00000003941	2	ZNRF2	protein_coding	-	42792604	42845446	2.69988	2.70139	3.70684	5.06937	2.74382	3.41055	6.39535	6.43654	5.95823	7.33182	7.75592	6.94926	2.32404	0.651861	-1.67218	-0.465285	-0.116793	1.28497	0.00910942	0.397004	0.0676741	0.300534	0.820117	0.00719137	0	0	0	0	0	0
ENSTGUG00000018934	2		lncRNA	-	42845467	42846780	-3.27307	-4.46825	-2.35272	-2.09814	-2.83247	-4.06403	0.130709	0.802894	-0.10957	0.672715	2.16395	1.0214	1.92951	1.04555	-0.88396	-2.16342	-0.650409	2.05502	0.300735	0.567551	0.667609	0.0339433	0.577029	0.0325618	0	0	0	0	0	0
ENSTGUG00000019519	2	EAF1	protein_coding	-	42850103	42948788	5.86842	5.73678	6.24303	5.74077	5.4897	6.16058	5.88259	6.03082	5.91147	5.90632	6.10348	5.99996	0.382705	-0.794426	-1.17713	-0.345392	-0.146248	0.222869	0.190586	0.00950012	0.000630541	0.221868	0.63626	0.414559	0	0	0	0	0	0
ENSTGUG00000003964	2	SH3BP5	protein_coding	+	42948405	43043218	7.29512	7.43436	7.46622	7.04658	7.57735	7.40746	6.92598	7.1875	7.05829	6.48522	6.80887	6.88563	-0.670007	-0.531971	0.138035	-0.585166	-0.0919513	0.0524527	0.0119438	0.0503438	0.613183	0.0301254	0.749581	0.835308	0	0	0	0	0	0
ENSTGUG00000029607	2	METTL6	protein_coding	+	42948593	42964511	1.77602	2.16765	1.77256	1.31948	1.50589	1.84189	1.42877	0.928515	1.66895	1.35649	0.768852	0.917706	-0.578044	-0.518958	0.0590867	1.08789	0.270877	-0.889289	0.41679	0.476274	0.936434	0.180064	0.738103	0.256418	0	0	0	0	0	0
ENSTGUG00000029094	2	CAPN7	protein_coding	-	43041054	43072955	4.9708	4.83958	5.34225	5.03238	4.84282	5.40922	5.03467	4.82018	4.8411	5.17981	5.11509	5.08281	0.320779	-0.748297	-1.06908	0.279216	0.14543	0.0113551	0.447487	0.0738064	0.0200587	0.502006	0.741513	0.977505	0	0	0	0	0	0
ENSTGUG00000004027	2	PIK3R4	protein_coding	-	43171505	43192879	6.8114	6.78807	6.7828	7.01944	6.69157	6.92405	7.20758	7.48676	7.24466	7.80527	7.60317	7.56402	0.351208	0.123999	-0.227209	-0.0770819	-0.393511	0.281258	0.175887	0.639882	0.418329	0.754142	0.170997	0.256001	0	0	0	0	0	0
ENSTGUG00000004081	2	ATP2C1	protein_coding	+	43221685	43283842	6.66001	6.79086	6.67756	6.28378	6.57269	6.69826	6.35652	6.06739	6.40844	7.12003	6.73908	6.57536	-0.419776	-0.432046	-0.0122696	0.670074	-0.270771	-0.177336	0.277204	0.282823	0.976306	0.093721	0.534352	0.645823	0	0	0	0	0	0
ENSTGUG00000004187	2	ASTE1	protein_coding	-	43287787	43292938	3.31915	3.48575	3.04748	2.59753	2.85785	3.10236	2.73501	2.53028	3.06327	2.78022	2.53977	2.62601	-0.426919	-0.233162	0.193757	0.445172	-0.21927	-0.619233	0.424852	0.671462	0.730703	0.448371	0.717325	0.269594	0	0	0	0	0	0
ENSTGUG00000004189	2	NEK11	protein_coding	+	43293717	43375434	4.49376	4.85894	4.26238	4.04216	4.25213	4.02434	4.00493	3.69004	3.61649	4.56496	3.52309	3.68639	-0.575148	0.249198	0.824346	1.35676	0.706974	-0.0897562	0.247095	0.638234	0.134592	0.0209392	0.232191	0.871361	0	0	0	0	0	0
ENSTGUG00000004204	2	MRPL3	protein_coding	-	43425931	43455451	6.2044	6.65324	6.2278	6.23389	6.38687	6.77903	6.54216	6.74816	6.50895	6.68669	6.48239	6.50738	-0.601824	-0.56854	0.0332844	-0.00170517	0.0679833	0.214223	0.113017	0.148377	0.933367	0.996269	0.868123	0.55388	0	0	0	0	0	0
ENSTGUG00000004219	2	CPNE4	protein_coding	-	43457346	43685318	4.267	4.62251	4.29533	3.65483	3.61018	4.78375	3.41632	4.28564	3.85225	3.20569	3.1752	3.43607	-0.310864	-1.15725	-0.846389	-0.838838	-0.455665	0.172535	0.556823	0.033355	0.122324	0.165811	0.478828	0.753891	0	0	0	0	0	0
ENSTGUG00000023807	2		lncRNA	+	43685436	43713123	0.387534	-0.320733	-0.833533	-0.140181	-1.01414	-0.854775	0.639526	-1.9263	0.192269	-0.671485	-1.21287	1.08325	1.58223	1.93566	0.353434	3.10721	0.00352941	-4.41469	0.370572	0.302695	0.860688	0.12257	0.998231	0.0227503	0	0	0	0	0	0
ENSTGUG00000028156	2		lncRNA	-	43695394	43722351	-1.20449	-1.77063	0.505072	-0.720249	-0.879514	0.282391	-0.240027	0.659941	0.874924	0.386833	0.429028	1.08178	0.725399	-2.71221	-3.4376	-0.942163	-2.43675	-0.86773	0.547579	0.0153895	0.00671648	0.327364	0.0299215	0.316254	0	0	0	0	0	0
ENSTGUG00000022004	2		protein_coding	+	43728962	43746585	1.18361	0.245994	1.48609	-0.295463	-0.522748	0.498318	-0.20844	-0.815815	-0.0206098	0.136298	-0.22258	0.204009	1.1649	-1.09627	-2.26117	0.966252	-0.60028	-1.22179	0.28486	0.281007	0.0475756	0.413474	0.621951	0.280102	0	0	0	0	0	0
ENSTGUG00000026139	2		lncRNA	-	43778882	43788502	-2.99078	-1.57715	-1.43524	-1.36932	-2.21797	-1.65096	-1.03016	-0.181503	-0.727323	-0.262646	-0.532679	0.0470449	-0.564979	-1.27389	-0.708912	-0.578624	-1.38004	-0.033904	0.612073	0.26179	0.536534	0.517325	0.182063	0.967574	0	0	0	0	0	0
ENSTGUG00000004305	2	DNAJC13	protein_coding	+	43789055	43845907	7.73627	7.14882	7.33094	7.05641	6.88051	6.99757	7.0072	7.02466	7.1047	7.38307	7.2154	7.23891	0.763345	0.46417	-0.299176	0.15021	-0.329199	-0.103544	0.040691	0.219895	0.449364	0.676112	0.421964	0.771267	0	0	0	0	0	0
ENSTGUG00000004398	2	ACAD11	protein_coding	-	43846857	43874787	4.79085	5.08837	5.21062	4.49611	4.79953	4.73578	4.36932	4.94824	4.8638	4.75841	4.67992	4.7216	-0.600946	-0.659445	-0.058499	-0.500431	-0.846753	0.0427624	0.107325	0.0844756	0.877253	0.18719	0.0508018	0.902983	0	0	0	0	0	0
ENSTGUG00000024471	2	ACKR4	protein_coding	+	43856564	43862583	1.00242	0.896634	2.14656	0.561224	0.70791	1.67316	0.79082	2.08071	1.55734	1.6722	2.26102	1.69101	-0.0408997	-2.25608	-2.21518	-1.87871	-1.66672	1.09337	0.973098	0.052489	0.0704541	0.08159	0.195163	0.261357	0	0	0	0	0	0
ENSTGUG00000004432	2	UBA5	protein_coding	+	43874889	43884107	5.18491	5.33735	5.19061	4.88228	5.08641	5.24189	4.74066	4.69288	4.73873	4.88321	4.9596	4.57976	-0.356574	-0.365316	-0.00874158	-0.0286167	0.162828	0.333991	0.205972	0.204139	0.976146	0.92334	0.614971	0.253406	0	0	0	0	0	0
ENSTGUG00000026017	2		pseudogene	-	43886307	43909309	5.53536	5.62972	5.38963	4.97319	5.34417	4.8144	4.72407	5.35828	5.25171	4.41384	4.57783	5.20473	-0.465335	0.30452	0.769856	-0.798198	-1.0083	-0.520338	0.196814	0.425447	0.0568476	0.0530954	0.023327	0.160638	0	0	0	0	0	0
ENSTGUG00000004466	2	TMEM108	protein_coding	+	43988167	44150625	3.99959	3.85241	3.9595	2.61907	4.45484	3.17614	2.79523	1.77825	2.74171	2.11238	2.21435	2.32715	-1.68858	-0.516968	1.17161	0.915005	0.521598	-1.07626	0.0640054	0.591049	0.223353	0.443043	0.649318	0.347378	0	0	0	0	0	0
ENSTGUG00000024740	2	CDV3	protein_coding	+	44182258	44191097	7.28902	7.35242	7.44021	7.30561	7.13764	7.41719	7.42353	7.5282	7.48945	7.74751	7.5437	7.65011	0.10457	-0.262759	-0.367329	0.099142	-0.292492	-0.0676542	0.752311	0.449281	0.315894	0.762718	0.437056	0.835597	0	0	0	0	0	0
ENSTGUG00000028358	2		lncRNA	-	44194668	44198279	-0.751432	-1.79274	-0.577368	-0.672027	-1.64305	-0.11149	-0.288901	0.770414	-0.136825	-1.31746	-0.226348	-1.71557	2.01234	-0.734601	-2.74694	-2.15043	1.27459	2.39646	0.201656	0.596651	0.0961941	0.111746	0.399858	0.0705467	0	0	0	0	0	0
ENSTGUG00000004502	2	TOPBP1	protein_coding	-	44200267	44223442	6.20665	6.37384	6.12584	6.67988	6.36098	6.64727	6.82201	7.04618	6.65749	6.76316	6.89888	6.83153	0.151706	0.113423	-0.0382836	-0.359881	0.155013	0.45604	0.569169	0.68069	0.894842	0.168121	0.593299	0.0810013	0	0	0	0	0	0
ENSTGUG00000026299	2		protein_coding	-	44225044	44232299	1.98686	1.79158	2.47206	1.39284	3.05662	1.19889	0.755355	0.554503	1.22312	0.800294	0.751876	0.881987	-1.46851	-0.291258	1.17725	0.249269	-0.594394	-0.798724	0.170586	0.79408	0.300935	0.849133	0.665554	0.520977	0	0	0	0	0	0
ENSTGUG00000020581	2		protein_coding	-	44238623	44245631	3.76529	3.82089	3.2915	2.54123	4.66464	3.11882	2.17143	1.95892	2.85492	1.47573	1.96239	2.27078	-2.17901	-0.103794	2.07521	-0.274146	-0.782832	-1.20439	0.0261246	0.919599	0.0454469	0.83137	0.542168	0.310001	0	0	0	0	0	0
ENSTGUG00000004520	2	FYCO1	protein_coding	+	44295582	44341640	5.02882	4.97927	4.97484	4.68602	4.72171	5.18542	5.26534	5.74527	5.38568	6.26711	5.8414	5.84599	0.0138619	-0.445416	-0.459278	-0.0542248	-0.701002	0.354992	0.980168	0.424212	0.43389	0.909712	0.210241	0.449516	0	0	0	0	0	0
ENSTGUG00000004525	2	CCR9	protein_coding	-	44344528	44346843	-0.0583832	-0.0345592	1.13712	1.02434	0.4915	1.87005	2.92175	3.45694	2.74643	2.29857	3.55786	3.18388	0.509021	-2.04121	-2.55023	-1.79447	-0.0867918	1.0845	0.651343	0.0537851	0.0283267	0.0150785	0.907895	0.096812	0	0	0	0	0	0
ENSTGUG00000004528	2	GLB1	protein_coding	+	44352697	44393377	5.881	5.8702	5.91697	5.78788	5.4375	5.69434	6.2477	6.42785	6.20043	6.96931	6.99063	6.66901	0.361187	0.0575796	-0.303608	-0.201461	-0.374029	0.549042	0.322039	0.876024	0.439763	0.540895	0.32428	0.100081	0	0	0	0	0	0
ENSTGUG00000029066	2	TMPPE	protein_coding	+	44352790	44360164	1.63247	1.06804	1.51554	0.731014	1.55736	1.31495	1.31117	1.17205	1.30742	1.17784	1.27033	1.42501	-0.261913	-0.467009	-0.205096	0.0466199	-0.110094	-0.290048	0.62788	0.391358	0.717212	0.930883	0.845617	0.570566	0	0	0	0	0	0
ENSTGUG00000018201	2	CCR4	protein_coding	-	44406378	44409847	1.26719	1.04842	2.02367	0.896419	1.57748	0.669564	-0.504148	0.388923	1.43333	0.107932	-0.131507	0.753594	-0.462297	-0.529634	-0.0673368	-0.653632	-3.19522	-1.92951	0.65891	0.619579	0.951508	0.611235	0.0293856	0.100297	0	0	0	0	0	0
ENSTGUG00000018365	2	CX3CR1	protein_coding	-	44421419	44422480	2.06231	2.31823	2.74866	1.20397	1.88222	1.55097	1.34082	2.35329	2.41232	1.5646	1.02601	2.4096	-0.934179	-1.03335	-0.0991684	-0.473879	-2.14028	-1.44262	0.203746	0.172118	0.894566	0.536614	0.0136783	0.0438785	0	0	0	0	0	0
ENSTGUG00000004574	2		protein_coding	-	44441449	44448561	0.0827065	-0.739058	1.83178	0.311279	0.881559	0.929121	0.717618	2.20936	2.12222	1.82924	0.822129	2.62536	0.251485	-2.36692	-2.6184	-0.484628	-3.31235	-1.7161	0.797936	0.0115332	0.0116285	0.530703	0.000732079	0.0177368	0	0	0	0	0	0
ENSTGUG00000004577	2	SLC25A38	protein_coding	+	44447181	44456836	4.73971	4.60795	5.00914	4.70548	4.34601	4.62198	5.09873	4.98039	5.09564	5.1476	5.07788	5.49846	0.491229	-0.185929	-0.677158	0.188069	-0.396634	-0.535832	0.297786	0.687104	0.178147	0.660499	0.383343	0.197134	0	0	0	0	0	0
ENSTGUG00000004584	2	RPSA	protein_coding	+	44461100	44469299	9.5364	10.0744	9.7094	9.90702	9.77833	10.0056	9.89034	10.0927	9.86957	9.95465	10.088	9.61417	-0.409358	-0.271561	0.137797	-0.335718	0.296925	0.696953	0.199984	0.414765	0.691373	0.290173	0.414802	0.0339319	0	0	0	0	0	0
ENSTGUG00000017751	2	SNORA62	snoRNA	+	44463225	44463382	0.551433	-0.656366	-0.613488	0.471378	-1.56183	-0.522549	-1.19455	-1.10275	-0.872619	-0.354633	-1.74436	-0.953216	3.24101	2.15885	-1.08216	1.29792	-0.563271	-1.02127	0.00103173	0.0185602	0.287777	0.195851	0.595948	0.291149	0	0	0	0	0	0
ENSTGUG00000017692	2	SNORA62	snoRNA	+	44464288	44464446	-1.23803	-1.44472	-0.645624	-0.573681	-0.460422	-0.383839	-1.01717	-1.17562	-0.566444	-0.382825	-0.88624	-1.0904	0.0934393	-0.782245	-0.875684	0.66186	-0.377502	-0.405017	0.918553	0.380853	0.363151	0.462109	0.699389	0.641631	0	0	0	0	0	0
ENSTGUG00000004660	2	MYRIP	protein_coding	+	44467336	44825182	3.62053	3.41134	2.81396	3.23967	3.01579	3.02805	2.78728	2.71473	2.62706	2.68456	2.9041	2.62266	0.433079	1.0182	0.585117	-0.14699	0.324856	0.369123	0.423541	0.0816633	0.335008	0.806817	0.615104	0.524327	0	0	0	0	0	0
ENSTGUG00000021668	2		protein_coding	-	44826508	44828822	0.46945	-0.282877	0.875971	1.87313	-0.293191	0.452964	1.98307	0.500736	1.11455	1.39482	0.355425	1.64554	2.91864	1.01364	-1.905	2.52173	1.20604	-1.90393	0.0378442	0.429462	0.205363	0.0445799	0.281688	0.114338	0	0	0	0	0	0
ENSTGUG00000023395	2	EIF1B	protein_coding	+	44839040	44848161	7.32806	7.1081	8.00427	7.26666	7.43915	7.82126	7.8507	8.20526	8.17026	8.59331	8.57884	8.42747	0.0474707	-1.23081	-1.27828	-0.340089	-0.896327	0.186363	0.914919	0.0119802	0.0130516	0.430476	0.0787624	0.662562	0	0	0	0	0	0
ENSTGUG00000025293	2		lncRNA	-	44858637	44867236	0.479674	-0.968249	0.860808	1.26712	-0.784337	0.591052	0.634791	1.52169	0.575874	1.11541	1.20488	1.20582	3.49938	0.294933	-3.20445	-0.97637	-0.512111	0.944875	0.0244607	0.818672	0.0502581	0.414407	0.711185	0.403065	0	0	0	0	0	0
ENSTGUG00000027060	2		lncRNA	-	44967416	44970056	-0.561146	-0.674362	-1.08714	0.405791	-0.404536	-0.618823	0.377826	-0.730498	-0.150524	-0.51711	-0.074811	-0.330161	0.923542	1.5506	0.627062	0.666026	1.23634	-0.324624	0.290496	0.0966346	0.525097	0.442291	0.15509	0.697518	0	0	0	0	0	0
ENSTGUG00000004685	2	TRAK1	protein_coding	-	44990941	45126044	5.86296	6.08677	5.64165	5.60894	5.72592	5.79963	5.47827	5.14584	5.50024	5.52912	5.34731	5.45975	-0.340791	0.0306182	0.371409	0.514238	-0.00344486	-0.466834	0.228629	0.916414	0.225427	0.100858	0.991433	0.124838	0	0	0	0	0	0
ENSTGUG00000004756	2	ULK4	protein_coding	+	45125138	45333176	4.82095	4.52897	5.53035	6.27555	4.37237	4.99695	6.34598	6.73198	6.30213	7.44528	7.20783	6.92542	2.19516	0.569201	-1.62596	-0.148553	-0.535585	0.712265	0.010202	0.449125	0.067508	0.805716	0.446451	0.24076	0	0	0	0	0	0
ENSTGUG00000004786	2	CTNNB1	protein_coding	-	45334639	45356461	9.00772	8.98342	8.91465	8.75903	8.9666	9.08054	8.64461	8.63068	8.67714	8.40285	8.30639	8.42791	-0.183276	-0.228437	-0.0451613	0.110389	0.184168	-0.167982	0.364028	0.283404	0.837842	0.586104	0.428058	0.407368	0	0	0	0	0	0
ENSTGUG00000028446	2	KIAA1143	protein_coding	-	45566320	45598321	6.29997	6.57803	6.31751	6.35005	6.4014	6.31854	6.04816	6.044	6.08156	5.91726	5.78493	5.904	-0.3294	0.0139781	0.343378	0.136482	0.110773	-0.156617	0.174847	0.955332	0.194128	0.591154	0.687904	0.529295	0	0	0	0	0	0
ENSTGUG00000004823	2	KIF15	protein_coding	+	45598121	45632155	6.30563	6.30813	6.01945	6.48016	6.33902	6.45476	6.51033	6.49827	6.14712	6.18571	6.39978	6.30666	0.13863	0.311581	0.172951	-0.202009	0.566878	0.444274	0.732391	0.462013	0.696925	0.619076	0.214259	0.271953	0	0	0	0	0	0
ENSTGUG00000021542	2		lncRNA	+	45634249	45643365	5.95504	5.56214	5.55353	5.58858	5.82915	6.16938	5.22356	5.13396	5.2431	5.10499	5.21821	5.0714	0.152335	-0.179285	-0.33162	-0.0236141	0.132621	0.0376612	0.766674	0.728398	0.547766	0.966594	0.825313	0.944978	0	0	0	0	0	0
ENSTGUG00000004894	2	TGM4	protein_coding	+	45647691	45664692	2.77413	3.00068	3.47859	3.77225	3.46777	2.59806	3.55928	3.91427	3.74071	3.30941	3.43941	3.50657	0.0779288	0.469727	0.391798	-0.484992	-0.128725	0.106396	0.926084	0.58786	0.668914	0.536474	0.874954	0.884642	0	0	0	0	0	0
ENSTGUG00000004952	2	ZDHHC3	protein_coding	-	45669017	45703402	5.70001	6.13136	5.52081	5.24265	5.68968	5.45503	5.06398	5.09424	5.17449	4.72828	5.03743	4.8325	-0.878391	-0.0331818	0.845209	-0.339408	0.120965	0.124677	0.00194589	0.903126	0.00487883	0.252967	0.696426	0.656544	0	0	0	0	0	0
ENSTGUG00000026879	2	EXOSC7	protein_coding	+	45703425	45740800	5.30578	5.5765	5.27482	5.5161	5.61703	5.58649	5.22313	5.34703	5.38297	4.78552	5.09983	4.95375	-0.371653	-0.0394334	0.33222	-0.438203	0.109536	0.110125	0.151059	0.880539	0.229313	0.117221	0.704696	0.672534	0	0	0	0	0	0
ENSTGUG00000022367	2	CLEC3B	protein_coding	+	45732718	45742639	1.37672	1.04994	3.19108	2.97852	2.34039	3.72745	2.29341	3.59777	3.11103	2.61658	3.17469	2.31231	0.964917	-2.5633	-3.52821	-1.86248	-0.836531	1.34912	0.545611	0.0607661	0.0276847	0.157772	0.585897	0.270217	0	0	0	0	0	0
ENSTGUG00000004994	2	CDCP1	protein_coding	-	45750151	45784054	3.62019	2.44305	3.68314	1.68001	2.0365	2.54549	2.33201	2.96727	3.10368	1.61615	2.23839	3.01981	0.820639	-0.928431	-1.74907	-1.25749	-1.45945	-0.917827	0.348986	0.261288	0.0555527	0.164524	0.117281	0.243607	0	0	0	0	0	0
ENSTGUG00000020675	2		lncRNA	-	45820003	45823183	2.67382	1.69861	4.30293	3.41846	3.67596	3.67383	3.13717	3.3708	3.62716	3.36623	3.30696	3.89696	0.717702	-1.88448	-2.60219	-0.174363	-1.24979	-0.846363	0.369406	0.00948168	0.0024059	0.802111	0.100618	0.192045	0	0	0	0	0	0
ENSTGUG00000021184	2	TMEM158	protein_coding	-	45823317	45824995	-0.409468	-2.28636	1.17331	-0.499889	0.844612	0.313288	-0.308471	0.27925	0.612459	-0.554825	0.0552485	0.810244	0.532395	-2.39596	-2.92835	-1.19779	-2.03964	-1.0882	0.618557	0.0135899	0.00945391	0.206172	0.0472242	0.194602	0	0	0	0	0	0
ENSTGUG00000005000	2	LARS2	protein_coding	+	45874701	45960206	5.73965	6.01816	5.96224	5.97142	6.10778	6.16797	5.67069	5.7775	5.75758	5.62247	5.41506	5.56887	-0.414871	-0.41914	-0.00426933	0.100598	0.0149126	-0.1339	0.125073	0.131567	0.987943	0.718463	0.960445	0.622462	0	0	0	0	0	0
ENSTGUG00000027755	2	LIMD1	protein_coding	+	45968207	46000908	7.19926	7.19148	7.2325	7.02715	7.13913	6.98609	6.36046	6.28372	6.83018	6.30084	6.01272	6.22741	-0.104197	0.00781518	0.112012	0.364859	-0.336672	-0.761146	0.76108	0.982614	0.765875	0.330166	0.408703	0.0449756	0	0	0	0	0	0
ENSTGUG00000005060	2	SACM1L	protein_coding	+	46001899	46031067	6.81356	6.82438	6.81567	6.77079	6.68	6.85225	6.7434	6.73231	6.82199	6.85379	6.87223	6.91596	0.0799679	-0.083572	-0.16354	-0.00734933	-0.251152	-0.133408	0.759515	0.758383	0.567465	0.977603	0.396956	0.606722	0	0	0	0	0	0
ENSTGUG00000005095	2	SNRPD1	protein_coding	+	46031818	46039555	6.93984	7.32347	6.82994	6.99814	7.07075	7.03327	6.85734	6.77387	6.81845	6.68707	6.6937	6.59791	-0.456239	0.0747737	0.531013	0.0768383	0.298323	0.0512125	0.0618659	0.763411	0.0487083	0.751331	0.276314	0.830868	0	0	0	0	0	0
ENSTGUG00000005106	2	SLC6A20	protein_coding	-	46037949	46067995	-1.58601	-1.84157	-0.990435	-0.18445	-1.56847	-0.522549	1.15409	1.56329	0.434298	1.16425	1.58863	1.01837	1.63958	-0.257472	-1.89705	-0.833592	0.855505	1.69926	0.181553	0.821273	0.143303	0.283282	0.330337	0.0320644	0	0	0	0	0	0
ENSTGUG00000005162	2	KBTBD2	protein_coding	-	46037949	46134772	6.46112	6.56148	6.73719	6.90902	6.41584	6.68396	7.24426	7.32972	7.03537	8.0968	8.12024	7.55078	0.392817	-0.0510081	-0.443825	-0.108901	-0.0976374	0.863805	0.195924	0.868493	0.180489	0.699336	0.763569	0.00470486	0	0	0	0	0	0
ENSTGUG00000005196	2	AVL9	protein_coding	+	46074375	46115649	5.33212	5.36322	4.74683	5.11335	4.8318	5.52329	5.25414	4.16519	4.78209	5.42761	4.99324	5.08608	0.250452	0.175351	-0.0751011	1.52331	0.640098	-0.709742	0.648491	0.75506	0.899174	0.0159101	0.285506	0.234385	0	0	0	0	0	0
ENSTGUG00000005230	2		protein_coding	+	46134938	46153235	6.16736	6.67092	5.88787	5.98248	6.5739	6.12637	5.48452	5.77459	5.69014	5.52185	5.71625	5.29588	-1.09498	0.135603	1.23059	-0.484463	-0.0169678	0.504821	0.0293505	0.790928	0.0258316	0.364511	0.976983	0.331697	0	0	0	0	0	0
ENSTGUG00000019846	2		protein_coding	-	46147609	46155726	5.49711	6.12161	5.51553	5.66816	6.03934	5.58002	5.33393	5.42333	5.28214	5.16073	5.08136	4.98809	-0.995681	0.0697201	1.0654	-0.0100143	0.397632	0.234447	0.00845327	0.852953	0.00953089	0.979422	0.344141	0.536262	0	0	0	0	0	0
ENSTGUG00000005249	2	FKBP9	protein_coding	+	46172107	46190342	9.27432	9.15348	9.09825	9.2212	9.07806	9.08712	9.21598	8.8152	9.04623	8.95415	8.49973	8.85213	0.263987	0.310154	0.0461669	0.855196	0.533604	-0.583427	0.33388	0.281689	0.877224	0.00403926	0.0957261	0.040061	0	0	0	0	0	0
ENSTGUG00000005280	2	NT5C3A	protein_coding	-	46195321	46221685	5.63192	5.71194	6.07356	5.90139	5.33793	6.07553	6.64302	6.77389	6.68877	7.2644	7.22058	7.26083	0.483437	-0.615777	-1.09921	-0.0870541	-0.663557	0.0448748	0.326356	0.209611	0.0412923	0.837671	0.1787	0.914911	0	0	0	0	0	0
ENSTGUG00000005294	2	BBS9	protein_coding	+	46221977	46504239	5.0171	4.84526	5.19475	5.26458	4.47181	5.39385	5.60081	5.52372	5.54289	6.13372	6.05273	5.88274	0.96461	-0.306918	-1.27153	0.158084	-0.224007	0.15082	0.0480577	0.495451	0.0151426	0.694849	0.617076	0.702829	0	0	0	0	0	0
ENSTGUG00000005316	2	BMPER	protein_coding	+	46516982	46665516	2.99537	4.38984	2.98345	3.55762	3.09225	3.81937	3.78939	3.4167	3.58904	3.65928	3.65108	3.64851	-0.929099	-0.249831	0.679268	0.380899	0.341231	-0.169778	0.0555931	0.615487	0.17645	0.418126	0.479608	0.70595	0	0	0	0	0	0
ENSTGUG00000005340	2	NPSR1	protein_coding	+	46700227	46806628	-0.521987	-3.18084	-0.702356	-0.82253	-1.55486	-1.14627	-0.64067	0.105931	0.341914	-1.74652	-0.688806	0.472262	3.39119	0.50411	-2.88708	-1.80431	-2.09552	-1.39705	0.00718342	0.627259	0.0286825	0.0791045	0.0460701	0.110394	0	0	0	0	0	0
ENSTGUG00000005349	2		protein_coding	-	46832257	46876807	5.41924	5.29018	5.52776	5.30012	5.02212	5.52424	5.26584	5.22402	5.43785	5.80588	5.14154	5.51202	0.407065	-0.332629	-0.739694	0.706159	-0.418192	-0.58431	0.563876	0.632334	0.324108	0.31862	0.580661	0.395138	0	0	0	0	0	0
ENSTGUG00000026986	2	TBX20	protein_coding	-	46896897	46935935	1.13365	0.790198	-1.19042	0.390906	-1.60741	-0.226611	-0.715845	0.253662	0.0283941	-1.90824	0.154758	0.845828	2.34178	2.94159	0.599818	-3.0325	-2.30591	-0.465802	0.0811728	0.0439059	0.700393	0.0476761	0.143872	0.706191	0	0	0	0	0	0
ENSTGUG00000005472	2	EEPD1	protein_coding	+	47327209	47387144	3.9267	3.074	4.01134	4.18793	4.53007	3.79519	3.24221	3.17961	4.00583	3.67424	3.87848	3.7812	0.510561	0.308092	-0.202469	-0.141648	-1.30261	-0.728928	0.501748	0.677672	0.805411	0.859593	0.13742	0.331068	0	0	0	0	0	0
ENSTGUG00000024911	2		lncRNA	+	47388445	47389952	-0.271695	-1.79566	-0.414655	-0.127373	-0.335382	-1.7393	-1.90353	-2.46485	-0.720387	-0.702578	-1.09513	-1.0655	1.73197	1.75488	0.0229115	0.95387	-2.02117	-1.77409	0.091958	0.0922076	0.984	0.402198	0.10631	0.107357	0	0	0	0	0	0
ENSTGUG00000005483	2	KIAA0895	protein_coding	-	47394201	47424623	6.88162	6.86851	6.80325	6.66336	7.08219	7.02951	6.68661	7.02296	6.91719	6.75889	6.58086	6.76626	-0.405722	-0.287789	0.117933	-0.15832	-0.310222	-0.0796217	0.124195	0.289215	0.674689	0.544218	0.294275	0.756412	0	0	0	0	0	0
ENSTGUG00000005487	2	ANLN	protein_coding	+	47431777	47461131	5.45314	5.47581	5.95953	6.34237	5.47447	6.06181	7.39145	7.88204	7.23778	8.29526	8.36255	7.84603	0.845222	-0.225839	-1.07106	-0.557882	-0.300902	1.16078	0.21214	0.731625	0.140221	0.318621	0.639625	0.0437772	0	0	0	0	0	0
ENSTGUG00000005506	2	AOAH	protein_coding	-	47458344	47534598	3.59609	3.56849	3.07723	2.11063	3.43848	2.70101	1.368	1.03812	2.36551	2.11691	1.76066	2.1113	-1.30024	-0.0715213	1.22872	0.686132	-1.7408	-1.67803	0.109415	0.933573	0.156749	0.521531	0.128592	0.10111	0	0	0	0	0	0
ENSTGUG00000005533	2	ELMO1	protein_coding	-	47556409	47858368	5.36873	5.44059	5.60176	5.08754	5.86553	5.58863	4.92875	5.23237	5.04222	4.92043	5.08958	5.15435	-0.849849	-0.73413	0.115718	-0.472761	-0.339059	0.125375	0.0032406	0.0107239	0.675043	0.102612	0.274	0.640231	0	0	0	0	0	0
ENSTGUG00000005605	2	GPR141	protein_coding	+	47926678	47938182	-2.39133	-0.76024	-2.39537	-1.2914	-2.77231	-1.88947	0.261327	0.98489	0.589801	1.66004	1.5424	0.554249	-0.150176	0.60211	0.752286	-0.60592	-0.621396	1.38324	0.931776	0.750015	0.697313	0.591921	0.651681	0.214355	0	0	0	0	0	0
ENSTGUG00000021642	2		protein_coding	+	47954518	47956961	1.09872	-0.239154	0.379116	-0.0954124	-0.132907	-0.338745	-0.480398	-1.40731	-0.0255384	-1.43672	-1.50075	-1.04993	1.37537	0.962942	-0.412432	0.990946	0.114672	-1.8326	0.165752	0.327109	0.701345	0.417104	0.921258	0.119811	0	0	0	0	0	0
ENSTGUG00000005610	2	NME8	protein_coding	+	47961612	48003406	0.834375	0.432703	3.89038	4.98598	-0.51808	3.3712	6.37232	7.00172	6.14364	7.54109	7.62798	6.82541	5.90574	-1.44123	-7.34696	-0.716284	-0.224404	1.66065	0.00957971	0.336295	0.00145975	0.352702	0.802598	0.0369497	0	0	0	0	0	0
ENSTGUG00000028454	2	SFRP4	protein_coding	-	48003003	48014705	1.28657	1.20262	2.3633	1.39654	1.8423	1.97926	1.16818	2.09371	1.39662	1.09689	1.01345	1.74833	-0.361803	-1.65944	-1.29764	-0.842095	-0.808587	-0.0377866	0.483723	0.00218288	0.0180632	0.11185	0.157847	0.93685	0	0	0	0	0	0
ENSTGUG00000025037	2	EPDR1	protein_coding	+	48016368	48045085	6.17659	6.45627	6.77893	6.20904	6.12963	7.00538	6.44849	7.1248	6.72844	6.26004	6.3443	6.56062	-0.200266	-1.39867	-1.19841	-0.760574	-0.392087	0.180044	0.658249	0.00505518	0.0183101	0.0957482	0.431918	0.678128	0	0	0	0	0	0
ENSTGUG00000005634	2	STARD3NL	protein_coding	+	48108592	48134897	4.71028	5.23367	4.58652	4.87409	4.73988	4.77423	4.44441	4.29505	4.41683	4.51466	4.15873	4.28377	-0.389186	0.22361	0.612796	0.505288	0.188222	-0.246822	0.36234	0.617847	0.191318	0.296256	0.707705	0.594629	0	0	0	0	0	0
ENSTGUG00000005654	2	MLH1	protein_coding	-	48134900	48153064	6.66343	6.99867	6.82916	7.00885	6.66459	6.81295	6.93108	7.20658	6.85026	7.18311	7.13259	6.9217	0.00902075	0.0301804	0.0211596	-0.22498	0.0902049	0.56721	0.977874	0.929283	0.952623	0.485969	0.805631	0.0847521	0	0	0	0	0	0
ENSTGUG00000020973	2		protein_coding	+	48154882	48155672	-1.6924	-3.24869	-0.227856	-1.00684	-2.36091	-0.504135	-0.938765	0.26614	0.221931	0.26262	-0.129958	0.586771	2.91037	-1.96724	-4.87761	-0.812326	-2.68623	-0.672521	0.064729	0.126227	0.00337575	0.467211	0.0463016	0.505509	0	0	0	0	0	0
ENSTGUG00000005694	2	TRANK1	protein_coding	+	48174248	48225471	6.80347	6.81233	6.39673	5.81982	6.54092	6.39608	5.56028	5.63698	5.89231	5.58053	5.39943	5.46694	-0.729959	-0.169519	0.56044	0.104395	-0.238686	-0.322832	0.0333025	0.623229	0.121944	0.77839	0.551654	0.373115	0	0	0	0	0	0
ENSTGUG00000027434	2	DCLK3	protein_coding	+	48250936	48283175	3.46318	3.07525	3.58341	3.24895	3.30416	3.75603	3.40619	3.20095	3.40549	3.70113	3.58253	3.73735	0.332711	-0.627312	-0.960024	0.323847	-0.330449	-0.359359	0.684491	0.426669	0.258108	0.682626	0.692275	0.632145	0	0	0	0	0	0
ENSTGUG00000001694	2	STAC	protein_coding	-	48337400	48411075	3.495	3.32221	3.56336	3.00332	4.04451	4.29347	2.66844	3.68447	3.58712	2.681	3.173	3.33659	-0.868401	-1.3585	-0.4901	-1.50803	-1.58683	-0.0662424	0.136753	0.0209089	0.392908	0.0186785	0.0247832	0.901944	0	0	0	0	0	0
ENSTGUG00000001697	2	ARPP21	protein_coding	-	48605502	48976512	4.48547	5.4657	4.77223	4.29412	5.14371	4.59587	3.86192	4.46302	4.3171	4.15964	4.36386	4.35548	-1.82983	-0.588525	1.24131	-0.805332	-0.948746	0.154304	0.0130982	0.435243	0.0991255	0.312655	0.28595	0.83304	0	0	0	0	0	0
ENSTGUG00000021222	2		lncRNA	+	49140931	49167320	-0.917206	-3.18084	1.45187	0.68158	0.463393	1.71987	0.465834	1.6441	1.58475	1.43249	2.49014	1.53575	2.48182	-3.40737	-5.88919	-2.23592	-2.18884	1.01373	0.176832	0.0155321	0.00201679	0.0573573	0.118995	0.330153	0	0	0	0	0	0
ENSTGUG00000001714	2		protein_coding	-	49289172	49320897	7.86614	7.95807	7.80946	7.42807	7.81534	7.82879	7.36247	7.40267	7.42339	7.15056	7.19464	7.22093	-0.4792	-0.344047	0.135153	-0.0842743	0.0806278	-0.0470084	0.00809382	0.0601461	0.465788	0.624751	0.678612	0.78267	0	0	0	0	0	0
ENSTGUG00000001731	2	CLASP2	protein_coding	+	49356330	49489185	7.15291	6.57003	6.75402	6.91771	6.82002	6.99317	6.68901	6.25533	6.59237	7.10283	6.70814	6.76433	0.680564	0.323427	-0.357137	0.828377	0.0213064	-0.393243	0.103235	0.44287	0.425808	0.0544828	0.963063	0.343734	0	0	0	0	0	0
ENSTGUG00000001752	2	UBP1	protein_coding	+	49486304	49538146	7.71404	7.74772	7.5584	7.0324	7.45258	7.44013	6.82546	6.9207	7.07962	6.70739	6.65109	6.65008	-0.453857	-0.2521	0.201758	-0.0389372	-0.0787735	-0.157909	0.116833	0.3984	0.515713	0.894895	0.811329	0.588285	0	0	0	0	0	0
ENSTGUG00000001755	2	FBXL2	protein_coding	-	49538078	49590085	5.00446	5.47555	5.53833	4.65951	5.00791	5.33904	4.53939	4.64718	4.91511	4.60346	4.44854	5.02293	-0.819484	-1.21339	-0.393903	0.0471389	-0.859255	-0.842324	0.0286586	0.0022159	0.283622	0.905402	0.0469763	0.0308186	0	0	0	0	0	0
ENSTGUG00000001769	2	PDIA4	protein_coding	+	49707248	49720133	8.31617	8.61491	8.21441	7.89734	8.05899	8.02455	7.32624	7.13484	7.54409	6.74544	6.36696	6.65963	-0.460395	-0.0254505	0.434944	0.56988	0.448769	-0.701917	0.343023	0.959964	0.414909	0.274036	0.431198	0.176389	0	0	0	0	0	0
ENSTGUG00000028445	2	Y_RNA	Y_RNA	-	49727837	49727948	-0.486896	0.266345	-0.451245	-0.0433737	0.143947	-0.140174	-0.374788	-0.012549	-0.220016	-1.27982	-0.716086	-0.873681	-0.940561	0.0611503	1.00171	-0.925974	0.34412	0.365061	0.266874	0.945992	0.279138	0.316976	0.722553	0.671781	0	0	0	0	0	0
ENSTGUG00000001770	2	EZH2	protein_coding	+	49765764	49817631	3.90184	4.30023	4.5183	4.30665	4.31991	4.24155	4.75184	4.83551	4.42469	4.69759	4.71342	4.61671	-0.411656	-0.551371	-0.139715	-0.0994975	0.462281	0.507525	0.318238	0.188954	0.742536	0.787019	0.249625	0.162656	0	0	0	0	0	0
ENSTGUG00000001790	2	CUL1	protein_coding	-	49818605	49871481	6.69109	6.82322	6.73184	6.78433	6.64913	6.87174	6.79303	6.7354	6.75569	6.95753	6.89468	6.90193	0.00306683	-0.128167	-0.131234	0.120479	-0.0715456	-0.0275342	0.989665	0.603852	0.61236	0.611258	0.788129	0.906345	0	0	0	0	0	0
ENSTGUG00000028720	2		lncRNA	+	49883309	49891773	0.388614	0.330521	-0.094922	1.38728	-0.455789	0.645123	1.46749	0.857919	1.14163	1.48083	1.81631	0.51548	1.90116	1.22569	-0.675469	0.274085	1.27787	1.01712	0.0568914	0.207618	0.528987	0.738473	0.158932	0.225214	0	0	0	0	0	0
ENSTGUG00000025304	2		lncRNA	-	49907142	49908145	-0.617647	-0.699062	-0.449121	-0.41908	-1.08336	-0.881131	-1.78668	-0.940438	-0.735776	-1.68084	-1.0413	-0.995487	0.7457	0.293526	-0.452174	-1.48578	-1.84209	-0.250471	0.48068	0.78139	0.691897	0.209501	0.161746	0.812693	0	0	0	0	0	0
ENSTGUG00000001794	2	CNTNAP2	protein_coding	-	49910715	50931872	2.42398	2.17314	2.55503	2.05413	2.18226	2.31217	1.43829	2.88965	2.4264	1.64701	2.72678	2.40289	0.122721	-0.389088	-0.511809	-2.53113	-1.95271	0.78714	0.870825	0.602568	0.520539	0.00252022	0.0347941	0.245563	0	0	0	0	0	0
ENSTGUG00000001803	2	TPK1	protein_coding	+	51382458	51678201	3.09518	3.48492	3.31477	3.68191	3.15071	3.6806	4.00195	4.08803	3.7561	4.89309	4.73771	4.60919	0.14146	-0.218291	-0.359751	0.0692972	-0.361388	0.460455	0.794305	0.686761	0.528649	0.875105	0.471717	0.286461	0	0	0	0	0	0
ENSTGUG00000021195	2	SEC61G	protein_coding	-	51676258	51680906	5.85855	6.19081	5.82264	5.51463	5.65767	5.95658	5.22794	4.99351	5.48339	5.09708	4.83213	5.14816	-0.475305	-0.406052	0.0692536	0.499378	-0.175679	-0.80591	0.215245	0.304653	0.863507	0.261221	0.697518	0.0651694	0	0	0	0	0	0
ENSTGUG00000001806	2	EGFR	protein_coding	+	51824967	51979614	4.34466	3.87363	3.34828	3.25512	3.96375	3.31063	3.18935	2.87316	3.3715	3.2373	3.07366	3.1126	-0.237591	0.940869	1.17846	0.479842	-0.105389	-0.537283	0.624491	0.0815279	0.0378211	0.395847	0.85583	0.320212	0	0	0	0	0	0
ENSTGUG00000020824	2	LANCL2	protein_coding	+	52011651	52044011	7.65069	7.48133	7.63851	7.74082	7.93553	8.05558	8.19106	8.2335	8.00929	8.015	7.9551	8.07205	-0.0253398	-0.302575	-0.277235	0.0174575	0.30079	0.10727	0.942959	0.416018	0.477574	0.960177	0.453304	0.758106	0	0	0	0	0	0
ENSTGUG00000001814	2	BLVRA	protein_coding	-	52131486	52189509	2.94562	4.09048	2.99641	2.4928	2.63835	2.49657	1.95863	1.40942	2.05205	1.9543	1.69108	2.34947	-1.29041	-0.0545681	1.23585	0.812443	-0.484253	-1.30103	0.0312094	0.930507	0.0540972	0.280066	0.519246	0.072467	0	0	0	0	0	0
ENSTGUG00000029758	2		lncRNA	+	52200701	52208911	-2.18037	-1.93175	-2.00143	-1.23797	-1.35953	-1.18922	-1.24826	-0.669606	-1.22272	-0.914691	-0.00507347	-1.02168	-0.127064	-0.227688	-0.100625	-1.48827	-0.252115	1.56972	0.917339	0.854389	0.938928	0.167687	0.838422	0.132943	0	0	0	0	0	0
ENSTGUG00000022951	2	COA1	protein_coding	+	52234979	52261545	3.94655	4.03944	3.65082	4.02418	4.18282	4.25352	4.14717	4.224	4.04526	4.00188	3.94848	3.76877	-0.25154	0.0663908	0.317931	-0.0234267	0.480314	0.358444	0.600714	0.893245	0.539859	0.961011	0.34923	0.443577	0	0	0	0	0	0
ENSTGUG00000029061	2	STK17A	protein_coding	-	52266104	52292072	6.54934	6.23787	6.50649	7.13463	6.53469	6.87519	7.54733	7.06771	6.86617	7.71102	7.17079	7.25413	0.911418	0.302282	-0.609135	1.01985	0.974367	0.118206	0.0454746	0.499894	0.209617	0.0204833	0.0463681	0.776424	0	0	0	0	0	0
ENSTGUG00000001817	2	HECW1	protein_coding	-	52300652	52552304	4.12859	5.05359	4.13156	3.76283	3.76205	4.4723	3.55444	3.84563	3.75983	4.05345	3.19422	3.76374	-0.924223	-0.712441	0.211782	0.568043	-0.414679	-0.483711	0.0553806	0.147189	0.658094	0.283118	0.463154	0.337157	0	0	0	0	0	0
ENSTGUG00000001824	2	MRPL32	protein_coding	-	52626942	52629233	5.53626	5.85092	5.5721	5.40024	5.77348	5.47466	5.16729	5.14976	5.39278	4.81914	4.56758	5.16347	-0.6879	-0.110267	0.577633	0.269089	-0.221662	-0.838907	0.0245756	0.718437	0.0743051	0.419784	0.514185	0.0125703	0	0	0	0	0	0
ENSTGUG00000001827	2	PSMA2	protein_coding	+	52629276	52636940	6.37673	6.68677	6.4046	6.24355	6.21658	6.50321	6.12878	5.69367	6.068	6.07603	5.77584	5.8974	-0.28307	-0.287528	-0.00445805	0.7353	0.292166	-0.495891	0.373293	0.384986	0.98958	0.0383398	0.423267	0.146811	0	0	0	0	0	0
ENSTGUG00000001831	2	C7orf25	protein_coding	+	52638507	52642871	5.61236	6.2615	5.65915	6.00993	5.87683	6.04704	6.0198	6.15533	5.9856	5.92397	6.07818	6.03495	-0.516035	-0.0839014	0.432134	-0.289743	0.0190498	0.212965	0.0574561	0.760088	0.134775	0.270944	0.947058	0.404756	0	0	0	0	0	0
ENSTGUG00000001834	2	GLI3	protein_coding	+	52855123	53059335	3.40521	4.00667	3.45467	2.78794	3.05206	3.73497	2.99155	3.52009	3.37448	2.96183	2.90769	3.16083	-0.865589	-0.996498	-0.130909	-0.474396	-0.552209	-0.107536	0.10814	0.0698233	0.806364	0.394837	0.356819	0.834789	0	0	0	0	0	0
ENSTGUG00000001844	2	SUGCT	protein_coding	-	53460274	53794894	1.24391	1.06727	1.16368	1.01037	0.714952	1.38335	0.69276	1.52299	1.6005	1.50952	1.23714	1.05224	0.472062	-0.292747	-0.764809	-0.557849	-1.26722	0.107387	0.681435	0.795312	0.528033	0.615623	0.32226	0.91868	0	0	0	0	0	0
ENSTGUG00000025137	2		protein_coding	+	53561308	53566569	-2.0558	-4.46825	-2.72835	-0.580076	-1.7283	-1.70675	-0.776204	-0.843493	-0.705626	-0.0644979	1.15139	0.675281	3.56068	1.79923	-1.76145	-1.1486	-1.52206	0.338244	0.198673	0.471712	0.561669	0.553454	0.481685	0.850719	0	0	0	0	0	0
ENSTGUG00000001848	2	MPLKIP	protein_coding	+	53797126	53802522	2.65078	2.87485	2.81931	2.49517	3.01761	2.9224	2.57213	2.94002	2.69518	2.47333	2.46699	2.62987	-0.746514	-0.59576	0.150753	-0.361555	-0.180798	0.081963	0.0244529	0.0738496	0.647529	0.269924	0.603157	0.787843	0	0	0	0	0	0
ENSTGUG00000001850	2	CDK13	protein_coding	-	53817768	53864400	6.25404	6.0376	6.48446	6.43584	5.95203	6.30739	6.5859	6.63096	6.55934	6.81952	6.72779	6.91205	0.700246	-0.101975	-0.802221	0.0466708	-0.299589	-0.112642	0.0828466	0.796941	0.0675774	0.900289	0.476612	0.759487	0	0	0	0	0	0
ENSTGUG00000019390	2		pseudogene	-	53871147	53873361	-4.28731	-4.46825	-2.83264	-1.56412	-3.77158	-3.62992	-0.00870947	0.0101215	-1.09953	0.865788	1.25148	-0.870947	2.38839	0.611121	-1.77726	-0.404526	1.95306	3.23208	0.129086	0.681955	0.292747	0.628945	0.0638817	0.00106848	0	0	0	0	0	0
ENSTGUG00000027243	2		lncRNA	+	53872218	53874907	-2.11973	-3.75501	-2.30917	-0.854742	-2.6097	-3.06292	0.438219	1.14545	-0.372408	1.41865	1.30238	0.485995	3.39024	2.39761	-0.992627	-0.590955	0.762851	2.33424	0.00922604	0.0521938	0.476673	0.393875	0.363516	0.00237336	0	0	0	0	0	0
ENSTGUG00000001854	2	RALA	protein_coding	-	54005538	54032865	6.08133	6.74561	6.34699	6.01459	6.08555	6.38303	6.08246	6.4915	6.27756	6.43966	6.52692	6.36404	-0.735243	-0.634103	0.10114	-0.496301	-0.476687	0.376816	0.0731987	0.134728	0.811992	0.214101	0.29191	0.332825	0	0	0	0	0	0
ENSTGUG00000020380	2	YAE1	protein_coding	-	54058268	54064867	5.64793	5.85076	5.97102	5.85448	5.5417	5.81149	6.26259	6.3402	6.37967	6.67771	6.71575	6.69523	0.109954	-0.280098	-0.390052	-0.115657	-0.549723	-0.0189486	0.793917	0.514674	0.39005	0.764472	0.213497	0.960141	0	0	0	0	0	0
ENSTGUG00000019298	2		lncRNA	+	54455388	54467167	-0.462142	-1.95933	-0.305096	0.228005	-1.06244	0.0627528	1.44672	1.47517	1.35233	2.47737	2.62835	2.22666	2.78763	0.00820662	-2.77943	-0.179429	-0.685542	0.52453	0.00538458	0.992034	0.00814572	0.753409	0.298016	0.343446	0	0	0	0	0	0
ENSTGUG00000001860	2	VPS41	protein_coding	+	54495488	54611155	6.75339	7.09122	6.84619	6.79402	6.76519	7.07844	6.96657	6.97351	6.79423	7.04489	6.85469	6.97363	-0.308996	-0.377227	-0.068231	0.183258	0.165268	0.0603304	0.243085	0.17444	0.810359	0.484791	0.57528	0.815819	0	0	0	0	0	0
ENSTGUG00000001869	2	AMPH	protein_coding	+	54628774	54751746	1.79213	2.25325	1.59296	1.51112	2.90275	1.40527	1.66628	1.86412	0.912896	2.18836	0.861983	1.24532	-1.85275	0.305017	2.15776	1.12854	1.17434	0.56788	0.0292722	0.735786	0.0225326	0.210931	0.233905	0.529426	0	0	0	0	0	0
ENSTGUG00000001876	2		protein_coding	+	54763551	54790177	0.216769	1.07871	1.95614	0.24952	1.47899	0.646217	-0.748579	0.442547	0.936225	-0.300208	0.366405	0.658373	-2.0914	-2.13607	-0.0446612	-1.85774	-3.09176	-0.785645	0.0445707	0.0445643	0.963904	0.112305	0.0240377	0.433074	0	0	0	0	0	0
ENSTGUG00000001878	2	LRRFIP2	protein_coding	-	54805474	54856705	6.20073	6.43804	6.285	6.7347	6.40774	6.35234	7.27183	6.97299	6.79484	7.65034	7.92192	7.21626	0.0896495	0.298088	0.208439	0.0272612	0.532569	0.883813	0.855059	0.561562	0.698478	0.952897	0.317019	0.064221	0	0	0	0	0	0
ENSTGUG00000023356	2		lncRNA	+	54856771	54860394	0.669155	1.06198	0.684322	0.101352	0.539022	1.25017	0.768645	1.4748	1.33177	1.5908	1.66087	1.47204	-0.830499	-1.16399	-0.333488	-0.776238	-1.26652	0.331868	0.182263	0.0688104	0.595365	0.159017	0.0510275	0.513051	0	0	0	0	0	0
ENSTGUG00000001889	2	GOLGA4	protein_coding	+	54876881	54954529	6.29279	6.39469	6.50127	6.81147	6.60425	6.52188	7.18472	7.64588	7.05082	7.40355	7.47377	7.21782	0.105315	0.0810996	-0.0242157	-0.531384	0.100811	0.851019	0.770989	0.828473	0.95103	0.127645	0.796419	0.0177641	0	0	0	0	0	0
ENSTGUG00000001897	2	ITGA9	protein_coding	+	54964340	55195409	4.96151	4.90014	5.33011	4.57774	4.8995	5.34125	4.35308	4.50576	5.03009	4.50041	4.49522	4.60371	-0.260388	-1.13211	-0.87172	-0.147491	-0.927644	-0.632821	0.583715	0.0201461	0.0788422	0.77321	0.0980566	0.194787	0	0	0	0	0	0
ENSTGUG00000001914	2	CDH12	protein_coding	-	55447549	55821899	1.59051	1.01835	0.948636	0.770404	0.861986	1.72168	0.838095	0.958726	0.928464	1.37057	1.8025	1.49785	0.480576	-0.309397	-0.789973	-0.552556	-0.750118	0.334913	0.663527	0.775305	0.498933	0.607531	0.534433	0.743112	0	0	0	0	0	0
ENSTGUG00000001926	2	CDH10	protein_coding	-	56645721	56692814	0.759035	-0.18293	1.63159	0.293107	1.59875	0.472093	-0.238129	1.81756	1.22992	-0.00484086	0.456845	0.748239	-0.36368	-1.05155	-0.687865	-2.51738	-2.45442	0.296247	0.738926	0.324108	0.543735	0.024916	0.0571115	0.751076	0	0	0	0	0	0
ENSTGUG00000001940	2	CDH6	protein_coding	+	59472556	59572087	1.24489	0.479206	1.36001	0.717564	0.98615	0.915436	-0.0453431	0.222228	0.705436	0.0129513	0.420647	0.501412	0.497095	-0.312992	-0.810087	-0.675267	-1.29753	-0.563972	0.522668	0.677859	0.325974	0.44128	0.16981	0.482366	0	0	0	0	0	0
ENSTGUG00000001955	2	DROSHA	protein_coding	-	59593325	59668099	6.11652	6.11501	6.03088	5.88279	6.21891	6.02723	5.60332	5.79872	5.77599	5.62449	5.55078	5.65842	-0.334612	-0.0587919	0.27582	-0.121691	-0.22777	-0.0849079	0.152411	0.80497	0.272241	0.619238	0.395604	0.720114	0	0	0	0	0	0
ENSTGUG00000001970	2	C5orf22	protein_coding	+	59667539	59680860	4.93617	5.094	5.07269	4.81318	4.75069	5.29685	4.72002	4.56157	4.63353	4.96649	4.33134	4.85405	-0.0953501	-0.620204	-0.524854	0.793603	-0.0475271	-0.594664	0.828527	0.165706	0.258673	0.0999644	0.922497	0.198136	0	0	0	0	0	0
ENSTGUG00000001975	2	CDH20	protein_coding	+	60077344	60198342	2.15925	1.26356	1.50478	2.04878	2.62636	1.4575	1.06829	2.87041	1.90693	2.64255	1.83638	2.56411	0.318116	1.24576	0.927641	-0.995948	-2.33446	0.235749	0.702161	0.158749	0.326891	0.214477	0.0222591	0.744845	0	0	0	0	0	0
ENSTGUG00000025119	2	RNF152	protein_coding	-	60282796	60363710	4.54173	4.30397	4.84245	4.25635	4.68187	5.07946	4.26613	4.81569	4.93915	4.46188	4.43496	4.80385	-0.187757	-1.12384	-0.936079	-0.522638	-1.21073	-0.492348	0.732667	0.0410006	0.102451	0.339125	0.0479975	0.330416	0	0	0	0	0	0
ENSTGUG00000001988	2	PIGN	protein_coding	-	60373358	60475769	5.19423	5.22675	5.48639	4.81404	4.78561	5.08108	4.58172	4.6233	4.9769	4.69232	4.32917	4.94319	-0.00409433	-0.559203	-0.555108	0.321568	-0.756654	-0.967622	0.991073	0.135273	0.157021	0.430689	0.0819218	0.0170758	0	0	0	0	0	0
ENSTGUG00000001999	2	RELCH	protein_coding	+	60475864	60546709	5.28707	5.26279	5.3927	5.24177	5.29592	5.35134	5.39655	5.29711	5.20288	5.37516	5.10532	5.23803	-0.0298738	-0.215208	-0.185334	0.36928	0.352186	-0.0384786	0.901244	0.380287	0.471747	0.135596	0.178229	0.870579	0	0	0	0	0	0
ENSTGUG00000024912	2	TNFRSF11A	protein_coding	+	60555613	60583748	5.54449	5.65776	5.57501	4.62051	5.38121	5.46399	4.68378	4.62017	4.90614	4.31649	4.26657	4.68904	-0.873967	-0.873996	-2.93818e-05	0.113536	-0.227627	-0.708446	0.011699	0.013693	0.99993	0.7677	0.559655	0.0589753	0	0	0	0	0	0
ENSTGUG00000024466	2	ZCCHC2	protein_coding	+	60618988	60662922	5.54295	5.4931	5.93664	5.84568	5.53433	5.69502	6.41743	6.63371	6.42637	6.53898	6.95032	6.66377	0.361198	-0.243029	-0.604227	-0.627634	-0.255286	0.493899	0.394962	0.565797	0.18721	0.0997105	0.544971	0.183272	0	0	0	0	0	0
ENSTGUG00000002028	2	PHLPP1	protein_coding	+	60699957	60836572	5.19139	5.44212	4.97112	5.00747	5.231	5.17857	4.77203	4.68449	4.73256	4.85005	4.52547	4.79439	-0.474261	0.0491705	0.523431	0.412122	0.0171129	-0.316993	0.0971114	0.865836	0.0896244	0.190112	0.958034	0.29253	0	0	0	0	0	0
ENSTGUG00000002033	2		protein_coding	-	60848121	60876174	1.21856	1.35378	1.60206	1.31793	1.08233	1.40086	1.63735	2.00428	1.53048	1.54117	1.22374	1.52189	0.100385	-0.466425	-0.56681	-0.0494886	0.222339	0.175646	0.871399	0.453468	0.387192	0.932855	0.723864	0.755624	0	0	0	0	0	0
ENSTGUG00000002036	2	KDSR	protein_coding	-	60888080	61016048	6.62031	6.67387	6.63176	6.03123	6.3852	6.50649	5.82833	5.84647	6.13057	6.00887	5.68563	5.8931	-0.407522	-0.486719	-0.0791962	0.305089	-0.367018	-0.491564	0.318843	0.253463	0.855858	0.489014	0.44364	0.257422	0	0	0	0	0	0
ENSTGUG00000002043	2	VPS4B	protein_coding	-	61027069	61046163	5.63981	5.74566	5.87637	5.68325	5.51301	5.60919	5.84626	6.04871	5.94745	6.26183	6.25842	6.11244	0.0643867	-0.162505	-0.226891	-0.199038	-0.36737	0.247231	0.841245	0.621522	0.512489	0.513497	0.287211	0.40852	0	0	0	0	0	0
ENSTGUG00000002060	2	SERPINB5	protein_coding	+	61057152	61072737	0.285615	0.504766	1.4784	0.704364	0.904018	0.923354	0.171818	0.306065	0.487303	-0.0167923	0.0686112	0.733149	-0.418805	-1.41177	-0.992966	-0.21965	-0.876815	-0.845775	0.511493	0.0301302	0.133294	0.749858	0.229468	0.191854	0	0	0	0	0	0
ENSTGUG00000002078	2		protein_coding	+	61122848	61128812	-1.38585	-3.18084	-1.21885	-0.499643	-2.67788	-1.58357	-0.273127	-0.62124	-0.739528	-0.30911	-2.23894	-1.75867	3.97323	0.916924	-3.0563	2.27795	1.95194	-0.361985	0.0205105	0.527457	0.0899728	0.0983212	0.171793	0.792483	0	0	0	0	0	0
ENSTGUG00000028052	2		protein_coding	+	61141265	61148375	-1.35072	-3.01106	-2.13074	-0.507634	-3.09941	-0.0603386	0.0628232	-0.583506	-0.727475	-0.231703	-0.450951	-0.940925	4.25212	0.332728	-3.91939	0.865578	1.79405	0.633942	0.00180931	0.75651	0.00587815	0.362395	0.07814	0.507141	0	0	0	0	0	0
ENSTGUG00000027893	2		protein_coding	+	61157949	61207819	7.50073	7.32251	7.69414	7.10378	7.07117	7.34794	7.17047	7.07644	7.33056	6.84572	6.76323	7.02788	0.210829	-0.437564	-0.648393	0.176521	-0.0175011	-0.518772	0.502984	0.187551	0.0675074	0.58276	0.960917	0.110344	0	0	0	0	0	0
ENSTGUG00000002079	2		protein_coding	+	61157949	61175654	-1.88088	2.22118	-2.48134	-1.18525	-0.77523	-1.18057	-2.68846	-4.10233	-0.947626	-2.62794	-3.99616	-2.77343	-4.51208	0.59578	5.10786	2.78211	-1.65586	-4.37745	0.0904571	0.852902	0.0897113	0.490287	0.664284	0.259427	0	0	0	0	0	0
ENSTGUG00000021604	2		protein_coding	+	61180718	61192272	-2.74407	1.3216	0.22634	-2.63307	0.914077	-2.10587	-2.12665	-0.416248	-0.968213	-3.79027	-3.38044	-1.37665	-7.61282	-3.49761	4.11521	-2.12023	-1.90843	-1.45182	0.00194497	0.181938	0.0560547	0.440004	0.486858	0.539907	0	0	0	0	0	0
ENSTGUG00000002101	2	SERPINB1	protein_coding	+	61209664	61219787	4.26273	3.5526	5.5723	3.40518	3.59502	4.47434	3.7071	4.54537	4.23076	2.69894	2.55021	3.25055	0.520288	-2.37872	-2.89901	-0.689536	-0.0671057	-0.38573	0.694228	0.0497711	0.0308416	0.635017	0.962586	0.772204	0	0	0	0	0	0
ENSTGUG00000002117	2	WRNIP1	protein_coding	-	61221705	61247950	5.13633	5.53266	5.2667	5.22611	5.3353	5.35807	5.09728	5.10858	5.09095	5.15352	4.70344	4.76171	-0.505514	-0.262328	0.243186	0.438791	0.341909	-0.0406431	0.0716808	0.354192	0.403	0.139735	0.272836	0.886368	0	0	0	0	0	0
ENSTGUG00000019999	2	MYLK4	protein_coding	+	61236888	61318443	2.33337	1.89294	2.31527	2.54149	1.5847	2.42673	2.53495	2.59154	2.81869	2.97211	2.42437	2.97207	1.39722	0.132862	-1.26436	0.491147	-0.72086	-0.77485	0.0135296	0.793881	0.0333253	0.314744	0.16803	0.0986292	0	0	0	0	0	0
ENSTGUG00000002124	2	GMDS	protein_coding	+	61449916	61857063	5.45891	5.87527	5.09684	5.22554	5.67895	5.20775	4.87875	4.90228	4.6784	4.38929	4.60913	4.50628	-0.869767	0.379857	1.24962	-0.243373	0.572823	0.326738	0.0142739	0.299085	0.00209313	0.537054	0.171553	0.389842	0	0	0	0	0	0
ENSTGUG00000002127	2	FOXC1	protein_coding	-	61869339	61870274	0.0191085	-0.298972	-0.61438	-0.623497	-0.150185	-1.32611	-1.02206	-1.4687	-0.802374	-1.56365	-1.46478	-0.951419	-0.155232	1.3361	1.49134	0.347768	-0.290327	-1.17968	0.860465	0.177447	0.148929	0.743712	0.785516	0.244491	0	0	0	0	0	0
ENSTGUG00000002131	2	EXOC2	protein_coding	+	62231960	62359190	5.84529	6.27495	6.21049	5.76669	5.5888	5.88997	5.91613	6.2249	6.07233	6.59905	6.32658	6.28352	-0.251771	-0.488477	-0.236706	-0.036298	-0.523587	0.195636	0.571205	0.290769	0.618118	0.932326	0.286673	0.642124	0	0	0	0	0	0
ENSTGUG00000002144	2	IRF4	protein_coding	-	62368258	62401044	2.11513	1.50388	3.31315	1.80228	2.18245	2.70696	1.60255	1.44162	2.45438	1.08964	0.996777	1.88645	0.231087	-2.10271	-2.33379	0.253804	-1.13573	-1.90244	0.776556	0.00806092	0.00696366	0.779642	0.208902	0.0291566	0	0	0	0	0	0
ENSTGUG00000027185	2	DUSP22	protein_coding	-	62418377	62522689	5.2604	5.57012	5.54705	4.71661	5.13534	5.28314	4.66815	5.35919	5.32072	5.0155	4.84465	5.52004	-0.728441	-0.853173	-0.124731	-0.520186	-1.50447	-0.636926	0.0685555	0.038818	0.755446	0.204867	0.00215584	0.098501	0	0	0	0	0	0
ENSTGUG00000002159	2	NQO2	protein_coding	+	62478205	62520015	4.2793	4.58104	4.15995	3.34955	4.04092	4.14569	3.22015	2.991	3.47184	2.20722	2.26316	3.55137	-0.99311	-0.676796	0.316314	0.17321	-0.582919	-1.76906	0.0803287	0.243735	0.581237	0.812763	0.394399	0.0119833	0	0	0	0	0	0
ENSTGUG00000002170	2	RIPK1	protein_coding	+	62521446	62593135	4.79068	5.0872	5.3732	4.71593	4.96499	4.84526	4.15879	4.39569	4.56427	4.20731	3.79426	4.56874	-0.545581	-0.711838	-0.166257	0.176147	-0.815422	-0.943054	0.131234	0.055864	0.65245	0.670004	0.0663531	0.0205937	0	0	0	0	0	0
ENSTGUG00000002178	2	BPHL	protein_coding	+	62554254	62584721	3.80958	4.16351	3.70403	3.35732	3.08643	3.44913	3.51916	3.25547	3.40048	4.01879	3.42144	3.37795	-0.0830384	0.0137445	0.0967829	0.861043	0.259891	-0.101522	0.873612	0.979634	0.862578	0.122771	0.653882	0.848953	0	0	0	0	0	0
ENSTGUG00000028536	2	TUBB2A	protein_coding	-	62567662	62590222	7.28369	7.02667	7.44616	7.00596	7.26828	7.31828	6.50684	6.11568	6.50127	6.06199	6.01776	6.22781	-0.00530183	-0.474788	-0.469486	0.435392	0.284618	-0.59563	0.992251	0.405625	0.43353	0.467871	0.657087	0.313686	0	0	0	0	0	0
ENSTGUG00000023303	2	PSMG4	protein_coding	+	62603790	62609538	3.41592	3.69096	3.58036	2.45339	3.19867	3.10388	2.24895	2.01204	2.57879	2.29008	1.8069	2.35048	-1.02032	-0.814926	0.20539	0.72009	-0.431376	-1.11033	0.0299618	0.0871077	0.656748	0.202497	0.449554	0.0428206	0	0	0	0	0	0
ENSTGUG00000002194	2	SLC22A23	protein_coding	-	62610522	62719057	6.52377	6.71762	6.67292	6.78671	6.2291	6.15412	6.2087	5.9784	6.14682	6.97995	6.15679	5.99405	0.36376	0.48344	0.11968	1.05347	0.276539	-0.00568289	0.517929	0.414063	0.846679	0.0810468	0.670258	0.992238	0	0	0	0	0	0
[truncated: 14,996 more rows]

## Sheet: Table_S3
							mean expression in experimental group												logFC in contrast			unadj. pvalue in contrast			Global signifigance with direction of differential expression in the contrast
[truncated: 14,405 more rows]

## Sheet: Table_S4
						Cluster1					Cluster2					Cluster3					Cluster4					Cluster5					Cluster6					Cluster7					Cluster8					Cluster9
[truncated: 260 more rows]
[truncated: 6 more columns]

[truncated: 6 more sheets: Table_S5, Table S6, Table_S7, Table_S8, Table_S9, Table_S10]
